# Supplementary material for: The Gene Expression Program for the Formation of Wing Cuticle in Drosophila
Source: PLoS Genet. 2016 May 27;12(5):e1006100. doi: 10.1371/journal.pgen.1006100 (PMC4883753; doi:10.1371/journal.pgen.1006100)
Supplement: S4 Table — (XLSX) [file pgen.1006100.s008.xlsx]

## Sheet: Sheet1
Gene ID	Gene short name	Sample 1	Sample 2	status	FPKM value 1	FPKM value 2	log2 fold change	test_stat	p value	q value	significant?	The Table shows statistical tests for all genes that were found to be differentially expressed between at least two time points.
FBgn0000008	a	wing42h	wing52h	OK	52.1409	43.512	-0.261002	-0.52882	0.4627	0.622829	no
FBgn0000008	a	wing42h	wing62h	OK	52.1409	17.4356	-1.58038	-3.14026	5e-05	0.000308717	yes
FBgn0000008	a	wing52h	wing62h	OK	43.512	17.4356	-1.31937	-2.63585	0.0003	0.00156939	yes
FBgn0000008	a	wing42h	wing72h	OK	52.1409	15.8696	-1.71615	-3.45003	5e-05	0.000308717	yes
FBgn0000008	a	wing52h	wing72h	OK	43.512	15.8696	-1.45515	-2.94156	0.0001	0.000584131	yes
FBgn0000008	a	wing62h	wing72h	OK	17.4356	15.8696	-0.13577	-0.269187	0.70715	0.818882	no
FBgn0000008	a	wing42h	wing80h	OK	52.1409	6.96318	-2.9046	-5.68972	5e-05	0.000308717	yes
FBgn0000008	a	wing52h	wing80h	OK	43.512	6.96318	-2.6436	-5.20572	5e-05	0.000308717	yes
FBgn0000008	a	wing62h	wing80h	OK	17.4356	6.96318	-1.32422	-2.56004	0.0005	0.00246561	yes
FBgn0000008	a	wing72h	wing80h	OK	15.8696	6.96318	-1.18845	-2.32304	0.0013	0.0056737	yes
FBgn0000008	a	wing42h	wing88h	OK	52.1409	1.9839	-4.71601	-8.01645	5e-05	0.000308717	yes
FBgn0000008	a	wing52h	wing88h	OK	43.512	1.9839	-4.455	-7.60276	5e-05	0.000308717	yes
FBgn0000008	a	wing62h	wing88h	OK	17.4356	1.9839	-3.13563	-5.27731	5e-05	0.000308717	yes
FBgn0000008	a	wing72h	wing88h	OK	15.8696	1.9839	-2.99986	-5.09107	5e-05	0.000308717	yes
FBgn0000008	a	wing80h	wing88h	OK	6.96318	1.9839	-1.81141	-3.01743	5e-05	0.000308717	yes
FBgn0000008	a	wing42h	wing96h	OK	52.1409	7.65917	-2.76716	-5.44332	5e-05	0.000308717	yes
FBgn0000008	a	wing52h	wing96h	OK	43.512	7.65917	-2.50615	-4.95608	5e-05	0.000308717	yes
FBgn0000008	a	wing62h	wing96h	OK	17.4356	7.65917	-1.18678	-2.30374	0.00155	0.00660171	yes
FBgn0000008	a	wing72h	wing96h	OK	15.8696	7.65917	-1.05101	-2.063	0.0045	0.0164116	yes
FBgn0000008	a	wing80h	wing96h	OK	6.96318	7.65917	0.137443	0.263187	0.71165	0.822005	no
FBgn0000008	a	wing88h	wing96h	OK	1.9839	7.65917	1.94885	3.25626	5e-05	0.000308717	yes
FBgn0000017	Abl	wing42h	wing52h	OK	11.1283	8.08894	-0.460215	-0.854972	0.2272	0.380685	no
FBgn0000017	Abl	wing42h	wing62h	OK	11.1283	10.9408	-0.0245163	-0.0463043	0.9493	0.970703	no
FBgn0000017	Abl	wing52h	wing62h	OK	8.08894	10.9408	0.435699	0.814285	0.2601	0.414826	no
FBgn0000017	Abl	wing42h	wing72h	OK	11.1283	5.7333	-0.956801	-1.7085	0.01685	0.0495076	yes
FBgn0000017	Abl	wing52h	wing72h	OK	8.08894	5.7333	-0.496586	-0.878396	0.2177	0.369791	no
FBgn0000017	Abl	wing62h	wing72h	OK	10.9408	5.7333	-0.932285	-1.67394	0.0199	0.0567738	no
FBgn0000017	Abl	wing42h	wing80h	OK	11.1283	3.8668	-1.52503	-2.74029	0.0001	0.000584131	yes
FBgn0000017	Abl	wing52h	wing80h	OK	8.08894	3.8668	-1.06481	-1.89516	0.0073	0.0247599	yes
FBgn0000017	Abl	wing62h	wing80h	OK	10.9408	3.8668	-1.50051	-2.71137	0.0001	0.000584131	yes
FBgn0000017	Abl	wing72h	wing80h	OK	5.7333	3.8668	-0.568226	-0.975119	0.15915	0.294559	no
FBgn0000017	Abl	wing42h	wing88h	OK	11.1283	2.69715	-2.04473	-3.61343	5e-05	0.000308717	yes
FBgn0000017	Abl	wing52h	wing88h	OK	8.08894	2.69715	-1.58451	-2.77439	5e-05	0.000308717	yes
FBgn0000017	Abl	wing62h	wing88h	OK	10.9408	2.69715	-2.02021	-3.58948	5e-05	0.000308717	yes
FBgn0000017	Abl	wing72h	wing88h	OK	5.7333	2.69715	-1.08793	-1.83877	0.0095	0.0308556	yes
FBgn0000017	Abl	wing80h	wing88h	OK	3.8668	2.69715	-0.519701	-0.883332	0.20595	0.355639	no
FBgn0000017	Abl	wing42h	wing96h	OK	11.1283	1.69358	-2.71609	-4.76745	5e-05	0.000308717	yes
FBgn0000017	Abl	wing52h	wing96h	OK	8.08894	1.69358	-2.25588	-3.92372	5e-05	0.000308717	yes
FBgn0000017	Abl	wing62h	wing96h	OK	10.9408	1.69358	-2.69158	-4.74971	5e-05	0.000308717	yes
FBgn0000017	Abl	wing72h	wing96h	OK	5.7333	1.69358	-1.75929	-2.9551	5e-05	0.000308717	yes
FBgn0000017	Abl	wing80h	wing96h	OK	3.8668	1.69358	-1.19107	-2.01179	0.00345	0.0131175	yes
FBgn0000017	Abl	wing88h	wing96h	NOTEST	2.69715	1.69358	-0.671364	0	1	1	no
FBgn0000024	Ace	wing42h	wing52h	OK	1.47755	4.75648	1.68669	2.5173	0.0012	0.00529651	yes
FBgn0000024	Ace	wing42h	wing62h	OK	1.47755	22.2745	3.91411	6.19031	5e-05	0.000308717	yes
FBgn0000024	Ace	wing52h	wing62h	OK	4.75648	22.2745	2.22743	3.93808	5e-05	0.000308717	yes
FBgn0000024	Ace	wing42h	wing72h	NOTEST	1.47755	3.12052	1.07858	0	1	1	no
FBgn0000024	Ace	wing52h	wing72h	OK	4.75648	3.12052	-0.60811	-1.00617	0.15625	0.290521	no
FBgn0000024	Ace	wing62h	wing72h	OK	22.2745	3.12052	-2.83554	-5.04322	5e-05	0.000308717	yes
FBgn0000024	Ace	wing42h	wing80h	OK	1.47755	4.70925	1.67229	2.58474	0.001	0.00452887	yes
FBgn0000024	Ace	wing52h	wing80h	OK	4.75648	4.70925	-0.0143991	-0.0247413	0.97245	0.98419	no
FBgn0000024	Ace	wing62h	wing80h	OK	22.2745	4.70925	-2.24183	-4.16616	5e-05	0.000308717	yes
FBgn0000024	Ace	wing72h	wing80h	OK	3.12052	4.70925	0.593711	1.02591	0.14135	0.269917	no
FBgn0000024	Ace	wing42h	wing88h	OK	1.47755	3.98085	1.42987	2.20025	0.0037	0.0139086	yes
FBgn0000024	Ace	wing52h	wing88h	OK	4.75648	3.98085	-0.256817	-0.438863	0.5303	0.681977	no
FBgn0000024	Ace	wing62h	wing88h	OK	22.2745	3.98085	-2.48425	-4.58716	5e-05	0.000308717	yes
FBgn0000024	Ace	wing72h	wing88h	OK	3.12052	3.98085	0.351293	0.603663	0.38355	0.547716	no
FBgn0000024	Ace	wing80h	wing88h	OK	4.70925	3.98085	-0.242418	-0.433941	0.5293	0.681166	no
FBgn0000024	Ace	wing42h	wing96h	OK	1.47755	3.7107	1.32848	2.037	0.0058	0.0203651	yes
FBgn0000024	Ace	wing52h	wing96h	OK	4.75648	3.7107	-0.358204	-0.609449	0.38245	0.54669	no
FBgn0000024	Ace	wing62h	wing96h	OK	22.2745	3.7107	-2.58563	-4.75009	5e-05	0.000308717	yes
FBgn0000024	Ace	wing72h	wing96h	OK	3.12052	3.7107	0.249906	0.427547	0.5325	0.683701	no
FBgn0000024	Ace	wing80h	wing96h	OK	4.70925	3.7107	-0.343805	-0.612486	0.37445	0.538537	no
FBgn0000024	Ace	wing88h	wing96h	OK	3.98085	3.7107	-0.101387	-0.179558	0.7964	0.879162	no
FBgn0000032	Acph-1	wing42h	wing52h	OK	15.0437	19.4422	0.370033	0.716634	0.30395	0.464059	no
FBgn0000032	Acph-1	wing42h	wing62h	OK	15.0437	14.0084	-0.102865	-0.196256	0.7776	0.866938	no
FBgn0000032	Acph-1	wing52h	wing62h	OK	19.4422	14.0084	-0.472898	-0.921938	0.19525	0.342171	no
FBgn0000032	Acph-1	wing42h	wing72h	OK	15.0437	11.7563	-0.355718	-0.67188	0.3365	0.49938	no
FBgn0000032	Acph-1	wing52h	wing72h	OK	19.4422	11.7563	-0.725752	-1.40011	0.0518	0.124001	no
FBgn0000032	Acph-1	wing62h	wing72h	OK	14.0084	11.7563	-0.252853	-0.480607	0.4948	0.651422	no
FBgn0000032	Acph-1	wing42h	wing80h	OK	15.0437	7.75803	-0.955395	-1.72762	0.01525	0.0456069	yes
FBgn0000032	Acph-1	wing52h	wing80h	OK	19.4422	7.75803	-1.32543	-2.44359	0.0009	0.00412976	yes
FBgn0000032	Acph-1	wing62h	wing80h	OK	14.0084	7.75803	-0.85253	-1.55053	0.031	0.0818022	no
FBgn0000032	Acph-1	wing72h	wing80h	OK	11.7563	7.75803	-0.599677	-1.08073	0.1307	0.25436	no
FBgn0000032	Acph-1	wing42h	wing88h	OK	15.0437	7.22931	-1.05723	-1.90408	0.00745	0.0251879	yes
FBgn0000032	Acph-1	wing52h	wing88h	OK	19.4422	7.22931	-1.42726	-2.62034	0.00025	0.0013359	yes
FBgn0000032	Acph-1	wing62h	wing88h	OK	14.0084	7.22931	-0.954363	-1.72868	0.01635	0.0483196	yes
FBgn0000032	Acph-1	wing72h	wing88h	OK	11.7563	7.22931	-0.70151	-1.2592	0.0791	0.173463	no
FBgn0000032	Acph-1	wing80h	wing88h	OK	7.75803	7.22931	-0.101833	-0.175707	0.80155	0.882414	no
FBgn0000032	Acph-1	wing42h	wing96h	OK	15.0437	16.5978	0.141831	0.270421	0.6935	0.809087	no
FBgn0000032	Acph-1	wing52h	wing96h	OK	19.4422	16.5978	-0.228202	-0.444587	0.53015	0.681834	no
FBgn0000032	Acph-1	wing62h	wing96h	OK	14.0084	16.5978	0.244696	0.469553	0.5015	0.657328	no
FBgn0000032	Acph-1	wing72h	wing96h	OK	11.7563	16.5978	0.497549	0.945094	0.18915	0.33433	no
FBgn0000032	Acph-1	wing80h	wing96h	OK	7.75803	16.5978	1.09723	1.99438	0.00625	0.0217053	yes
FBgn0000032	Acph-1	wing88h	wing96h	OK	7.22931	16.5978	1.19906	2.17063	0.0023	0.00927428	yes
FBgn0000037	mAChR-A	wing42h	wing52h	NOTEST	0.588174	0.256561	-1.19694	0	1	1	no
FBgn0000037	mAChR-A	wing42h	wing62h	NOTEST	0.588174	1.10953	0.915637	0	1	1	no
FBgn0000037	mAChR-A	wing52h	wing62h	NOTEST	0.256561	1.10953	2.11258	0	1	1	no
FBgn0000037	mAChR-A	wing42h	wing72h	NOTEST	0.588174	0.642651	0.127793	0	1	1	no
FBgn0000037	mAChR-A	wing52h	wing72h	NOTEST	0.256561	0.642651	1.32473	0	1	1	no
FBgn0000037	mAChR-A	wing62h	wing72h	NOTEST	1.10953	0.642651	-0.787844	0	1	1	no
FBgn0000037	mAChR-A	wing42h	wing80h	NOTEST	0.588174	0.186172	-1.65961	0	1	1	no
FBgn0000037	mAChR-A	wing52h	wing80h	NOTEST	0.256561	0.186172	-0.462665	0	1	1	no
FBgn0000037	mAChR-A	wing62h	wing80h	NOTEST	1.10953	0.186172	-2.57524	0	1	1	no
FBgn0000037	mAChR-A	wing72h	wing80h	NOTEST	0.642651	0.186172	-1.7874	0	1	1	no
FBgn0000037	mAChR-A	wing42h	wing88h	NOTEST	0.588174	0.192495	-1.61142	0	1	1	no
FBgn0000037	mAChR-A	wing52h	wing88h	NOTEST	0.256561	0.192495	-0.414478	0	1	1	no
FBgn0000037	mAChR-A	wing62h	wing88h	NOTEST	1.10953	0.192495	-2.52706	0	1	1	no
FBgn0000037	mAChR-A	wing72h	wing88h	NOTEST	0.642651	0.192495	-1.73921	0	1	1	no
FBgn0000037	mAChR-A	wing80h	wing88h	NOTEST	0.186172	0.192495	0.0481873	0	1	1	no
FBgn0000037	mAChR-A	wing42h	wing96h	OK	0.588174	4.40222	2.90392	2.72919	0.00855	0.0282694	yes
FBgn0000037	mAChR-A	wing52h	wing96h	OK	0.256561	4.40222	4.10086	2.84453	0.07455	0.165522	no
FBgn0000037	mAChR-A	wing62h	wing96h	OK	1.10953	4.40222	1.98828	2.4636	0.00285	0.0111404	yes
FBgn0000037	mAChR-A	wing72h	wing96h	OK	0.642651	4.40222	2.77613	3.22594	0.00065	0.00311029	yes
FBgn0000037	mAChR-A	wing80h	wing96h	OK	0.186172	4.40222	4.56352	3.531	0.01035	0.0331659	yes
FBgn0000037	mAChR-A	wing88h	wing96h	OK	0.192495	4.40222	4.51534	3.28877	0.0146	0.0440373	yes
FBgn0000042	Act5C	wing42h	wing52h	OK	4185.73	106.429	-5.29751	-8.38333	5e-05	0.000308717	yes
FBgn0000042	Act5C	wing42h	wing62h	OK	4185.73	249.211	-4.07004	-6.39686	5e-05	0.000308717	yes
FBgn0000042	Act5C	wing52h	wing62h	OK	106.429	249.211	1.22747	2.38985	0.0008	0.00373052	yes
FBgn0000042	Act5C	wing42h	wing72h	OK	4185.73	944.39	-2.14802	-3.26322	5e-05	0.000308717	yes
FBgn0000042	Act5C	wing52h	wing72h	OK	106.429	944.39	3.14949	5.82559	5e-05	0.000308717	yes
FBgn0000042	Act5C	wing62h	wing72h	OK	249.211	944.39	1.92201	3.52209	5e-05	0.000308717	yes
FBgn0000042	Act5C	wing42h	wing80h	OK	4185.73	5870.25	0.487943	0.660457	0.3597	0.523521	no
FBgn0000042	Act5C	wing52h	wing80h	OK	106.429	5870.25	5.78545	9.09317	5e-05	0.000308717	yes
FBgn0000042	Act5C	wing62h	wing80h	OK	249.211	5870.25	4.55798	7.11564	5e-05	0.000308717	yes
FBgn0000042	Act5C	wing72h	wing80h	OK	944.39	5870.25	2.63597	3.97935	5e-05	0.000308717	yes
FBgn0000042	Act5C	wing42h	wing88h	OK	4185.73	22252.9	2.41044	2.4582	0.0037	0.0139086	yes
FBgn0000042	Act5C	wing52h	wing88h	OK	106.429	22252.9	7.70795	8.50941	5e-05	0.000308717	yes
FBgn0000042	Act5C	wing62h	wing88h	OK	249.211	22252.9	6.48048	7.1304	5e-05	0.000308717	yes
FBgn0000042	Act5C	wing72h	wing88h	OK	944.39	22252.9	4.55847	4.93135	5e-05	0.000308717	yes
FBgn0000042	Act5C	wing80h	wing88h	OK	5870.25	22252.9	1.9225	1.95502	0.0136	0.0415128	yes
FBgn0000042	Act5C	wing42h	wing96h	OK	4185.73	24487.3	2.54848	2.63663	0.01755	0.0512034	no
FBgn0000042	Act5C	wing52h	wing96h	OK	106.429	24487.3	7.84599	8.80942	5e-05	0.000308717	yes
FBgn0000042	Act5C	wing62h	wing96h	OK	249.211	24487.3	6.61852	7.40554	5e-05	0.000308717	yes
FBgn0000042	Act5C	wing72h	wing96h	OK	944.39	24487.3	4.6965	5.16374	0.0003	0.00156939	yes
FBgn0000042	Act5C	wing80h	wing96h	OK	5870.25	24487.3	2.06054	2.12557	0.0388	0.0982404	no
FBgn0000042	Act5C	wing88h	wing96h	OK	22252.9	24487.3	0.138039	0.118566	0.88825	0.934496	no
FBgn0000043	Act42A	wing42h	wing52h	OK	439.998	108.2	-2.0238	-3.95524	5e-05	0.000308717	yes
FBgn0000043	Act42A	wing42h	wing62h	OK	439.998	316.267	-0.476353	-0.90378	0.1974	0.344911	no
FBgn0000043	Act42A	wing52h	wing62h	OK	108.2	316.267	1.54745	2.96459	5e-05	0.000308717	yes
FBgn0000043	Act42A	wing42h	wing72h	OK	439.998	422.842	-0.0573792	-0.111736	0.87105	0.924624	no
FBgn0000043	Act42A	wing52h	wing72h	OK	108.2	422.842	1.96642	3.86864	5e-05	0.000308717	yes
FBgn0000043	Act42A	wing62h	wing72h	OK	316.267	422.842	0.418974	0.79989	0.25285	0.406496	no
FBgn0000043	Act42A	wing42h	wing80h	OK	439.998	1887.94	2.10125	3.75793	5e-05	0.000308717	yes
FBgn0000043	Act42A	wing52h	wing80h	OK	108.2	1887.94	4.12505	7.44118	5e-05	0.000308717	yes
FBgn0000043	Act42A	wing62h	wing80h	OK	316.267	1887.94	2.5776	4.5333	5e-05	0.000308717	yes
FBgn0000043	Act42A	wing72h	wing80h	OK	422.842	1887.94	2.15862	3.88199	5e-05	0.000308717	yes
FBgn0000043	Act42A	wing42h	wing88h	OK	439.998	2757.54	2.64781	4.69495	5e-05	0.000308717	yes
FBgn0000043	Act42A	wing52h	wing88h	OK	108.2	2757.54	4.67161	8.35387	5e-05	0.000308717	yes
FBgn0000043	Act42A	wing62h	wing88h	OK	316.267	2757.54	3.12417	5.44913	5e-05	0.000308717	yes
FBgn0000043	Act42A	wing72h	wing88h	OK	422.842	2757.54	2.70519	4.82289	5e-05	0.000308717	yes
FBgn0000043	Act42A	wing80h	wing88h	OK	1887.94	2757.54	0.546567	0.906476	0.1919	0.338003	no
FBgn0000043	Act42A	wing42h	wing96h	OK	439.998	2882.44	2.71172	4.77255	5e-05	0.000308717	yes
FBgn0000043	Act42A	wing52h	wing96h	OK	108.2	2882.44	4.73553	8.40418	5e-05	0.000308717	yes
FBgn0000043	Act42A	wing62h	wing96h	OK	316.267	2882.44	3.18808	5.52062	5e-05	0.000308717	yes
FBgn0000043	Act42A	wing72h	wing96h	OK	422.842	2882.44	2.7691	4.89975	5e-05	0.000308717	yes
FBgn0000043	Act42A	wing80h	wing96h	OK	1887.94	2882.44	0.610479	1.00588	0.14755	0.278393	no
FBgn0000043	Act42A	wing88h	wing96h	OK	2757.54	2882.44	0.0639119	0.104542	0.87235	0.925447	no
FBgn0000044	Act57B	wing42h	wing52h	NOTEST	0.274534	0.44503	0.696917	0	1	1	no
FBgn0000044	Act57B	wing42h	wing62h	OK	0.274534	7.92539	4.85142	3.32269	0.2067	0.356539	no
FBgn0000044	Act57B	wing52h	wing62h	OK	0.44503	7.92539	4.15451	3.5753	0.007	0.0238995	yes
FBgn0000044	Act57B	wing42h	wing72h	NOTEST	0.274534	0.792353	1.52916	0	1	1	no
FBgn0000044	Act57B	wing52h	wing72h	NOTEST	0.44503	0.792353	0.832242	0	1	1	no
FBgn0000044	Act57B	wing62h	wing72h	OK	7.92539	0.792353	-3.32227	-3.19484	0.1324	0.256917	no
FBgn0000044	Act57B	wing42h	wing80h	NOTEST	0.274534	0.855344	1.63952	0	1	1	no
FBgn0000044	Act57B	wing52h	wing80h	NOTEST	0.44503	0.855344	0.942602	0	1	1	no
FBgn0000044	Act57B	wing62h	wing80h	OK	7.92539	0.855344	-3.21191	-3.27926	0.00155	0.00660171	yes
FBgn0000044	Act57B	wing72h	wing80h	NOTEST	0.792353	0.855344	0.11036	0	1	1	no
FBgn0000044	Act57B	wing42h	wing88h	NOTEST	0.274534	0.506063	0.882332	0	1	1	no
FBgn0000044	Act57B	wing52h	wing88h	NOTEST	0.44503	0.506063	0.185415	0	1	1	no
FBgn0000044	Act57B	wing62h	wing88h	OK	7.92539	0.506063	-3.96909	-3.61538	0.0034	0.0129578	yes
FBgn0000044	Act57B	wing72h	wing88h	NOTEST	0.792353	0.506063	-0.646827	0	1	1	no
FBgn0000044	Act57B	wing80h	wing88h	NOTEST	0.855344	0.506063	-0.757187	0	1	1	no
FBgn0000044	Act57B	wing42h	wing96h	NOTEST	0.274534	2.56985	3.22663	0	1	1	no
FBgn0000044	Act57B	wing52h	wing96h	NOTEST	0.44503	2.56985	2.52971	0	1	1	no
FBgn0000044	Act57B	wing62h	wing96h	OK	7.92539	2.56985	-1.6248	-2.07402	0.00665	0.0228881	yes
FBgn0000044	Act57B	wing72h	wing96h	NOTEST	0.792353	2.56985	1.69747	0	1	1	no
FBgn0000044	Act57B	wing80h	wing96h	NOTEST	0.855344	2.56985	1.58711	0	1	1	no
FBgn0000044	Act57B	wing88h	wing96h	NOTEST	0.506063	2.56985	2.3443	0	1	1	no
FBgn0000045	Act79B	wing42h	wing52h	NOTEST	0.22913	0	-Inf	0	1	1	no
FBgn0000045	Act79B	wing42h	wing62h	OK	0.22913	7.71333	5.07311	2.69301	0.03765	0.095841	no
FBgn0000045	Act79B	wing52h	wing62h	OK	0	7.71333	Inf	NA	5e-05	0.000308717	yes
FBgn0000045	Act79B	wing42h	wing72h	NOTEST	0.22913	1.52347	2.73313	0	1	1	no
FBgn0000045	Act79B	wing52h	wing72h	NOTEST	0	1.52347	Inf	0	1	1	no
FBgn0000045	Act79B	wing62h	wing72h	OK	7.71333	1.52347	-2.33999	-2.58521	0.00495	0.0178032	yes
FBgn0000045	Act79B	wing42h	wing80h	NOTEST	0.22913	0.412607	0.848602	0	1	1	no
FBgn0000045	Act79B	wing52h	wing80h	NOTEST	0	0.412607	Inf	0	1	1	no
FBgn0000045	Act79B	wing62h	wing80h	OK	7.71333	0.412607	-4.22451	-2.97358	0.0142	0.0430302	yes
FBgn0000045	Act79B	wing72h	wing80h	NOTEST	1.52347	0.412607	-1.88452	0	1	1	no
FBgn0000045	Act79B	wing42h	wing88h	OK	0.22913	3.46173	3.91725	2.02686	0.03775	0.0960534	no
FBgn0000045	Act79B	wing52h	wing88h	OK	0	3.46173	Inf	NA	5e-05	0.000308717	yes
FBgn0000045	Act79B	wing62h	wing88h	OK	7.71333	3.46173	-1.15586	-1.5279	0.0396	0.0998837	no
FBgn0000045	Act79B	wing72h	wing88h	OK	1.52347	3.46173	1.18413	1.18073	0.1046	0.215501	no
FBgn0000045	Act79B	wing80h	wing88h	OK	0.412607	3.46173	3.06865	2.06663	0.0224	0.0626176	no
FBgn0000045	Act79B	wing42h	wing96h	OK	0.22913	20.4973	6.48312	3.32248	0.2283	0.382039	no
FBgn0000045	Act79B	wing52h	wing96h	OK	0	20.4973	Inf	NA	0.0953	0.200563	no
FBgn0000045	Act79B	wing62h	wing96h	OK	7.71333	20.4973	1.41001	1.75618	0.3184	0.479855	no
FBgn0000045	Act79B	wing72h	wing96h	OK	1.52347	20.4973	3.75	3.61164	0.20995	0.360444	no
FBgn0000045	Act79B	wing80h	wing96h	OK	0.412607	20.4973	5.63452	3.7339	0.2048	0.354372	no
FBgn0000045	Act79B	wing88h	wing96h	OK	3.46173	20.4973	2.56587	2.81455	0.2446	0.398838	no
FBgn0000046	Act87E	wing42h	wing52h	NOTEST	1.01535	1.40328	0.466828	0	1	1	no
FBgn0000046	Act87E	wing42h	wing62h	OK	1.01535	7.46537	2.87824	3.16703	0.001	0.00452887	yes
FBgn0000046	Act87E	wing52h	wing62h	OK	1.40328	7.46537	2.41141	2.92518	0.0007	0.00332095	yes
FBgn0000046	Act87E	wing42h	wing72h	NOTEST	1.01535	1.17175	0.206694	0	1	1	no
FBgn0000046	Act87E	wing52h	wing72h	NOTEST	1.40328	1.17175	-0.260134	0	1	1	no
FBgn0000046	Act87E	wing62h	wing72h	OK	7.46537	1.17175	-2.67155	-2.87327	0.00365	0.0137551	yes
FBgn0000046	Act87E	wing42h	wing80h	NOTEST	1.01535	1.99567	0.974897	0	1	1	no
FBgn0000046	Act87E	wing52h	wing80h	NOTEST	1.40328	1.99567	0.508069	0	1	1	no
FBgn0000046	Act87E	wing62h	wing80h	OK	7.46537	1.99567	-1.90334	-2.36399	0.0052	0.0185832	yes
FBgn0000046	Act87E	wing72h	wing80h	NOTEST	1.17175	1.99567	0.768203	0	1	1	no
FBgn0000046	Act87E	wing42h	wing88h	NOTEST	1.01535	1.23207	0.279111	0	1	1	no
FBgn0000046	Act87E	wing52h	wing88h	NOTEST	1.40328	1.23207	-0.187717	0	1	1	no
FBgn0000046	Act87E	wing62h	wing88h	OK	7.46537	1.23207	-2.59913	-2.94561	0.00105	0.00472089	yes
FBgn0000046	Act87E	wing72h	wing88h	NOTEST	1.17175	1.23207	0.0724174	0	1	1	no
FBgn0000046	Act87E	wing80h	wing88h	NOTEST	1.99567	1.23207	-0.695786	0	1	1	no
FBgn0000046	Act87E	wing42h	wing96h	OK	1.01535	3.4186	1.75143	1.71546	0.02125	0.0599369	no
FBgn0000046	Act87E	wing52h	wing96h	OK	1.40328	3.4186	1.28461	1.3571	0.04855	0.117717	no
FBgn0000046	Act87E	wing62h	wing96h	OK	7.46537	3.4186	-1.12681	-1.47879	0.0372	0.0949198	no
FBgn0000046	Act87E	wing72h	wing96h	OK	1.17175	3.4186	1.54474	1.48576	0.05295	0.126228	no
FBgn0000046	Act87E	wing80h	wing96h	OK	1.99567	3.4186	0.776536	0.835085	0.23065	0.384744	no
FBgn0000046	Act87E	wing88h	wing96h	OK	1.23207	3.4186	1.47232	1.476	0.03615	0.0927324	no
FBgn0000047	Act88F	wing42h	wing52h	NOTEST	3.32313	0.488178	-2.76706	0	1	1	no
FBgn0000047	Act88F	wing42h	wing62h	OK	3.32313	10.1703	1.61374	2.16307	0.004	0.0148593	yes
FBgn0000047	Act88F	wing52h	wing62h	OK	0.488178	10.1703	4.38081	3.8488	0.00405	0.0150052	yes
FBgn0000047	Act88F	wing42h	wing72h	NOTEST	3.32313	1.7734	-0.90602	0	1	1	no
FBgn0000047	Act88F	wing52h	wing72h	NOTEST	0.488178	1.7734	1.86104	0	1	1	no
FBgn0000047	Act88F	wing62h	wing72h	OK	10.1703	1.7734	-2.51976	-2.82733	0.00255	0.010136	yes
FBgn0000047	Act88F	wing42h	wing80h	NOTEST	3.32313	0.0744449	-5.48022	0	1	1	no
FBgn0000047	Act88F	wing52h	wing80h	NOTEST	0.488178	0.0744449	-2.71316	0	1	1	no
FBgn0000047	Act88F	wing62h	wing80h	OK	10.1703	0.0744449	-7.09397	-2.53586	0.23775	0.392271	no
FBgn0000047	Act88F	wing72h	wing80h	NOTEST	1.7734	0.0744449	-4.5742	0	1	1	no
FBgn0000047	Act88F	wing42h	wing88h	NOTEST	3.32313	0	-Inf	0	1	1	no
FBgn0000047	Act88F	wing52h	wing88h	NOTEST	0.488178	0	-Inf	0	1	1	no
FBgn0000047	Act88F	wing62h	wing88h	OK	10.1703	0	-Inf	NA	5e-05	0.000308717	yes
FBgn0000047	Act88F	wing72h	wing88h	NOTEST	1.7734	0	-Inf	0	1	1	no
FBgn0000047	Act88F	wing80h	wing88h	NOTEST	0.0744449	0	-Inf	0	1	1	no
FBgn0000047	Act88F	wing42h	wing96h	NOTEST	3.32313	0.0981741	-5.08105	0	1	1	no
FBgn0000047	Act88F	wing52h	wing96h	NOTEST	0.488178	0.0981741	-2.31399	0	1	1	no
FBgn0000047	Act88F	wing62h	wing96h	OK	10.1703	0.0981741	-6.6948	-3.1213	0.2098	0.360263	no
FBgn0000047	Act88F	wing72h	wing96h	NOTEST	1.7734	0.0981741	-4.17504	0	1	1	no
FBgn0000047	Act88F	wing80h	wing96h	NOTEST	0.0744449	0.0981741	0.39917	0	1	1	no
FBgn0000047	Act88F	wing88h	wing96h	NOTEST	0	0.0981741	Inf	0	1	1	no
FBgn0000052	ade2	wing42h	wing52h	OK	15.394	5.03685	-1.61177	-3.06035	0.00015	0.00084392	yes
FBgn0000052	ade2	wing42h	wing62h	OK	15.394	4.70661	-1.7096	-3.2449	5e-05	0.000308717	yes
FBgn0000052	ade2	wing52h	wing62h	OK	5.03685	4.70661	-0.0978322	-0.177481	0.802	0.882646	no
FBgn0000052	ade2	wing42h	wing72h	OK	15.394	4.57328	-1.75106	-3.25446	5e-05	0.000308717	yes
FBgn0000052	ade2	wing52h	wing72h	OK	5.03685	4.57328	-0.139293	-0.247882	0.7215	0.828587	no
FBgn0000052	ade2	wing62h	wing72h	OK	4.70661	4.57328	-0.0414613	-0.073759	0.9153	0.950209	no
FBgn0000052	ade2	wing42h	wing80h	OK	15.394	4.02824	-1.93414	-3.48986	5e-05	0.000308717	yes
FBgn0000052	ade2	wing52h	wing80h	OK	5.03685	4.02824	-0.322371	-0.558283	0.4238	0.586506	no
FBgn0000052	ade2	wing62h	wing80h	OK	4.70661	4.02824	-0.224539	-0.388736	0.5794	0.722644	no
FBgn0000052	ade2	wing72h	wing80h	OK	4.57328	4.02824	-0.183077	-0.311442	0.6588	0.78344	no
FBgn0000052	ade2	wing42h	wing88h	OK	15.394	3.16695	-2.2812	-4.08107	5e-05	0.000308717	yes
FBgn0000052	ade2	wing52h	wing88h	OK	5.03685	3.16695	-0.669429	-1.15023	0.1028	0.21266	no
FBgn0000052	ade2	wing62h	wing88h	OK	4.70661	3.16695	-0.571597	-0.981832	0.15975	0.295431	no
FBgn0000052	ade2	wing72h	wing88h	OK	4.57328	3.16695	-0.530136	-0.895014	0.19885	0.346837	no
FBgn0000052	ade2	wing80h	wing88h	OK	4.02824	3.16695	-0.347058	-0.571718	0.41455	0.577989	no
FBgn0000052	ade2	wing42h	wing96h	OK	15.394	1.84447	-3.06109	-4.86218	5e-05	0.000308717	yes
FBgn0000052	ade2	wing52h	wing96h	OK	5.03685	1.84447	-1.44931	-2.22937	0.0041	0.0151618	yes
FBgn0000052	ade2	wing62h	wing96h	OK	4.70661	1.84447	-1.35148	-2.07838	0.00665	0.0228881	yes
FBgn0000052	ade2	wing72h	wing96h	OK	4.57328	1.84447	-1.31002	-1.98681	0.0086	0.0284108	yes
FBgn0000052	ade2	wing80h	wing96h	OK	4.02824	1.84447	-1.12694	-1.67546	0.02395	0.066159	no
FBgn0000052	ade2	wing88h	wing96h	NOTEST	3.16695	1.84447	-0.779886	0	1	1	no
FBgn0000053	ade3	wing42h	wing52h	NOTEST	0.93967	1.27493	0.440193	0	1	1	no
FBgn0000053	ade3	wing42h	wing62h	OK	0.93967	3.96766	2.07806	2.5939	0.0021	0.00856916	yes
FBgn0000053	ade3	wing52h	wing62h	OK	1.27493	3.96766	1.63787	2.08529	0.0094	0.0305986	yes
FBgn0000053	ade3	wing42h	wing72h	OK	0.93967	3.96199	2.076	2.34095	0.00225	0.00909768	yes
FBgn0000053	ade3	wing52h	wing72h	OK	1.27493	3.96199	1.63581	1.87449	0.01055	0.0336898	yes
FBgn0000053	ade3	wing62h	wing72h	OK	3.96766	3.96199	-0.00206229	-0.00302821	0.99485	0.996258	no
FBgn0000053	ade3	wing42h	wing80h	NOTEST	0.93967	2.69072	1.51777	0	1	1	no
FBgn0000053	ade3	wing52h	wing80h	NOTEST	1.27493	2.69072	1.07757	0	1	1	no
FBgn0000053	ade3	wing62h	wing80h	OK	3.96766	2.69072	-0.560295	-0.836685	0.23155	0.38577	no
FBgn0000053	ade3	wing72h	wing80h	OK	3.96199	2.69072	-0.558233	-0.724868	0.3066	0.46691	no
FBgn0000053	ade3	wing42h	wing88h	OK	0.93967	3.4152	1.86174	2.10711	0.0045	0.0164116	yes
FBgn0000053	ade3	wing52h	wing88h	OK	1.27493	3.4152	1.42155	1.63519	0.02525	0.0691071	no
FBgn0000053	ade3	wing62h	wing88h	OK	3.96766	3.4152	-0.216317	-0.319632	0.6314	0.763279	no
FBgn0000053	ade3	wing72h	wing88h	OK	3.96199	3.4152	-0.214255	-0.275993	0.6934	0.809001	no
FBgn0000053	ade3	wing80h	wing88h	OK	2.69072	3.4152	0.343978	0.448851	0.5375	0.68777	no
FBgn0000053	ade3	wing42h	wing96h	NOTEST	0.93967	2.1753	1.21099	0	1	1	no
FBgn0000053	ade3	wing52h	wing96h	NOTEST	1.27493	2.1753	0.770795	0	1	1	no
FBgn0000053	ade3	wing62h	wing96h	OK	3.96766	2.1753	-0.867073	-1.14664	0.09635	0.202263	no
FBgn0000053	ade3	wing72h	wing96h	OK	3.96199	2.1753	-0.86501	-1.02194	0.13655	0.26302	no
FBgn0000053	ade3	wing80h	wing96h	NOTEST	2.69072	2.1753	-0.306777	0	1	1	no
FBgn0000053	ade3	wing88h	wing96h	OK	3.4152	2.1753	-0.650756	-0.771941	0.2701	0.426141	no
FBgn0000054	Adf1	wing42h	wing52h	OK	16.4313	19.8859	0.275296	0.5195	0.462	0.622224	no
FBgn0000054	Adf1	wing42h	wing62h	OK	16.4313	15.9543	-0.0425079	-0.0790748	0.91095	0.947746	no
FBgn0000054	Adf1	wing52h	wing62h	OK	19.8859	15.9543	-0.317804	-0.605482	0.3842	0.548348	no
FBgn0000054	Adf1	wing42h	wing72h	OK	16.4313	13.1835	-0.317714	-0.584852	0.40925	0.573094	no
FBgn0000054	Adf1	wing52h	wing72h	OK	19.8859	13.1835	-0.593009	-1.11744	0.1156	0.232743	no
FBgn0000054	Adf1	wing62h	wing72h	OK	15.9543	13.1835	-0.275206	-0.511235	0.466	0.625632	no
FBgn0000054	Adf1	wing42h	wing80h	OK	16.4313	8.68055	-0.920591	-1.63772	0.0217	0.0609886	no
FBgn0000054	Adf1	wing52h	wing80h	OK	19.8859	8.68055	-1.19589	-2.17435	0.0026	0.0103081	yes
FBgn0000054	Adf1	wing62h	wing80h	OK	15.9543	8.68055	-0.878083	-1.57542	0.028	0.0752895	no
FBgn0000054	Adf1	wing72h	wing80h	OK	13.1835	8.68055	-0.602877	-1.07114	0.1307	0.25436	no
FBgn0000054	Adf1	wing42h	wing88h	OK	16.4313	8.85184	-0.8924	-1.58927	0.0259	0.0705719	no
FBgn0000054	Adf1	wing52h	wing88h	OK	19.8859	8.85184	-1.1677	-2.12547	0.00315	0.0121326	yes
FBgn0000054	Adf1	wing62h	wing88h	OK	15.9543	8.85184	-0.849892	-1.52651	0.0329	0.0859311	no
FBgn0000054	Adf1	wing72h	wing88h	OK	13.1835	8.85184	-0.574686	-1.02215	0.1491	0.280561	no
FBgn0000054	Adf1	wing80h	wing88h	OK	8.68055	8.85184	0.0281911	0.0485636	0.94635	0.969014	no
FBgn0000054	Adf1	wing42h	wing96h	OK	16.4313	16.6163	0.0161457	0.0302687	0.96705	0.980935	no
FBgn0000054	Adf1	wing52h	wing96h	OK	19.8859	16.6163	-0.25915	-0.497771	0.4791	0.637405	no
FBgn0000054	Adf1	wing62h	wing96h	OK	15.9543	16.6163	0.0586536	0.111003	0.87305	0.925891	no
FBgn0000054	Adf1	wing72h	wing96h	OK	13.1835	16.6163	0.333859	0.625009	0.37425	0.538383	no
FBgn0000054	Adf1	wing80h	wing96h	OK	8.68055	16.6163	0.936736	1.69282	0.01755	0.0512034	no
FBgn0000054	Adf1	wing88h	wing96h	OK	8.85184	16.6163	0.908545	1.64369	0.02205	0.0617996	no
FBgn0000061	al	wing42h	wing52h	OK	12.6649	30.3426	1.2605	2.3788	0.0008	0.00373052	yes
FBgn0000061	al	wing42h	wing62h	OK	12.6649	15.5464	0.295742	0.536827	0.44375	0.605476	no
FBgn0000061	al	wing52h	wing62h	OK	30.3426	15.5464	-0.964761	-1.81021	0.00935	0.030466	yes
FBgn0000061	al	wing42h	wing72h	OK	12.6649	12.3681	-0.0342208	-0.0629042	0.9287	0.958187	no
FBgn0000061	al	wing52h	wing72h	OK	30.3426	12.3681	-1.29472	-2.46225	0.0006	0.0028993	yes
FBgn0000061	al	wing62h	wing72h	OK	15.5464	12.3681	-0.329963	-0.60322	0.39995	0.563768	no
FBgn0000061	al	wing42h	wing80h	OK	12.6649	9.19253	-0.462307	-0.81284	0.2481	0.401864	no
FBgn0000061	al	wing52h	wing80h	OK	30.3426	9.19253	-1.72281	-3.12451	5e-05	0.000308717	yes
FBgn0000061	al	wing62h	wing80h	OK	15.5464	9.19253	-0.758049	-1.32616	0.06545	0.149341	no
FBgn0000061	al	wing72h	wing80h	OK	12.3681	9.19253	-0.428086	-0.757711	0.28465	0.442727	no
FBgn0000061	al	wing42h	wing88h	OK	12.6649	10.2549	-0.304524	-0.550982	0.431	0.593287	no
FBgn0000061	al	wing52h	wing88h	OK	30.3426	10.2549	-1.56503	-2.92636	5e-05	0.000308717	yes
FBgn0000061	al	wing62h	wing88h	OK	15.5464	10.2549	-0.600266	-1.08033	0.1257	0.24735	no
FBgn0000061	al	wing72h	wing88h	OK	12.3681	10.2549	-0.270303	-0.492534	0.48475	0.642199	no
FBgn0000061	al	wing80h	wing88h	OK	9.19253	10.2549	0.157783	0.275202	0.69655	0.811261	no
FBgn0000061	al	wing42h	wing96h	OK	12.6649	48.5902	1.93983	3.63339	5e-05	0.000308717	yes
FBgn0000061	al	wing52h	wing96h	OK	30.3426	48.5902	0.679323	1.31819	0.05475	0.12959	no
FBgn0000061	al	wing62h	wing96h	OK	15.5464	48.5902	1.64408	3.06199	5e-05	0.000308717	yes
FBgn0000061	al	wing72h	wing96h	OK	12.3681	48.5902	1.97405	3.72561	5e-05	0.000308717	yes
FBgn0000061	al	wing80h	wing96h	OK	9.19253	48.5902	2.40213	4.32638	5e-05	0.000308717	yes
FBgn0000061	al	wing88h	wing96h	OK	10.2549	48.5902	2.24435	4.16573	5e-05	0.000308717	yes
FBgn0000064	Ald	wing42h	wing52h	OK	352.35	171.713	-1.03702	-1.98314	0.00515	0.0184305	yes
FBgn0000064	Ald	wing42h	wing62h	OK	352.35	104.604	-1.75207	-3.39842	5e-05	0.000308717	yes
FBgn0000064	Ald	wing52h	wing62h	OK	171.713	104.604	-0.715052	-1.4354	0.04465	0.110065	no
FBgn0000064	Ald	wing42h	wing72h	OK	352.35	55.0213	-2.67895	-4.98563	5e-05	0.000308717	yes
FBgn0000064	Ald	wing52h	wing72h	OK	171.713	55.0213	-1.64193	-3.15354	5e-05	0.000308717	yes
FBgn0000064	Ald	wing62h	wing72h	OK	104.604	55.0213	-0.926881	-1.80585	0.01065	0.0339539	yes
FBgn0000064	Ald	wing42h	wing80h	OK	352.35	77.0189	-2.19373	-4.20157	5e-05	0.000308717	yes
FBgn0000064	Ald	wing52h	wing80h	OK	171.713	77.0189	-1.15671	-2.29075	0.0014	0.00605134	yes
FBgn0000064	Ald	wing62h	wing80h	OK	104.604	77.0189	-0.441659	-0.888083	0.2009	0.349466	no
FBgn0000064	Ald	wing72h	wing80h	OK	55.0213	77.0189	0.485222	0.933364	0.18405	0.328002	no
FBgn0000064	Ald	wing42h	wing88h	OK	352.35	74.2128	-2.24727	-4.26523	5e-05	0.000308717	yes
FBgn0000064	Ald	wing52h	wing88h	OK	171.713	74.2128	-1.21026	-2.37366	0.00085	0.00393056	yes
FBgn0000064	Ald	wing62h	wing88h	OK	104.604	74.2128	-0.495204	-0.985845	0.15165	0.284138	no
FBgn0000064	Ald	wing72h	wing88h	OK	55.0213	74.2128	0.431677	0.822798	0.2362	0.390917	no
FBgn0000064	Ald	wing80h	wing88h	OK	77.0189	74.2128	-0.0535449	-0.105185	0.8813	0.930724	no
FBgn0000064	Ald	wing42h	wing96h	OK	352.35	171.941	-1.0351	-1.95682	0.00525	0.0187305	yes
FBgn0000064	Ald	wing52h	wing96h	OK	171.713	171.941	0.00191818	0.00374626	0.996	0.99704	no
FBgn0000064	Ald	wing62h	wing96h	OK	104.604	171.941	0.71697	1.42114	0.04355	0.107831	no
FBgn0000064	Ald	wing72h	wing96h	OK	55.0213	171.941	1.64385	3.1208	5e-05	0.000308717	yes
FBgn0000064	Ald	wing80h	wing96h	OK	77.0189	171.941	1.15863	2.26644	0.00135	0.00586144	yes
FBgn0000064	Ald	wing88h	wing96h	OK	74.2128	171.941	1.21217	2.34884	0.00085	0.00393056	yes
FBgn0000075	amd	wing42h	wing52h	OK	294.009	35.0774	-3.06725	-6.02617	5e-05	0.000308717	yes
FBgn0000075	amd	wing42h	wing62h	OK	294.009	7.97501	-5.20423	-9.17705	5e-05	0.000308717	yes
FBgn0000075	amd	wing52h	wing62h	OK	35.0774	7.97501	-2.13698	-3.7587	5e-05	0.000308717	yes
FBgn0000075	amd	wing42h	wing72h	OK	294.009	0.646057	-8.82998	-8.70452	0.00025	0.0013359	yes
FBgn0000075	amd	wing52h	wing72h	OK	35.0774	0.646057	-5.76274	-5.67631	0.00025	0.0013359	yes
FBgn0000075	amd	wing62h	wing72h	OK	7.97501	0.646057	-3.62575	-3.46774	0.0013	0.0056737	yes
FBgn0000075	amd	wing42h	wing80h	OK	294.009	0.147855	-10.9575	-4.9554	0.0605	0.140321	no
FBgn0000075	amd	wing52h	wing80h	OK	35.0774	0.147855	-7.89021	-3.56766	0.0605	0.140321	no
FBgn0000075	amd	wing62h	wing80h	OK	7.97501	0.147855	-5.75323	-2.58493	0.0605	0.140321	no
FBgn0000075	amd	wing72h	wing80h	NOTEST	0.646057	0.147855	-2.12748	0	1	1	no
FBgn0000075	amd	wing42h	wing88h	OK	294.009	0.632578	-8.8604	-7.97631	0.2359	0.390553	no
FBgn0000075	amd	wing52h	wing88h	OK	35.0774	0.632578	-5.79315	-5.21163	0.2359	0.390553	no
FBgn0000075	amd	wing62h	wing88h	OK	7.97501	0.632578	-3.65617	-3.20897	0.237	0.391522	no
FBgn0000075	amd	wing72h	wing88h	NOTEST	0.646057	0.632578	-0.0304183	0	1	1	no
FBgn0000075	amd	wing80h	wing88h	NOTEST	0.147855	0.632578	2.09706	0	1	1	no
FBgn0000075	amd	wing42h	wing96h	OK	294.009	0.918014	-8.32313	-9.30859	0.0001	0.000584131	yes
FBgn0000075	amd	wing52h	wing96h	OK	35.0774	0.918014	-5.25588	-5.87213	0.0001	0.000584131	yes
FBgn0000075	amd	wing62h	wing96h	OK	7.97501	0.918014	-3.1189	-3.35608	0.00045	0.0022469	yes
FBgn0000075	amd	wing72h	wing96h	NOTEST	0.646057	0.918014	0.506855	0	1	1	no
FBgn0000075	amd	wing80h	wing96h	NOTEST	0.147855	0.918014	2.63433	0	1	1	no
FBgn0000075	amd	wing88h	wing96h	NOTEST	0.632578	0.918014	0.537273	0	1	1	no
FBgn0000083	AnxB9	wing42h	wing52h	OK	205.765	522.961	1.3457	2.40592	0.0009	0.00412976	yes
FBgn0000083	AnxB9	wing42h	wing62h	OK	205.765	298.034	0.534479	0.981716	0.1575	0.292323	no
FBgn0000083	AnxB9	wing52h	wing62h	OK	522.961	298.034	-0.811224	-1.50044	0.03275	0.0856165	no
FBgn0000083	AnxB9	wing42h	wing72h	OK	205.765	379.123	0.881667	1.63218	0.02055	0.0582948	no
FBgn0000083	AnxB9	wing52h	wing72h	OK	522.961	379.123	-0.464037	-0.865145	0.2118	0.362664	no
FBgn0000083	AnxB9	wing62h	wing72h	OK	298.034	379.123	0.347187	0.666622	0.33665	0.499535	no
FBgn0000083	AnxB9	wing42h	wing80h	OK	205.765	548.038	1.41328	2.58466	0.0004	0.00202684	yes
FBgn0000083	AnxB9	wing52h	wing80h	OK	522.961	548.038	0.067574	0.124438	0.85905	0.917849	no
FBgn0000083	AnxB9	wing62h	wing80h	OK	298.034	548.038	0.878798	1.66541	0.01875	0.0540708	no
FBgn0000083	AnxB9	wing72h	wing80h	OK	379.123	548.038	0.531611	1.01591	0.15295	0.286011	no
FBgn0000083	AnxB9	wing42h	wing88h	OK	205.765	1299.87	2.65929	4.72395	5e-05	0.000308717	yes
FBgn0000083	AnxB9	wing52h	wing88h	OK	522.961	1299.87	1.31359	2.34869	0.001	0.00452887	yes
FBgn0000083	AnxB9	wing62h	wing88h	OK	298.034	1299.87	2.12481	3.90312	5e-05	0.000308717	yes
FBgn0000083	AnxB9	wing72h	wing88h	OK	379.123	1299.87	1.77763	3.2911	5e-05	0.000308717	yes
FBgn0000083	AnxB9	wing80h	wing88h	OK	548.038	1299.87	1.24602	2.27895	0.002	0.00822646	yes
FBgn0000083	AnxB9	wing42h	wing96h	OK	205.765	1816.74	3.14228	5.45716	5e-05	0.000308717	yes
FBgn0000083	AnxB9	wing52h	wing96h	OK	522.961	1816.74	1.79658	3.13956	5e-05	0.000308717	yes
FBgn0000083	AnxB9	wing62h	wing96h	OK	298.034	1816.74	2.6078	4.6761	5e-05	0.000308717	yes
FBgn0000083	AnxB9	wing72h	wing96h	OK	379.123	1816.74	2.26061	4.08399	5e-05	0.000308717	yes
FBgn0000083	AnxB9	wing80h	wing96h	OK	548.038	1816.74	1.729	3.08755	5e-05	0.000308717	yes
FBgn0000083	AnxB9	wing88h	wing96h	OK	1299.87	1816.74	0.482987	0.838859	0.2462	0.400219	no
FBgn0000084	AnxB10	wing42h	wing52h	OK	27.559	20.1278	-0.453334	-0.824833	0.25	0.40369	no
FBgn0000084	AnxB10	wing42h	wing62h	OK	27.559	40.3166	0.548853	1.03999	0.1454	0.275648	no
FBgn0000084	AnxB10	wing52h	wing62h	OK	20.1278	40.3166	1.00219	1.85883	0.0107	0.0340927	yes
FBgn0000084	AnxB10	wing42h	wing72h	OK	27.559	71.0132	1.36556	2.63829	0.0005	0.00246561	yes
FBgn0000084	AnxB10	wing52h	wing72h	OK	20.1278	71.0132	1.8189	3.43698	5e-05	0.000308717	yes
FBgn0000084	AnxB10	wing62h	wing72h	OK	40.3166	71.0132	0.816711	1.61254	0.023	0.0639746	no
FBgn0000084	AnxB10	wing42h	wing80h	OK	27.559	174.59	2.66337	5.13587	5e-05	0.000308717	yes
FBgn0000084	AnxB10	wing52h	wing80h	OK	20.1278	174.59	3.11671	5.87859	5e-05	0.000308717	yes
FBgn0000084	AnxB10	wing62h	wing80h	OK	40.3166	174.59	2.11452	4.16667	5e-05	0.000308717	yes
FBgn0000084	AnxB10	wing72h	wing80h	OK	71.0132	174.59	1.29781	2.61173	0.0004	0.00202684	yes
FBgn0000084	AnxB10	wing42h	wing88h	OK	27.559	274.859	3.3181	6.40743	5e-05	0.000308717	yes
FBgn0000084	AnxB10	wing52h	wing88h	OK	20.1278	274.859	3.77143	7.12311	5e-05	0.000308717	yes
FBgn0000084	AnxB10	wing62h	wing88h	OK	40.3166	274.859	2.76924	5.46484	5e-05	0.000308717	yes
FBgn0000084	AnxB10	wing72h	wing88h	OK	71.0132	274.859	1.95253	3.93534	5e-05	0.000308717	yes
FBgn0000084	AnxB10	wing80h	wing88h	OK	174.59	274.859	0.654722	1.31686	0.0621	0.143238	no
FBgn0000084	AnxB10	wing42h	wing96h	OK	27.559	195.221	2.82452	5.50218	5e-05	0.000308717	yes
FBgn0000084	AnxB10	wing52h	wing96h	OK	20.1278	195.221	3.27785	6.24285	5e-05	0.000308717	yes
FBgn0000084	AnxB10	wing62h	wing96h	OK	40.3166	195.221	2.27566	4.53201	5e-05	0.000308717	yes
FBgn0000084	AnxB10	wing72h	wing96h	OK	71.0132	195.221	1.45895	2.96868	5e-05	0.000308717	yes
FBgn0000084	AnxB10	wing80h	wing96h	OK	174.59	195.221	0.161142	0.327199	0.6408	0.770283	no
FBgn0000084	AnxB10	wing88h	wing96h	OK	274.859	195.221	-0.49358	-1.00379	0.15195	0.2846	no
FBgn0000092	CG2650	wing42h	wing52h	NOTEST	1.39503	0.18653	-2.90282	0	1	1	no
FBgn0000092	CG2650	wing42h	wing62h	NOTEST	1.39503	0.279732	-2.31818	0	1	1	no
FBgn0000092	CG2650	wing52h	wing62h	NOTEST	0.18653	0.279732	0.584637	0	1	1	no
FBgn0000092	CG2650	wing42h	wing72h	NOTEST	1.39503	0.152602	-3.19246	0	1	1	no
FBgn0000092	CG2650	wing52h	wing72h	NOTEST	0.18653	0.152602	-0.289636	0	1	1	no
FBgn0000092	CG2650	wing62h	wing72h	NOTEST	0.279732	0.152602	-0.874273	0	1	1	no
FBgn0000092	CG2650	wing42h	wing80h	NOTEST	1.39503	0.361467	-1.94836	0	1	1	no
FBgn0000092	CG2650	wing52h	wing80h	NOTEST	0.18653	0.361467	0.954459	0	1	1	no
FBgn0000092	CG2650	wing62h	wing80h	NOTEST	0.279732	0.361467	0.369822	0	1	1	no
FBgn0000092	CG2650	wing72h	wing80h	NOTEST	0.152602	0.361467	1.2441	0	1	1	no
FBgn0000092	CG2650	wing42h	wing88h	OK	1.39503	226.741	7.3446	2.52753	0.1471	0.277876	no
FBgn0000092	CG2650	wing52h	wing88h	OK	0.18653	226.741	10.2474	2.40257	0.2533	0.406967	no
FBgn0000092	CG2650	wing62h	wing88h	OK	0.279732	226.741	9.66279	2.22464	0.1889	0.334092	no
FBgn0000092	CG2650	wing72h	wing88h	OK	0.152602	226.741	10.5371	2.85271	0.24965	0.403387	no
FBgn0000092	CG2650	wing80h	wing88h	OK	0.361467	226.741	9.29296	3.14555	0.1409	0.269256	no
FBgn0000092	CG2650	wing42h	wing96h	OK	1.39503	6971.89	12.287	4.2222	0.1471	0.277876	no
FBgn0000092	CG2650	wing52h	wing96h	OK	0.18653	6971.89	15.1899	3.55893	0.2533	0.406967	no
FBgn0000092	CG2650	wing62h	wing96h	OK	0.279732	6971.89	14.6052	3.36032	0.1889	0.334092	no
FBgn0000092	CG2650	wing72h	wing96h	OK	0.152602	6971.89	15.4795	4.18698	0.24965	0.403387	no
FBgn0000092	CG2650	wing80h	wing96h	OK	0.361467	6971.89	14.2354	4.81167	0.1409	0.269256	no
FBgn0000092	CG2650	wing88h	wing96h	OK	226.741	6971.89	4.94243	7.40093	5e-05	0.000308717	yes
FBgn0000097	aop	wing42h	wing52h	OK	18.5984	207.65	3.4809	6.6598	5e-05	0.000308717	yes
FBgn0000097	aop	wing42h	wing62h	OK	18.5984	12.0548	-0.625567	-1.1828	0.09545	0.200792	no
FBgn0000097	aop	wing52h	wing62h	OK	207.65	12.0548	-4.10647	-7.60485	5e-05	0.000308717	yes
FBgn0000097	aop	wing42h	wing72h	OK	18.5984	1.38446	-3.74778	-5.88181	5e-05	0.000308717	yes
FBgn0000097	aop	wing52h	wing72h	OK	207.65	1.38446	-7.22868	-11.1827	5e-05	0.000308717	yes
FBgn0000097	aop	wing62h	wing72h	OK	12.0548	1.38446	-3.12221	-4.79269	5e-05	0.000308717	yes
FBgn0000097	aop	wing42h	wing80h	OK	18.5984	0.491021	-5.24325	-6.26807	5e-05	0.000308717	yes
FBgn0000097	aop	wing52h	wing80h	OK	207.65	0.491021	-8.72415	-10.3421	5e-05	0.000308717	yes
FBgn0000097	aop	wing62h	wing80h	OK	12.0548	0.491021	-4.61768	-5.44909	5e-05	0.000308717	yes
FBgn0000097	aop	wing72h	wing80h	NOTEST	1.38446	0.491021	-1.49547	0	1	1	no
FBgn0000097	aop	wing42h	wing88h	OK	18.5984	0.702804	-4.72591	-6.33819	5e-05	0.000308717	yes
FBgn0000097	aop	wing52h	wing88h	OK	207.65	0.702804	-8.20681	-10.8911	5e-05	0.000308717	yes
FBgn0000097	aop	wing62h	wing88h	OK	12.0548	0.702804	-4.10034	-5.41045	5e-05	0.000308717	yes
FBgn0000097	aop	wing72h	wing88h	NOTEST	1.38446	0.702804	-0.978132	0	1	1	no
FBgn0000097	aop	wing80h	wing88h	NOTEST	0.491021	0.702804	0.517336	0	1	1	no
FBgn0000097	aop	wing42h	wing96h	OK	18.5984	522.66	4.81262	8.56681	5e-05	0.000308717	yes
FBgn0000097	aop	wing52h	wing96h	OK	207.65	522.66	1.33172	2.32724	0.00115	0.00510432	yes
FBgn0000097	aop	wing62h	wing96h	OK	12.0548	522.66	5.43819	9.41007	5e-05	0.000308717	yes
FBgn0000097	aop	wing72h	wing96h	OK	1.38446	522.66	8.5604	12.6181	5e-05	0.000308717	yes
FBgn0000097	aop	wing80h	wing96h	OK	0.491021	522.66	10.0559	11.5807	5e-05	0.000308717	yes
FBgn0000097	aop	wing88h	wing96h	OK	0.702804	522.66	9.53853	12.2107	5e-05	0.000308717	yes
FBgn0000099	ap	wing42h	wing52h	OK	23.5052	38.7858	0.722551	1.47156	0.03755	0.0956585	no
FBgn0000099	ap	wing42h	wing62h	OK	23.5052	50.2431	1.09595	2.21263	0.0019	0.00786912	yes
FBgn0000099	ap	wing52h	wing62h	OK	38.7858	50.2431	0.373397	0.748708	0.29	0.448772	no
FBgn0000099	ap	wing42h	wing72h	OK	23.5052	21.6196	-0.120637	-0.245259	0.734	0.837726	no
FBgn0000099	ap	wing52h	wing72h	OK	38.7858	21.6196	-0.843187	-1.70236	0.01825	0.0528945	no
FBgn0000099	ap	wing62h	wing72h	OK	50.2431	21.6196	-1.21658	-2.43525	0.00065	0.00311029	yes
FBgn0000099	ap	wing42h	wing80h	OK	23.5052	21.7432	-0.112411	-0.229056	0.75025	0.849059	no
FBgn0000099	ap	wing52h	wing80h	OK	38.7858	21.7432	-0.834962	-1.68953	0.01755	0.0512034	no
FBgn0000099	ap	wing62h	wing80h	OK	50.2431	21.7432	-1.20836	-2.42411	0.00065	0.00311029	yes
FBgn0000099	ap	wing72h	wing80h	OK	21.6196	21.7432	0.00822534	0.016615	0.9821	0.989505	no
FBgn0000099	ap	wing42h	wing88h	OK	23.5052	37.1296	0.659591	1.33214	0.05825	0.136135	no
FBgn0000099	ap	wing52h	wing88h	OK	38.7858	37.1296	-0.0629594	-0.126286	0.85725	0.916803	no
FBgn0000099	ap	wing62h	wing88h	OK	50.2431	37.1296	-0.436356	-0.867879	0.2161	0.367987	no
FBgn0000099	ap	wing72h	wing88h	OK	21.6196	37.1296	0.780228	1.56234	0.0275	0.0741646	no
FBgn0000099	ap	wing80h	wing88h	OK	21.7432	37.1296	0.772003	1.54928	0.02715	0.0733751	no
FBgn0000099	ap	wing42h	wing96h	OK	23.5052	114.998	2.29056	4.61007	5e-05	0.000308717	yes
FBgn0000099	ap	wing52h	wing96h	OK	38.7858	114.998	1.56801	3.13441	0.0001	0.000584131	yes
FBgn0000099	ap	wing62h	wing96h	OK	50.2431	114.998	1.19461	2.36799	0.00085	0.00393056	yes
FBgn0000099	ap	wing72h	wing96h	OK	21.6196	114.998	2.41119	4.81175	5e-05	0.000308717	yes
FBgn0000099	ap	wing80h	wing96h	OK	21.7432	114.998	2.40297	4.80585	5e-05	0.000308717	yes
FBgn0000099	ap	wing88h	wing96h	OK	37.1296	114.998	1.63096	3.23407	5e-05	0.000308717	yes
FBgn0000100	RpLP0	wing42h	wing52h	OK	463.78	429.695	-0.110127	-0.213352	0.76265	0.856934	no
FBgn0000100	RpLP0	wing42h	wing62h	OK	463.78	405.736	-0.1929	-0.36663	0.5998	0.738904	no
FBgn0000100	RpLP0	wing52h	wing62h	OK	429.695	405.736	-0.0827739	-0.159729	0.81585	0.891145	no
FBgn0000100	RpLP0	wing42h	wing72h	OK	463.78	273.31	-0.762903	-1.49753	0.03725	0.0950235	no
FBgn0000100	RpLP0	wing52h	wing72h	OK	429.695	273.31	-0.652777	-1.3023	0.0629	0.144691	no
FBgn0000100	RpLP0	wing62h	wing72h	OK	405.736	273.31	-0.570003	-1.11435	0.11315	0.22884	no
FBgn0000100	RpLP0	wing42h	wing80h	OK	463.78	221.012	-1.06931	-2.09387	0.0029	0.011301	yes
FBgn0000100	RpLP0	wing52h	wing80h	OK	429.695	221.012	-0.959186	-1.90877	0.0059	0.020659	yes
FBgn0000100	RpLP0	wing62h	wing80h	OK	405.736	221.012	-0.876412	-1.70923	0.0157	0.0467254	yes
FBgn0000100	RpLP0	wing72h	wing80h	OK	273.31	221.012	-0.306409	-0.618262	0.37505	0.53917	no
FBgn0000100	RpLP0	wing42h	wing88h	OK	463.78	216.434	-1.09951	-2.17203	0.0018	0.00751041	yes
FBgn0000100	RpLP0	wing52h	wing88h	OK	429.695	216.434	-0.989383	-1.98685	0.00355	0.0134402	yes
FBgn0000100	RpLP0	wing62h	wing88h	OK	405.736	216.434	-0.906609	-1.78363	0.0115	0.0361824	yes
FBgn0000100	RpLP0	wing72h	wing88h	OK	273.31	216.434	-0.336607	-0.685573	0.32215	0.483943	no
FBgn0000100	RpLP0	wing80h	wing88h	OK	221.012	216.434	-0.0301972	-0.0613419	0.93015	0.95909	no
FBgn0000100	RpLP0	wing42h	wing96h	OK	463.78	211.946	-1.12975	-2.22875	0.00165	0.00696693	yes
FBgn0000100	RpLP0	wing52h	wing96h	OK	429.695	211.946	-1.01962	-2.04471	0.0035	0.0132786	yes
FBgn0000100	RpLP0	wing62h	wing96h	OK	405.736	211.946	-0.936846	-1.84064	0.0101	0.032476	yes
FBgn0000100	RpLP0	wing72h	wing96h	OK	273.31	211.946	-0.366843	-0.746084	0.2832	0.441097	no
FBgn0000100	RpLP0	wing80h	wing96h	OK	221.012	211.946	-0.0604338	-0.122588	0.85685	0.91656	no
FBgn0000100	RpLP0	wing88h	wing96h	OK	216.434	211.946	-0.0302365	-0.0619164	0.92805	0.957736	no
FBgn0000108	Appl	wing42h	wing52h	OK	5.52803	3.81881	-0.533643	-1.0049	0.15575	0.289808	no
FBgn0000108	Appl	wing42h	wing62h	OK	5.52803	4.39333	-0.331452	-0.625903	0.37075	0.534839	no
FBgn0000108	Appl	wing52h	wing62h	OK	3.81881	4.39333	0.202191	0.377414	0.5837	0.726058	no
FBgn0000108	Appl	wing42h	wing72h	OK	5.52803	4.53384	-0.286034	-0.540065	0.43575	0.597878	no
FBgn0000108	Appl	wing52h	wing72h	OK	3.81881	4.53384	0.24761	0.462133	0.5022	0.657948	no
FBgn0000108	Appl	wing62h	wing72h	OK	4.39333	4.53384	0.0454186	0.0850017	0.9	0.941568	no
FBgn0000108	Appl	wing42h	wing80h	OK	5.52803	5.62784	0.0258155	0.0492013	0.94565	0.968623	no
FBgn0000108	Appl	wing52h	wing80h	OK	3.81881	5.62784	0.559459	1.05376	0.1342	0.25959	no
FBgn0000108	Appl	wing62h	wing80h	OK	4.39333	5.62784	0.357268	0.674811	0.33445	0.497265	no
FBgn0000108	Appl	wing72h	wing80h	OK	4.53384	5.62784	0.311849	0.588947	0.40555	0.569387	no
FBgn0000108	Appl	wing42h	wing88h	OK	5.52803	6.10784	0.143897	0.275962	0.69325	0.808888	no
FBgn0000108	Appl	wing52h	wing88h	OK	3.81881	6.10784	0.67754	1.28395	0.0686	0.154989	no
FBgn0000108	Appl	wing62h	wing88h	OK	4.39333	6.10784	0.475349	0.903352	0.1998	0.348015	no
FBgn0000108	Appl	wing72h	wing88h	OK	4.53384	6.10784	0.42993	0.816929	0.24915	0.402878	no
FBgn0000108	Appl	wing80h	wing88h	OK	5.62784	6.10784	0.118081	0.226509	0.74955	0.848535	no
FBgn0000108	Appl	wing42h	wing96h	OK	5.52803	7.24799	0.390814	0.746708	0.28375	0.441734	no
FBgn0000108	Appl	wing52h	wing96h	OK	3.81881	7.24799	0.924457	1.7455	0.01305	0.040146	yes
FBgn0000108	Appl	wing62h	wing96h	OK	4.39333	7.24799	0.722266	1.36758	0.0517	0.123813	no
FBgn0000108	Appl	wing72h	wing96h	OK	4.53384	7.24799	0.676848	1.28141	0.0705	0.15842	no
FBgn0000108	Appl	wing80h	wing96h	OK	5.62784	7.24799	0.364999	0.697553	0.3166	0.478018	no
FBgn0000108	Appl	wing88h	wing96h	OK	6.10784	7.24799	0.246918	0.474851	0.49715	0.653407	no
FBgn0000109	Aprt	wing42h	wing52h	OK	8.17011	15.9877	0.968539	1.49233	0.0411	0.102868	no
FBgn0000109	Aprt	wing42h	wing62h	OK	8.17011	13.9432	0.771136	1.17501	0.1006	0.209114	no
FBgn0000109	Aprt	wing52h	wing62h	OK	15.9877	13.9432	-0.197403	-0.329771	0.63245	0.764071	no
FBgn0000109	Aprt	wing42h	wing72h	OK	8.17011	12.0698	0.562978	0.851493	0.23295	0.387281	no
FBgn0000109	Aprt	wing52h	wing72h	OK	15.9877	12.0698	-0.405561	-0.671505	0.3353	0.498206	no
FBgn0000109	Aprt	wing62h	wing72h	OK	13.9432	12.0698	-0.208158	-0.340259	0.6319	0.763687	no
FBgn0000109	Aprt	wing42h	wing80h	OK	8.17011	7.26776	-0.168843	-0.236036	0.73835	0.84068	no
FBgn0000109	Aprt	wing52h	wing80h	OK	15.9877	7.26776	-1.13738	-1.71599	0.01815	0.0526599	no
FBgn0000109	Aprt	wing62h	wing80h	OK	13.9432	7.26776	-0.939979	-1.4031	0.0477	0.116072	no
FBgn0000109	Aprt	wing72h	wing80h	OK	12.0698	7.26776	-0.731821	-1.08463	0.125	0.246391	no
FBgn0000109	Aprt	wing42h	wing88h	OK	8.17011	7.25948	-0.170488	-0.238819	0.73275	0.83695	no
FBgn0000109	Aprt	wing52h	wing88h	OK	15.9877	7.25948	-1.13903	-1.72254	0.0168	0.0493929	yes
FBgn0000109	Aprt	wing62h	wing88h	OK	13.9432	7.25948	-0.941624	-1.4088	0.0451	0.110961	no
FBgn0000109	Aprt	wing72h	wing88h	OK	12.0698	7.25948	-0.733466	-1.08955	0.1197	0.238806	no
FBgn0000109	Aprt	wing80h	wing88h	OK	7.26776	7.25948	-0.00164474	-0.00226408	0.9982	0.998602	no
FBgn0000109	Aprt	wing42h	wing96h	OK	8.17011	7.66783	-0.0915363	-0.127959	0.85435	0.915173	no
FBgn0000109	Aprt	wing52h	wing96h	OK	15.9877	7.66783	-1.06008	-1.59928	0.02605	0.0709235	no
FBgn0000109	Aprt	wing62h	wing96h	OK	13.9432	7.66783	-0.862672	-1.28764	0.06795	0.153817	no
FBgn0000109	Aprt	wing72h	wing96h	OK	12.0698	7.66783	-0.654514	-0.970011	0.1699	0.309185	no
FBgn0000109	Aprt	wing80h	wing96h	OK	7.26776	7.66783	0.077307	0.106205	0.8775	0.928467	no
FBgn0000109	Aprt	wing88h	wing96h	OK	7.25948	7.66783	0.0789517	0.108677	0.8765	0.927868	no
FBgn0000115	Arl1	wing42h	wing52h	OK	25.3136	16.8181	-0.589899	-0.990914	0.15905	0.294396	no
FBgn0000115	Arl1	wing42h	wing62h	OK	25.3136	11.9803	-1.07925	-1.74684	0.01325	0.040638	yes
FBgn0000115	Arl1	wing52h	wing62h	OK	16.8181	11.9803	-0.489349	-0.776551	0.25815	0.4125	no
FBgn0000115	Arl1	wing42h	wing72h	OK	25.3136	16.7944	-0.591933	-1.00594	0.151	0.283274	no
FBgn0000115	Arl1	wing52h	wing72h	OK	16.8181	16.7944	-0.0020335	-0.00338144	0.9887	0.992761	no
FBgn0000115	Arl1	wing62h	wing72h	OK	11.9803	16.7944	0.487316	0.781366	0.2644	0.419732	no
FBgn0000115	Arl1	wing42h	wing80h	OK	25.3136	18.5652	-0.447308	-0.769503	0.27135	0.427514	no
FBgn0000115	Arl1	wing52h	wing80h	OK	16.8181	18.5652	0.142592	0.239899	0.725	0.831234	no
FBgn0000115	Arl1	wing62h	wing80h	OK	11.9803	18.5652	0.631941	1.02432	0.1452	0.275368	no
FBgn0000115	Arl1	wing72h	wing80h	OK	16.7944	18.5652	0.144625	0.24617	0.7241	0.830585	no
FBgn0000115	Arl1	wing42h	wing88h	OK	25.3136	8.95257	-1.49954	-2.33255	0.00165	0.00696693	yes
FBgn0000115	Arl1	wing52h	wing88h	OK	16.8181	8.95257	-0.909638	-1.38933	0.0516	0.12362	no
FBgn0000115	Arl1	wing62h	wing88h	OK	11.9803	8.95257	-0.420289	-0.622399	0.3734	0.537541	no
FBgn0000115	Arl1	wing72h	wing88h	OK	16.7944	8.95257	-0.907605	-1.39956	0.0506	0.121664	no
FBgn0000115	Arl1	wing80h	wing88h	OK	18.5652	8.95257	-1.05223	-1.63895	0.02425	0.0668557	no
FBgn0000115	Arl1	wing42h	wing96h	OK	25.3136	4.9502	-2.35435	-3.13964	0.0005	0.00246561	yes
FBgn0000115	Arl1	wing52h	wing96h	OK	16.8181	4.9502	-1.76445	-2.32143	0.00415	0.0153225	yes
FBgn0000115	Arl1	wing62h	wing96h	OK	11.9803	4.9502	-1.2751	-1.6393	0.0284	0.0761749	no
FBgn0000115	Arl1	wing72h	wing96h	OK	16.7944	4.9502	-1.76242	-2.33525	0.00415	0.0153225	yes
FBgn0000115	Arl1	wing80h	wing96h	OK	18.5652	4.9502	-1.90705	-2.54563	0.0025	0.00996292	yes
FBgn0000115	Arl1	wing88h	wing96h	OK	8.95257	4.9502	-0.854815	-1.07137	0.13285	0.257605	no
FBgn0000116	Argk	wing42h	wing52h	OK	20.847	129.848	2.63891	4.96636	5e-05	0.000308717	yes
FBgn0000116	Argk	wing42h	wing62h	OK	20.847	62.7456	1.58968	3.00278	0.0001	0.000584131	yes
FBgn0000116	Argk	wing52h	wing62h	OK	129.848	62.7456	-1.04923	-2.04527	0.0045	0.0164116	yes
FBgn0000116	Argk	wing42h	wing72h	OK	20.847	17.3259	-0.266906	-0.496142	0.4889	0.646016	no
FBgn0000116	Argk	wing52h	wing72h	OK	129.848	17.3259	-2.90582	-5.56844	5e-05	0.000308717	yes
FBgn0000116	Argk	wing62h	wing72h	OK	62.7456	17.3259	-1.85658	-3.57142	5e-05	0.000308717	yes
FBgn0000116	Argk	wing42h	wing80h	OK	20.847	82.3024	1.9811	3.761	5e-05	0.000308717	yes
FBgn0000116	Argk	wing52h	wing80h	OK	129.848	82.3024	-0.657814	-1.28916	0.0727	0.162261	no
FBgn0000116	Argk	wing62h	wing80h	OK	62.7456	82.3024	0.391419	0.770162	0.2799	0.437312	no
FBgn0000116	Argk	wing72h	wing80h	OK	17.3259	82.3024	2.248	4.34697	5e-05	0.000308717	yes
FBgn0000116	Argk	wing42h	wing88h	OK	20.847	170.342	3.03053	5.74803	5e-05	0.000308717	yes
FBgn0000116	Argk	wing52h	wing88h	OK	129.848	170.342	0.391618	0.76673	0.28175	0.439435	no
FBgn0000116	Argk	wing62h	wing88h	OK	62.7456	170.342	1.44085	2.83226	5e-05	0.000308717	yes
FBgn0000116	Argk	wing72h	wing88h	OK	17.3259	170.342	3.29743	6.37022	5e-05	0.000308717	yes
FBgn0000116	Argk	wing80h	wing88h	OK	82.3024	170.342	1.04943	2.07411	0.0032	0.012296	yes
FBgn0000116	Argk	wing42h	wing96h	OK	20.847	100.867	2.27455	4.29453	5e-05	0.000308717	yes
FBgn0000116	Argk	wing52h	wing96h	OK	129.848	100.867	-0.364363	-0.709914	0.33245	0.495078	no
FBgn0000116	Argk	wing62h	wing96h	OK	62.7456	100.867	0.68487	1.33967	0.0655	0.149427	no
FBgn0000116	Argk	wing72h	wing96h	OK	17.3259	100.867	2.54145	4.88661	5e-05	0.000308717	yes
FBgn0000116	Argk	wing80h	wing96h	OK	82.3024	100.867	0.293451	0.577119	0.4159	0.579301	no
FBgn0000116	Argk	wing88h	wing96h	OK	170.342	100.867	-0.755981	-1.4853	0.0403	0.101257	no
FBgn0000117	arm	wing42h	wing52h	OK	151.738	127.712	-0.248682	-0.483734	0.48785	0.645133	no
FBgn0000117	arm	wing42h	wing62h	OK	151.738	102.829	-0.561337	-1.10847	0.11775	0.235909	no
FBgn0000117	arm	wing52h	wing62h	OK	127.712	102.829	-0.312655	-0.610564	0.39135	0.555278	no
FBgn0000117	arm	wing42h	wing72h	OK	151.738	93.9501	-0.691611	-1.37223	0.05065	0.121765	no
FBgn0000117	arm	wing52h	wing72h	OK	127.712	93.9501	-0.442929	-0.868997	0.2204	0.372977	no
FBgn0000117	arm	wing62h	wing72h	OK	102.829	93.9501	-0.130274	-0.259533	0.71335	0.823125	no
FBgn0000117	arm	wing42h	wing80h	OK	151.738	71.5621	-1.08431	-2.1542	0.00265	0.0104756	yes
FBgn0000117	arm	wing52h	wing80h	OK	127.712	71.5621	-0.835628	-1.64154	0.0223	0.0623811	no
FBgn0000117	arm	wing62h	wing80h	OK	102.829	71.5621	-0.522972	-1.04325	0.1396	0.267313	no
FBgn0000117	arm	wing72h	wing80h	OK	93.9501	71.5621	-0.392699	-0.787181	0.26585	0.421385	no
FBgn0000117	arm	wing42h	wing88h	OK	151.738	69.6245	-1.12391	-2.23882	0.00255	0.010136	yes
FBgn0000117	arm	wing52h	wing88h	OK	127.712	69.6245	-0.87523	-1.72381	0.0178	0.0518173	no
FBgn0000117	arm	wing62h	wing88h	OK	102.829	69.6245	-0.562574	-1.12526	0.1157	0.23289	no
FBgn0000117	arm	wing72h	wing88h	OK	93.9501	69.6245	-0.432301	-0.868913	0.2194	0.371828	no
FBgn0000117	arm	wing80h	wing88h	OK	71.5621	69.6245	-0.0396021	-0.0797061	0.9089	0.946592	no
FBgn0000117	arm	wing42h	wing96h	OK	151.738	74.2691	-1.03074	-2.04444	0.00405	0.0150052	yes
FBgn0000117	arm	wing52h	wing96h	OK	127.712	74.2691	-0.782062	-1.53387	0.03335	0.0868827	no
FBgn0000117	arm	wing62h	wing96h	OK	102.829	74.2691	-0.469406	-0.934854	0.18685	0.331565	no
FBgn0000117	arm	wing72h	wing96h	OK	93.9501	74.2691	-0.339133	-0.678679	0.33915	0.502125	no
FBgn0000117	arm	wing80h	wing96h	OK	71.5621	74.2691	0.0535659	0.10734	0.87745	0.928438	no
FBgn0000117	arm	wing88h	wing96h	OK	69.6245	74.2691	0.093168	0.187203	0.79015	0.875039	no
FBgn0000119	arr	wing42h	wing52h	OK	6.5598	11.6645	0.8304	1.6615	0.01795	0.0521691	no
FBgn0000119	arr	wing42h	wing62h	OK	6.5598	5.16671	-0.344406	-0.673857	0.32945	0.49194	no
FBgn0000119	arr	wing52h	wing62h	OK	11.6645	5.16671	-1.17481	-2.32955	0.00075	0.00352519	yes
FBgn0000119	arr	wing42h	wing72h	OK	6.5598	3.28846	-0.996243	-1.87743	0.0081	0.0270193	yes
FBgn0000119	arr	wing52h	wing72h	OK	11.6645	3.28846	-1.82664	-3.48527	5e-05	0.000308717	yes
FBgn0000119	arr	wing62h	wing72h	OK	5.16671	3.28846	-0.651837	-1.21862	0.0753	0.166877	no
FBgn0000119	arr	wing42h	wing80h	OK	6.5598	2.36064	-1.47448	-2.70017	0.0003	0.00156939	yes
FBgn0000119	arr	wing52h	wing80h	OK	11.6645	2.36064	-2.30488	-4.27053	5e-05	0.000308717	yes
FBgn0000119	arr	wing62h	wing80h	OK	5.16671	2.36064	-1.13007	-2.05391	0.0031	0.01197	yes
FBgn0000119	arr	wing72h	wing80h	NOTEST	3.28846	2.36064	-0.478233	0	1	1	no
FBgn0000119	arr	wing42h	wing88h	OK	6.5598	1.73652	-1.91745	-3.36912	5e-05	0.000308717	yes
FBgn0000119	arr	wing52h	wing88h	OK	11.6645	1.73652	-2.74785	-4.88043	5e-05	0.000308717	yes
FBgn0000119	arr	wing62h	wing88h	OK	5.16671	1.73652	-1.57304	-2.74482	0.0002	0.00109275	yes
FBgn0000119	arr	wing72h	wing88h	NOTEST	3.28846	1.73652	-0.921207	0	1	1	no
FBgn0000119	arr	wing80h	wing88h	NOTEST	2.36064	1.73652	-0.442974	0	1	1	no
FBgn0000119	arr	wing42h	wing96h	OK	6.5598	2.27001	-1.53095	-2.78978	0.00035	0.00179917	yes
FBgn0000119	arr	wing52h	wing96h	OK	11.6645	2.27001	-2.36135	-4.3531	5e-05	0.000308717	yes
FBgn0000119	arr	wing62h	wing96h	OK	5.16671	2.27001	-1.18655	-2.14609	0.00245	0.00979091	yes
FBgn0000119	arr	wing72h	wing96h	NOTEST	3.28846	2.27001	-0.534709	0	1	1	no
FBgn0000119	arr	wing80h	wing96h	NOTEST	2.36064	2.27001	-0.0564762	0	1	1	no
FBgn0000119	arr	wing88h	wing96h	NOTEST	1.73652	2.27001	0.386498	0	1	1	no
FBgn0000121	Arr2	wing42h	wing52h	NOTEST	0.152103	0.190591	0.325431	0	1	1	no
FBgn0000121	Arr2	wing42h	wing62h	NOTEST	0.152103	0	-Inf	0	1	1	no
FBgn0000121	Arr2	wing52h	wing62h	NOTEST	0.190591	0	-Inf	0	1	1	no
FBgn0000121	Arr2	wing42h	wing72h	NOTEST	0.152103	0	-Inf	0	1	1	no
FBgn0000121	Arr2	wing52h	wing72h	NOTEST	0.190591	0	-Inf	0	1	1	no
FBgn0000121	Arr2	wing62h	wing72h	NOTEST	0	0	0	0	1	1	no
FBgn0000121	Arr2	wing42h	wing80h	NOTEST	0.152103	1.57347	3.37083	0	1	1	no
FBgn0000121	Arr2	wing52h	wing80h	NOTEST	0.190591	1.57347	3.0454	0	1	1	no
FBgn0000121	Arr2	wing62h	wing80h	NOTEST	0	1.57347	Inf	0	1	1	no
FBgn0000121	Arr2	wing72h	wing80h	NOTEST	0	1.57347	Inf	0	1	1	no
FBgn0000121	Arr2	wing42h	wing88h	NOTEST	0.152103	2.14594	3.81849	0	1	1	no
FBgn0000121	Arr2	wing52h	wing88h	NOTEST	0.190591	2.14594	3.49305	0	1	1	no
FBgn0000121	Arr2	wing62h	wing88h	NOTEST	0	2.14594	Inf	0	1	1	no
FBgn0000121	Arr2	wing72h	wing88h	NOTEST	0	2.14594	Inf	0	1	1	no
FBgn0000121	Arr2	wing80h	wing88h	NOTEST	1.57347	2.14594	0.447657	0	1	1	no
FBgn0000121	Arr2	wing42h	wing96h	OK	0.152103	3.91007	4.68407	1.89128	0.1999	0.348175	no
FBgn0000121	Arr2	wing52h	wing96h	OK	0.190591	3.91007	4.35864	1.86442	0.21805	0.3702	no
FBgn0000121	Arr2	wing62h	wing96h	OK	0	3.91007	Inf	NA	0.12605	0.247811	no
FBgn0000121	Arr2	wing72h	wing96h	OK	0	3.91007	Inf	NA	5e-05	0.000308717	yes
FBgn0000121	Arr2	wing80h	wing96h	OK	1.57347	3.91007	1.31324	1.21705	0.28795	0.446434	no
FBgn0000121	Arr2	wing88h	wing96h	OK	2.14594	3.91007	0.865586	0.893615	0.4304	0.592722	no
FBgn0000139	ash2	wing42h	wing52h	OK	4.79288	8.59073	0.841887	1.24787	0.0772	0.170134	no
FBgn0000139	ash2	wing42h	wing62h	OK	4.79288	10.8102	1.17343	1.76662	0.01375	0.0419013	yes
FBgn0000139	ash2	wing52h	wing62h	OK	8.59073	10.8102	0.33154	0.542862	0.43545	0.597581	no
FBgn0000139	ash2	wing42h	wing72h	OK	4.79288	10.3641	1.11263	1.67453	0.0193	0.055397	no
FBgn0000139	ash2	wing52h	wing72h	OK	8.59073	10.3641	0.270743	0.443139	0.51915	0.672369	no
FBgn0000139	ash2	wing62h	wing72h	OK	10.8102	10.3641	-0.0607974	-0.101427	0.8878	0.934354	no
FBgn0000139	ash2	wing42h	wing80h	OK	4.79288	10.5068	1.13236	1.70328	0.01785	0.051938	no
FBgn0000139	ash2	wing52h	wing80h	OK	8.59073	10.5068	0.29047	0.475117	0.4878	0.645088	no
FBgn0000139	ash2	wing62h	wing80h	OK	10.8102	10.5068	-0.0410697	-0.0684692	0.92235	0.954297	no
FBgn0000139	ash2	wing72h	wing80h	OK	10.3641	10.5068	0.0197277	0.0328756	0.9637	0.978932	no
FBgn0000139	ash2	wing42h	wing88h	OK	4.79288	7.88984	0.719101	1.02566	0.1443	0.274062	no
FBgn0000139	ash2	wing52h	wing88h	OK	8.59073	7.88984	-0.122786	-0.188712	0.78015	0.868524	no
FBgn0000139	ash2	wing62h	wing88h	OK	10.8102	7.88984	-0.454326	-0.710082	0.30725	0.467601	no
FBgn0000139	ash2	wing72h	wing88h	OK	10.3641	7.88984	-0.393529	-0.614839	0.3745	0.53859	no
FBgn0000139	ash2	wing80h	wing88h	OK	10.5068	7.88984	-0.413257	-0.645276	0.35315	0.516818	no
FBgn0000139	ash2	wing42h	wing96h	OK	4.79288	5.9485	0.311633	0.435355	0.53245	0.683666	no
FBgn0000139	ash2	wing52h	wing96h	OK	8.59073	5.9485	-0.530255	-0.795615	0.254	0.407629	no
FBgn0000139	ash2	wing62h	wing96h	OK	10.8102	5.9485	-0.861795	-1.31391	0.0659	0.150137	no
FBgn0000139	ash2	wing72h	wing96h	OK	10.3641	5.9485	-0.800997	-1.2208	0.087	0.186942	no
FBgn0000139	ash2	wing80h	wing96h	OK	10.5068	5.9485	-0.820725	-1.25016	0.0791	0.173463	no
FBgn0000139	ash2	wing88h	wing96h	OK	7.88984	5.9485	-0.407468	-0.587781	0.3958	0.559694	no
FBgn0000150	awd	wing42h	wing52h	OK	161.099	90.9662	-0.824544	-1.6492	0.0192	0.0551568	no
FBgn0000150	awd	wing42h	wing62h	OK	161.099	128.543	-0.325697	-0.646227	0.35945	0.523301	no
FBgn0000150	awd	wing52h	wing62h	OK	90.9662	128.543	0.498848	0.989618	0.162	0.2985	no
FBgn0000150	awd	wing42h	wing72h	OK	161.099	122.461	-0.395624	-0.787375	0.2627	0.417747	no
FBgn0000150	awd	wing52h	wing72h	OK	90.9662	122.461	0.42892	0.853499	0.227	0.380528	no
FBgn0000150	awd	wing62h	wing72h	OK	128.543	122.461	-0.0699271	-0.138044	0.84715	0.910609	no
FBgn0000150	awd	wing42h	wing80h	OK	161.099	104.706	-0.621609	-1.23528	0.08365	0.181218	no
FBgn0000150	awd	wing52h	wing80h	OK	90.9662	104.706	0.202935	0.403211	0.56715	0.712593	no
FBgn0000150	awd	wing62h	wing80h	OK	128.543	104.706	-0.295913	-0.583307	0.40625	0.570067	no
FBgn0000150	awd	wing72h	wing80h	OK	122.461	104.706	-0.225986	-0.446811	0.5243	0.676806	no
FBgn0000150	awd	wing42h	wing88h	OK	161.099	95.1406	-0.759814	-1.52431	0.0314	0.0826892	no
FBgn0000150	awd	wing52h	wing88h	OK	90.9662	95.1406	0.0647303	0.129837	0.85195	0.913816	no
FBgn0000150	awd	wing62h	wing88h	OK	128.543	95.1406	-0.434117	-0.863756	0.2191	0.371433	no
FBgn0000150	awd	wing72h	wing88h	OK	122.461	95.1406	-0.36419	-0.726854	0.2961	0.455611	no
FBgn0000150	awd	wing80h	wing88h	OK	104.706	95.1406	-0.138205	-0.275415	0.6971	0.811614	no
FBgn0000150	awd	wing42h	wing96h	OK	161.099	48.3238	-1.73714	-3.35839	5e-05	0.000308717	yes
FBgn0000150	awd	wing52h	wing96h	OK	90.9662	48.3238	-0.912597	-1.76403	0.01435	0.0434069	yes
FBgn0000150	awd	wing62h	wing96h	OK	128.543	48.3238	-1.41144	-2.7079	0.0003	0.00156939	yes
FBgn0000150	awd	wing72h	wing96h	OK	122.461	48.3238	-1.34152	-2.5811	0.00045	0.0022469	yes
FBgn0000150	awd	wing80h	wing96h	OK	104.706	48.3238	-1.11553	-2.1433	0.00295	0.0114727	yes
FBgn0000150	awd	wing88h	wing96h	OK	95.1406	48.3238	-0.977327	-1.89447	0.00805	0.0268798	yes
FBgn0000153	b	wing42h	wing52h	OK	0.940093	33.7852	5.16745	5.86766	5e-05	0.000308717	yes
FBgn0000153	b	wing42h	wing62h	NOTEST	0.940093	1.4175	0.592475	0	1	1	no
FBgn0000153	b	wing52h	wing62h	OK	33.7852	1.4175	-4.57497	-5.91283	5e-05	0.000308717	yes
FBgn0000153	b	wing42h	wing72h	OK	0.940093	56.9785	5.92147	6.93548	5e-05	0.000308717	yes
FBgn0000153	b	wing52h	wing72h	OK	33.7852	56.9785	0.754025	1.43622	0.0409	0.102462	no
FBgn0000153	b	wing62h	wing72h	OK	1.4175	56.9785	5.329	7.17219	5e-05	0.000308717	yes
FBgn0000153	b	wing42h	wing80h	OK	0.940093	6.03907	2.68345	2.9856	0.0016	0.00678381	yes
FBgn0000153	b	wing52h	wing80h	OK	33.7852	6.03907	-2.48399	-4.17197	5e-05	0.000308717	yes
FBgn0000153	b	wing62h	wing80h	OK	1.4175	6.03907	2.09098	2.63244	0.0011	0.00491105	yes
FBgn0000153	b	wing72h	wing80h	OK	56.9785	6.03907	-3.23802	-5.83549	5e-05	0.000308717	yes
FBgn0000153	b	wing42h	wing88h	OK	0.940093	9.5003	3.3371	3.58129	0.0003	0.00156939	yes
FBgn0000153	b	wing52h	wing88h	OK	33.7852	9.5003	-1.83035	-2.84145	0.0002	0.00109275	yes
FBgn0000153	b	wing62h	wing88h	OK	1.4175	9.5003	2.74462	3.30086	5e-05	0.000308717	yes
FBgn0000153	b	wing72h	wing88h	OK	56.9785	9.5003	-2.58437	-4.25827	5e-05	0.000308717	yes
FBgn0000153	b	wing80h	wing88h	OK	6.03907	9.5003	0.653645	0.977435	0.16465	0.302107	no
FBgn0000153	b	wing42h	wing96h	OK	0.940093	3034.77	11.6565	12.6949	5e-05	0.000308717	yes
FBgn0000153	b	wing52h	wing96h	OK	33.7852	3034.77	6.48905	10.3939	5e-05	0.000308717	yes
FBgn0000153	b	wing62h	wing96h	OK	1.4175	3034.77	11.064	13.5554	5e-05	0.000308717	yes
FBgn0000153	b	wing72h	wing96h	OK	56.9785	3034.77	5.73503	9.79013	5e-05	0.000308717	yes
FBgn0000153	b	wing80h	wing96h	OK	6.03907	3034.77	8.97304	13.8124	5e-05	0.000308717	yes
FBgn0000153	b	wing88h	wing96h	OK	9.5003	3034.77	8.3194	11.9773	5e-05	0.000308717	yes
FBgn0000157	Dll	wing42h	wing52h	OK	9.3022	7.99616	-0.218265	-0.403511	0.56845	0.713586	no
FBgn0000157	Dll	wing42h	wing62h	OK	9.3022	8.43068	-0.141923	-0.26938	0.6987	0.8127	no
FBgn0000157	Dll	wing52h	wing62h	OK	7.99616	8.43068	0.0763417	0.140477	0.8398	0.90586	no
FBgn0000157	Dll	wing42h	wing72h	OK	9.3022	11.1145	0.256793	0.495489	0.47685	0.635377	no
FBgn0000157	Dll	wing52h	wing72h	OK	7.99616	11.1145	0.475057	0.887752	0.1966	0.343868	no
FBgn0000157	Dll	wing62h	wing72h	OK	8.43068	11.1145	0.398716	0.765428	0.2686	0.424462	no
FBgn0000157	Dll	wing42h	wing80h	OK	9.3022	8.05617	-0.207479	-0.39183	0.57425	0.718518	no
FBgn0000157	Dll	wing52h	wing80h	OK	7.99616	8.05617	0.0107859	0.0197533	0.9779	0.987268	no
FBgn0000157	Dll	wing62h	wing80h	OK	8.43068	8.05617	-0.0655558	-0.123202	0.85965	0.918216	no
FBgn0000157	Dll	wing72h	wing80h	OK	11.1145	8.05617	-0.464272	-0.886697	0.19975	0.347953	no
FBgn0000157	Dll	wing42h	wing88h	OK	9.3022	13.5661	0.544356	1.05772	0.1336	0.258722	no
FBgn0000157	Dll	wing52h	wing88h	OK	7.99616	13.5661	0.762621	1.4345	0.0414	0.103485	no
FBgn0000157	Dll	wing62h	wing88h	OK	8.43068	13.5661	0.686279	1.32662	0.05965	0.138776	no
FBgn0000157	Dll	wing72h	wing88h	OK	11.1145	13.5661	0.287564	0.565442	0.42215	0.584981	no
FBgn0000157	Dll	wing80h	wing88h	OK	8.05617	13.5661	0.751835	1.44577	0.0443	0.109368	no
FBgn0000157	Dll	wing42h	wing96h	OK	9.3022	22.7755	1.29184	2.54143	0.00035	0.00179917	yes
FBgn0000157	Dll	wing52h	wing96h	OK	7.99616	22.7755	1.5101	2.87368	0.00015	0.00084392	yes
FBgn0000157	Dll	wing62h	wing96h	OK	8.43068	22.7755	1.43376	2.80575	5e-05	0.000308717	yes
FBgn0000157	Dll	wing72h	wing96h	OK	11.1145	22.7755	1.03504	2.06124	0.0025	0.00996292	yes
FBgn0000157	Dll	wing80h	wing96h	OK	8.05617	22.7755	1.49932	2.91838	0.0001	0.000584131	yes
FBgn0000157	Dll	wing88h	wing96h	OK	13.5661	22.7755	0.74748	1.4997	0.03305	0.0862396	no
FBgn0000163	baz	wing42h	wing52h	OK	49.6117	49.5197	-0.00267576	-0.00529605	0.99405	0.995743	no
FBgn0000163	baz	wing42h	wing62h	OK	49.6117	48.2209	-0.0410206	-0.0811603	0.9059	0.944939	no
FBgn0000163	baz	wing52h	wing62h	OK	49.5197	48.2209	-0.0383448	-0.0759749	0.9153	0.950209	no
FBgn0000163	baz	wing42h	wing72h	OK	49.6117	33.5321	-0.565138	-1.12401	0.11185	0.226798	no
FBgn0000163	baz	wing52h	wing72h	OK	49.5197	33.5321	-0.562462	-1.12031	0.10965	0.223424	no
FBgn0000163	baz	wing62h	wing72h	OK	48.2209	33.5321	-0.524118	-1.04354	0.13865	0.26595	no
FBgn0000163	baz	wing42h	wing80h	OK	49.6117	35.6284	-0.47765	-0.946549	0.1831	0.326682	no
FBgn0000163	baz	wing52h	wing80h	OK	49.5197	35.6284	-0.474974	-0.942599	0.18325	0.326902	no
FBgn0000163	baz	wing62h	wing80h	OK	48.2209	35.6284	-0.436629	-0.866177	0.22345	0.376542	no
FBgn0000163	baz	wing72h	wing80h	OK	33.5321	35.6284	0.0874883	0.174474	0.8017	0.882491	no
FBgn0000163	baz	wing42h	wing88h	OK	49.6117	41.0617	-0.272884	-0.540127	0.4432	0.604929	no
FBgn0000163	baz	wing52h	wing88h	OK	49.5197	41.0617	-0.270209	-0.535597	0.44715	0.60854	no
FBgn0000163	baz	wing62h	wing88h	OK	48.2209	41.0617	-0.231864	-0.459419	0.51375	0.667883	no
FBgn0000163	baz	wing72h	wing88h	OK	33.5321	41.0617	0.292254	0.582126	0.4094	0.573185	no
FBgn0000163	baz	wing80h	wing88h	OK	35.6284	41.0617	0.204765	0.406374	0.5679	0.71316	no
FBgn0000163	baz	wing42h	wing96h	OK	49.6117	114.475	1.20629	2.2874	0.0013	0.0056737	yes
FBgn0000163	baz	wing52h	wing96h	OK	49.5197	114.475	1.20896	2.29548	0.00115	0.00510432	yes
FBgn0000163	baz	wing62h	wing96h	OK	48.2209	114.475	1.24731	2.36748	0.00085	0.00393056	yes
FBgn0000163	baz	wing72h	wing96h	OK	33.5321	114.475	1.77143	3.37852	5e-05	0.000308717	yes
FBgn0000163	baz	wing80h	wing96h	OK	35.6284	114.475	1.68394	3.20091	5e-05	0.000308717	yes
FBgn0000163	baz	wing88h	wing96h	OK	41.0617	114.475	1.47917	2.80861	5e-05	0.000308717	yes
FBgn0000183	BicD	wing42h	wing52h	OK	35.8358	18.2092	-0.976732	-1.67569	0.0212	0.0598181	no
FBgn0000183	BicD	wing42h	wing62h	OK	35.8358	19.1984	-0.900416	-1.56043	0.03115	0.0821322	no
FBgn0000183	BicD	wing52h	wing62h	OK	18.2092	19.1984	0.0763167	0.132147	0.851	0.913183	no
FBgn0000183	BicD	wing42h	wing72h	OK	35.8358	14.5567	-1.29972	-2.1353	0.0034	0.0129578	yes
FBgn0000183	BicD	wing52h	wing72h	OK	18.2092	14.5567	-0.322989	-0.530238	0.45235	0.613292	no
FBgn0000183	BicD	wing62h	wing72h	OK	19.1984	14.5567	-0.399305	-0.661602	0.34775	0.511245	no
FBgn0000183	BicD	wing42h	wing80h	OK	35.8358	15.914	-1.17111	-1.94039	0.0077	0.0259058	yes
FBgn0000183	BicD	wing52h	wing80h	OK	18.2092	15.914	-0.194373	-0.32181	0.6444	0.773053	no
FBgn0000183	BicD	wing62h	wing80h	OK	19.1984	15.914	-0.27069	-0.45239	0.51645	0.670084	no
FBgn0000183	BicD	wing72h	wing80h	OK	14.5567	15.914	0.128615	0.204497	0.77085	0.862763	no
FBgn0000183	BicD	wing42h	wing88h	OK	35.8358	13.5813	-1.39977	-2.2502	0.00205	0.00839525	yes
FBgn0000183	BicD	wing52h	wing88h	OK	18.2092	13.5813	-0.423042	-0.679573	0.3316	0.494205	no
FBgn0000183	BicD	wing62h	wing88h	OK	19.1984	13.5813	-0.499359	-0.809285	0.24535	0.399413	no
FBgn0000183	BicD	wing72h	wing88h	OK	14.5567	13.5813	-0.100054	-0.154706	0.83015	0.899933	no
FBgn0000183	BicD	wing80h	wing88h	OK	15.914	13.5813	-0.228669	-0.35624	0.61315	0.749224	no
FBgn0000183	BicD	wing42h	wing96h	OK	35.8358	11.4231	-1.64945	-2.66528	0.0004	0.00202684	yes
FBgn0000183	BicD	wing52h	wing96h	OK	18.2092	11.4231	-0.672714	-1.08623	0.12645	0.248352	no
FBgn0000183	BicD	wing62h	wing96h	OK	19.1984	11.4231	-0.74903	-1.2203	0.0873	0.187441	no
FBgn0000183	BicD	wing72h	wing96h	OK	14.5567	11.4231	-0.349725	-0.543342	0.43865	0.600665	no
FBgn0000183	BicD	wing80h	wing96h	OK	15.914	11.4231	-0.47834	-0.748819	0.2907	0.449552	no
FBgn0000183	BicD	wing88h	wing96h	OK	13.5813	11.4231	-0.249671	-0.380408	0.5872	0.728967	no
FBgn0000210	br	wing42h	wing52h	NOTEST	0.307191	0.38586	0.328945	0	1	1	no
FBgn0000210	br	wing42h	wing62h	NOTEST	0.307191	0.040407	-2.92646	0	1	1	no
FBgn0000210	br	wing52h	wing62h	NOTEST	0.38586	0.040407	-3.2554	0	1	1	no
FBgn0000210	br	wing42h	wing72h	NOTEST	0.307191	0.0479082	-2.68079	0	1	1	no
FBgn0000210	br	wing52h	wing72h	NOTEST	0.38586	0.0479082	-3.00974	0	1	1	no
FBgn0000210	br	wing62h	wing72h	NOTEST	0.040407	0.0479082	0.245664	0	1	1	no
FBgn0000210	br	wing42h	wing80h	NOTEST	0.307191	0.175994	-0.803606	0	1	1	no
FBgn0000210	br	wing52h	wing80h	NOTEST	0.38586	0.175994	-1.13255	0	1	1	no
FBgn0000210	br	wing62h	wing80h	NOTEST	0.040407	0.175994	2.12285	0	1	1	no
FBgn0000210	br	wing72h	wing80h	NOTEST	0.0479082	0.175994	1.87719	0	1	1	no
FBgn0000210	br	wing42h	wing88h	NOTEST	0.307191	3.23658	3.39726	0	1	1	no
FBgn0000210	br	wing52h	wing88h	NOTEST	0.38586	3.23658	3.06832	0	1	1	no
FBgn0000210	br	wing62h	wing88h	NOTEST	0.040407	3.23658	6.32372	0	1	1	no
FBgn0000210	br	wing72h	wing88h	NOTEST	0.0479082	3.23658	6.07805	0	1	1	no
FBgn0000210	br	wing80h	wing88h	NOTEST	0.175994	3.23658	4.20087	0	1	1	no
FBgn0000210	br	wing42h	wing96h	OK	0.307191	4.30845	3.80996	1.24635	0.0005	0.00246561	yes
FBgn0000210	br	wing52h	wing96h	OK	0.38586	4.30845	3.48102	1.6218	0.0011	0.00491105	yes
FBgn0000210	br	wing62h	wing96h	OK	0.040407	4.30845	6.73642	0.670713	5e-05	0.000308717	yes
FBgn0000210	br	wing72h	wing96h	OK	0.0479082	4.30845	6.49075	0.897869	0.0001	0.000584131	yes
FBgn0000210	br	wing80h	wing96h	OK	0.175994	4.30845	4.61357	1.61632	5e-05	0.000308717	yes
FBgn0000210	br	wing88h	wing96h	OK	3.23658	4.30845	0.412701	0.342308	0.6333	0.764695	no
FBgn0000212	brm	wing42h	wing52h	OK	9.70495	3.99631	-1.28005	-2.21739	0.00255	0.010136	yes
FBgn0000212	brm	wing42h	wing62h	OK	9.70495	9.3829	-0.0486873	-0.0810363	0.90675	0.945307	no
FBgn0000212	brm	wing52h	wing62h	OK	3.99631	9.3829	1.23136	1.86968	0.00915	0.0299297	yes
FBgn0000212	brm	wing42h	wing72h	OK	9.70495	13.2139	0.445258	0.824041	0.2427	0.397347	no
FBgn0000212	brm	wing52h	wing72h	OK	3.99631	13.2139	1.72531	2.85677	0.00015	0.00084392	yes
FBgn0000212	brm	wing62h	wing72h	OK	9.3829	13.2139	0.493946	0.788462	0.2654	0.42088	no
FBgn0000212	brm	wing42h	wing80h	OK	9.70495	11.6876	0.268187	0.4467	0.5172	0.670828	no
FBgn0000212	brm	wing52h	wing80h	OK	3.99631	11.6876	1.54824	2.35223	0.00175	0.00732866	yes
FBgn0000212	brm	wing62h	wing80h	OK	9.3829	11.6876	0.316874	0.466725	0.51365	0.667825	no
FBgn0000212	brm	wing72h	wing80h	OK	13.2139	11.6876	-0.177071	-0.282839	0.69125	0.807375	no
FBgn0000212	brm	wing42h	wing88h	OK	9.70495	5.84532	-0.731438	-0.849039	0.19455	0.341303	no
FBgn0000212	brm	wing52h	wing88h	OK	3.99631	5.84532	0.548613	0.607719	0.35015	0.513762	no
FBgn0000212	brm	wing62h	wing88h	OK	9.3829	5.84532	-0.682751	-0.743764	0.26965	0.425674	no
FBgn0000212	brm	wing72h	wing88h	OK	13.2139	5.84532	-1.1767	-1.3378	0.07245	0.161828	no
FBgn0000212	brm	wing80h	wing88h	OK	11.6876	5.84532	-0.999625	-1.08929	0.1271	0.249247	no
FBgn0000212	brm	wing42h	wing96h	OK	9.70495	2.9263	-1.72964	-1.77323	0.133	0.257822	no
FBgn0000212	brm	wing52h	wing96h	OK	3.99631	2.9263	-0.449592	-0.444244	0.534	0.684998	no
FBgn0000212	brm	wing62h	wing96h	OK	9.3829	2.9263	-1.68096	-1.63893	0.13965	0.267388	no
FBgn0000212	brm	wing72h	wing96h	OK	13.2139	2.9263	-2.1749	-2.1937	0.0889	0.190182	no
FBgn0000212	brm	wing80h	wing96h	OK	11.6876	2.9263	-1.99783	-1.94837	0.1048	0.215832	no
FBgn0000212	brm	wing88h	wing96h	OK	5.84532	2.9263	-0.998206	-0.833828	0.35665	0.520438	no
FBgn0000228	Bsg25D	wing42h	wing52h	OK	8.09994	2.70806	-1.58065	-2.66769	0.00025	0.0013359	yes
FBgn0000228	Bsg25D	wing42h	wing62h	OK	8.09994	4.02688	-1.00825	-1.7611	0.01295	0.0398958	yes
FBgn0000228	Bsg25D	wing52h	wing62h	OK	2.70806	4.02688	0.572402	0.912176	0.18	0.322769	no
FBgn0000228	Bsg25D	wing42h	wing72h	OK	8.09994	4.76831	-0.764434	-1.40577	0.0459	0.112551	no
FBgn0000228	Bsg25D	wing52h	wing72h	OK	2.70806	4.76831	0.816217	1.35715	0.04935	0.119217	no
FBgn0000228	Bsg25D	wing62h	wing72h	OK	4.02688	4.76831	0.243815	0.419127	0.55035	0.69842	no
FBgn0000228	Bsg25D	wing42h	wing80h	OK	8.09994	5.51633	-0.554202	-1.0465	0.13135	0.255339	no
FBgn0000228	Bsg25D	wing52h	wing80h	OK	2.70806	5.51633	1.02645	1.74386	0.0131	0.0402673	yes
FBgn0000228	Bsg25D	wing62h	wing80h	OK	4.02688	5.51633	0.454047	0.798728	0.2433	0.397939	no
FBgn0000228	Bsg25D	wing72h	wing80h	OK	4.76831	5.51633	0.210233	0.389665	0.57665	0.72044	no
FBgn0000228	Bsg25D	wing42h	wing88h	OK	8.09994	6.86628	-0.238384	-0.453735	0.5148	0.668713	no
FBgn0000228	Bsg25D	wing52h	wing88h	OK	2.70806	6.86628	1.34227	2.29513	0.00115	0.00510432	yes
FBgn0000228	Bsg25D	wing62h	wing88h	OK	4.02688	6.86628	0.769865	1.36367	0.04975	0.119974	no
FBgn0000228	Bsg25D	wing72h	wing88h	OK	4.76831	6.86628	0.526051	0.982533	0.1626	0.299333	no
FBgn0000228	Bsg25D	wing80h	wing88h	OK	5.51633	6.86628	0.315818	0.606214	0.3825	0.546723	no
FBgn0000228	Bsg25D	wing42h	wing96h	OK	8.09994	11.1124	0.456191	0.880456	0.20795	0.358051	no
FBgn0000228	Bsg25D	wing52h	wing96h	OK	2.70806	11.1124	2.03684	3.52195	5e-05	0.000308717	yes
FBgn0000228	Bsg25D	wing62h	wing96h	OK	4.02688	11.1124	1.46444	2.62532	0.0003	0.00156939	yes
FBgn0000228	Bsg25D	wing72h	wing96h	OK	4.76831	11.1124	1.22063	2.31052	0.00165	0.00696693	yes
FBgn0000228	Bsg25D	wing80h	wing96h	OK	5.51633	11.1124	1.01039	1.96706	0.00495	0.0178032	yes
FBgn0000228	Bsg25D	wing88h	wing96h	OK	6.86628	11.1124	0.694575	1.36371	0.0505	0.121477	no
FBgn0000229	bsk	wing42h	wing52h	OK	16.8785	18.009	0.0935326	0.179044	0.80085	0.88197	no
FBgn0000229	bsk	wing42h	wing62h	OK	16.8785	13.2222	-0.352229	-0.653511	0.35575	0.519493	no
FBgn0000229	bsk	wing52h	wing62h	OK	18.009	13.2222	-0.445761	-0.834897	0.2338	0.388301	no
FBgn0000229	bsk	wing42h	wing72h	OK	16.8785	13.9805	-0.27177	-0.509466	0.47665	0.635201	no
FBgn0000229	bsk	wing52h	wing72h	OK	18.009	13.9805	-0.365303	-0.691442	0.3298	0.49233	no
FBgn0000229	bsk	wing62h	wing72h	OK	13.2222	13.9805	0.0804585	0.147707	0.83705	0.904176	no
FBgn0000229	bsk	wing42h	wing80h	OK	16.8785	12.0755	-0.483107	-0.891125	0.21	0.360495	no
FBgn0000229	bsk	wing52h	wing80h	OK	18.009	12.0755	-0.57664	-1.07363	0.1317	0.255885	no
FBgn0000229	bsk	wing62h	wing80h	OK	13.2222	12.0755	-0.130879	-0.236571	0.74145	0.842948	no
FBgn0000229	bsk	wing72h	wing80h	OK	13.9805	12.0755	-0.211337	-0.385766	0.5828	0.725406	no
FBgn0000229	bsk	wing42h	wing88h	OK	16.8785	9.74501	-0.792451	-1.42385	0.0457	0.11216	no
FBgn0000229	bsk	wing52h	wing88h	OK	18.009	9.74501	-0.885983	-1.60606	0.02595	0.0706876	no
FBgn0000229	bsk	wing62h	wing88h	OK	13.2222	9.74501	-0.440222	-0.775895	0.2719	0.428165	no
FBgn0000229	bsk	wing72h	wing88h	OK	13.9805	9.74501	-0.520681	-0.926288	0.1867	0.331386	no
FBgn0000229	bsk	wing80h	wing88h	OK	12.0755	9.74501	-0.309344	-0.542357	0.44075	0.602545	no
FBgn0000229	bsk	wing42h	wing96h	OK	16.8785	6.73869	-1.32465	-2.28266	0.00155	0.00660171	yes
FBgn0000229	bsk	wing52h	wing96h	OK	18.009	6.73869	-1.41818	-2.46381	0.0009	0.00412976	yes
FBgn0000229	bsk	wing62h	wing96h	OK	13.2222	6.73869	-0.972417	-1.64624	0.0187	0.0539496	no
FBgn0000229	bsk	wing72h	wing96h	OK	13.9805	6.73869	-1.05288	-1.79782	0.01145	0.0360474	yes
FBgn0000229	bsk	wing80h	wing96h	OK	12.0755	6.73869	-0.841539	-1.41776	0.04335	0.107419	no
FBgn0000229	bsk	wing88h	wing96h	OK	9.74501	6.73869	-0.532195	-0.877095	0.2041	0.353432	no
FBgn0000244	by	wing42h	wing52h	OK	84.2316	22.4057	-1.9105	-3.78504	5e-05	0.000308717	yes
FBgn0000244	by	wing42h	wing62h	OK	84.2316	68.8239	-0.291453	-0.593809	0.39535	0.559246	no
FBgn0000244	by	wing52h	wing62h	OK	22.4057	68.8239	1.61904	3.1997	5e-05	0.000308717	yes
FBgn0000244	by	wing42h	wing72h	OK	84.2316	89.8632	0.0933692	0.190555	0.7922	0.87648	no
FBgn0000244	by	wing52h	wing72h	OK	22.4057	89.8632	2.00386	3.96655	5e-05	0.000308717	yes
FBgn0000244	by	wing62h	wing72h	OK	68.8239	89.8632	0.384822	0.783315	0.2684	0.424217	no
FBgn0000244	by	wing42h	wing80h	OK	84.2316	117.464	0.479789	0.968521	0.17045	0.309876	no
FBgn0000244	by	wing52h	wing80h	OK	22.4057	117.464	2.39028	4.68292	5e-05	0.000308717	yes
FBgn0000244	by	wing62h	wing80h	OK	68.8239	117.464	0.771242	1.55287	0.0312	0.0822391	no
FBgn0000244	by	wing72h	wing80h	OK	89.8632	117.464	0.38642	0.779333	0.2729	0.429334	no
FBgn0000244	by	wing42h	wing88h	OK	84.2316	140.966	0.742913	1.50166	0.03555	0.0914767	no
FBgn0000244	by	wing52h	wing88h	OK	22.4057	140.966	2.65341	5.20489	5e-05	0.000308717	yes
FBgn0000244	by	wing62h	wing88h	OK	68.8239	140.966	1.03437	2.0854	0.00375	0.0140675	yes
FBgn0000244	by	wing72h	wing88h	OK	89.8632	140.966	0.649544	1.31173	0.064	0.146673	no
FBgn0000244	by	wing80h	wing88h	OK	117.464	140.966	0.263124	0.525702	0.4591	0.61947	no
FBgn0000244	by	wing42h	wing96h	OK	84.2316	92.2564	0.131288	0.267907	0.71255	0.822569	no
FBgn0000244	by	wing52h	wing96h	OK	22.4057	92.2564	2.04178	4.04112	5e-05	0.000308717	yes
FBgn0000244	by	wing62h	wing96h	OK	68.8239	92.2564	0.422741	0.86039	0.2208	0.373441	no
FBgn0000244	by	wing72h	wing96h	OK	89.8632	92.2564	0.0379188	0.0773055	0.9169	0.951148	no
FBgn0000244	by	wing80h	wing96h	OK	117.464	92.2564	-0.348501	-0.70277	0.32055	0.482194	no
FBgn0000244	by	wing88h	wing96h	OK	140.966	92.2564	-0.611625	-1.235	0.0826	0.179454	no
FBgn0000246	c(3)G	wing42h	wing52h	OK	4.77594	1.67378	-1.51267	-2.07765	0.0079	0.0264573	yes
FBgn0000246	c(3)G	wing42h	wing62h	OK	4.77594	2.24187	-1.09108	-1.60571	0.0284	0.0761749	no
FBgn0000246	c(3)G	wing52h	wing62h	NOTEST	1.67378	2.24187	0.421589	0	1	1	no
FBgn0000246	c(3)G	wing42h	wing72h	OK	4.77594	1.27738	-1.9026	-2.53508	0.00165	0.00696693	yes
FBgn0000246	c(3)G	wing52h	wing72h	NOTEST	1.67378	1.27738	-0.389926	0	1	1	no
FBgn0000246	c(3)G	wing62h	wing72h	NOTEST	2.24187	1.27738	-0.811516	0	1	1	no
FBgn0000246	c(3)G	wing42h	wing80h	OK	4.77594	1.35234	-1.82032	-2.48803	0.002	0.00822646	yes
FBgn0000246	c(3)G	wing52h	wing80h	NOTEST	1.67378	1.35234	-0.307653	0	1	1	no
FBgn0000246	c(3)G	wing62h	wing80h	NOTEST	2.24187	1.35234	-0.729242	0	1	1	no
FBgn0000246	c(3)G	wing72h	wing80h	NOTEST	1.27738	1.35234	0.0822734	0	1	1	no
FBgn0000246	c(3)G	wing42h	wing88h	OK	4.77594	1.45893	-1.71087	-2.36746	0.00365	0.0137551	yes
FBgn0000246	c(3)G	wing52h	wing88h	NOTEST	1.67378	1.45893	-0.198199	0	1	1	no
FBgn0000246	c(3)G	wing62h	wing88h	NOTEST	2.24187	1.45893	-0.619788	0	1	1	no
FBgn0000246	c(3)G	wing72h	wing88h	NOTEST	1.27738	1.45893	0.191727	0	1	1	no
FBgn0000246	c(3)G	wing80h	wing88h	NOTEST	1.35234	1.45893	0.109454	0	1	1	no
FBgn0000246	c(3)G	wing42h	wing96h	OK	4.77594	0.568975	-3.06935	-3.28375	0.00115	0.00510432	yes
FBgn0000246	c(3)G	wing52h	wing96h	NOTEST	1.67378	0.568975	-1.55668	0	1	1	no
FBgn0000246	c(3)G	wing62h	wing96h	NOTEST	2.24187	0.568975	-1.97827	0	1	1	no
FBgn0000246	c(3)G	wing72h	wing96h	NOTEST	1.27738	0.568975	-1.16675	0	1	1	no
FBgn0000246	c(3)G	wing80h	wing96h	NOTEST	1.35234	0.568975	-1.24902	0	1	1	no
FBgn0000246	c(3)G	wing88h	wing96h	NOTEST	1.45893	0.568975	-1.35848	0	1	1	no
FBgn0000250	cact	wing42h	wing52h	OK	101.684	83.4668	-0.284821	-0.533227	0.4473	0.608683	no
FBgn0000250	cact	wing42h	wing62h	OK	101.684	44.9062	-1.17911	-2.19316	0.00225	0.00909768	yes
FBgn0000250	cact	wing52h	wing62h	OK	83.4668	44.9062	-0.894287	-1.76349	0.01205	0.0375922	yes
FBgn0000250	cact	wing42h	wing72h	OK	101.684	28.6085	-1.82958	-3.42645	5e-05	0.000308717	yes
FBgn0000250	cact	wing52h	wing72h	OK	83.4668	28.6085	-1.54476	-3.06976	5e-05	0.000308717	yes
FBgn0000250	cact	wing62h	wing72h	OK	44.9062	28.6085	-0.650472	-1.2832	0.0686	0.154989	no
FBgn0000250	cact	wing42h	wing80h	OK	101.684	26.4496	-1.94278	-3.64944	5e-05	0.000308717	yes
FBgn0000250	cact	wing52h	wing80h	OK	83.4668	26.4496	-1.65796	-3.30592	5e-05	0.000308717	yes
FBgn0000250	cact	wing62h	wing80h	OK	44.9062	26.4496	-0.76367	-1.51156	0.03245	0.0849672	no
FBgn0000250	cact	wing72h	wing80h	OK	28.6085	26.4496	-0.113198	-0.225804	0.74535	0.845566	no
FBgn0000250	cact	wing42h	wing88h	OK	101.684	133.099	0.3884	0.707615	0.3044	0.464588	no
FBgn0000250	cact	wing52h	wing88h	OK	83.4668	133.099	0.67322	1.29707	0.06285	0.144609	no
FBgn0000250	cact	wing62h	wing88h	OK	44.9062	133.099	1.56751	2.99935	5e-05	0.000308717	yes
FBgn0000250	cact	wing72h	wing88h	OK	28.6085	133.099	2.21798	4.2749	5e-05	0.000308717	yes
FBgn0000250	cact	wing80h	wing88h	OK	26.4496	133.099	2.33118	4.50746	5e-05	0.000308717	yes
FBgn0000250	cact	wing42h	wing96h	OK	101.684	768.902	2.9187	5.12989	5e-05	0.000308717	yes
FBgn0000250	cact	wing52h	wing96h	OK	83.4668	768.902	3.20352	5.93008	5e-05	0.000308717	yes
FBgn0000250	cact	wing62h	wing96h	OK	44.9062	768.902	4.09781	7.53743	5e-05	0.000308717	yes
FBgn0000250	cact	wing72h	wing96h	OK	28.6085	768.902	4.74828	8.79262	5e-05	0.000308717	yes
FBgn0000250	cact	wing80h	wing96h	OK	26.4496	768.902	4.86148	9.02882	5e-05	0.000308717	yes
FBgn0000250	cact	wing88h	wing96h	OK	133.099	768.902	2.5303	4.56079	5e-05	0.000308717	yes
FBgn0000253	Cam	wing42h	wing52h	OK	231.321	86.6788	-1.41615	-2.61651	0.00035	0.00179917	yes
FBgn0000253	Cam	wing42h	wing62h	OK	231.321	175.843	-0.395615	-0.742165	0.28905	0.447717	no
FBgn0000253	Cam	wing52h	wing62h	OK	86.6788	175.843	1.02053	1.87518	0.0076	0.0256203	yes
FBgn0000253	Cam	wing42h	wing72h	OK	231.321	154.516	-0.582141	-1.09138	0.11565	0.232809	no
FBgn0000253	Cam	wing52h	wing72h	OK	86.6788	154.516	0.834007	1.53149	0.0279	0.075077	no
FBgn0000253	Cam	wing62h	wing72h	OK	175.843	154.516	-0.186527	-0.347711	0.61985	0.754404	no
FBgn0000253	Cam	wing42h	wing80h	OK	231.321	188.791	-0.29311	-0.542933	0.42685	0.589313	no
FBgn0000253	Cam	wing52h	wing80h	OK	86.6788	188.791	1.12304	2.03854	0.00325	0.0124638	yes
FBgn0000253	Cam	wing62h	wing80h	OK	175.843	188.791	0.102505	0.18882	0.7852	0.871659	no
FBgn0000253	Cam	wing72h	wing80h	OK	154.516	188.791	0.289031	0.532083	0.44195	0.603819	no
FBgn0000253	Cam	wing42h	wing88h	OK	231.321	553.123	1.2577	2.29335	0.00135	0.00586144	yes
FBgn0000253	Cam	wing52h	wing88h	OK	86.6788	553.123	2.67385	4.78085	5e-05	0.000308717	yes
FBgn0000253	Cam	wing62h	wing88h	OK	175.843	553.123	1.65331	2.99856	5e-05	0.000308717	yes
FBgn0000253	Cam	wing72h	wing88h	OK	154.516	553.123	1.83984	3.33484	5e-05	0.000308717	yes
FBgn0000253	Cam	wing80h	wing88h	OK	188.791	553.123	1.55081	2.77945	0.0002	0.00109275	yes
FBgn0000253	Cam	wing42h	wing96h	OK	231.321	978.31	2.08039	3.76066	5e-05	0.000308717	yes
FBgn0000253	Cam	wing52h	wing96h	OK	86.6788	978.31	3.49654	6.19979	5e-05	0.000308717	yes
FBgn0000253	Cam	wing62h	wing96h	OK	175.843	978.31	2.47601	4.45219	5e-05	0.000308717	yes
FBgn0000253	Cam	wing72h	wing96h	OK	154.516	978.31	2.66253	4.78475	5e-05	0.000308717	yes
FBgn0000253	Cam	wing80h	wing96h	OK	188.791	978.31	2.3735	4.21835	5e-05	0.000308717	yes
FBgn0000253	Cam	wing88h	wing96h	OK	553.123	978.31	0.822692	1.44113	0.04065	0.101974	no
FBgn0000256	capu	wing42h	wing52h	OK	11.2156	11.8995	0.0853961	0.167356	0.80935	0.88727	no
FBgn0000256	capu	wing42h	wing62h	OK	11.2156	5.71831	-0.971841	-1.82095	0.00945	0.0307326	yes
FBgn0000256	capu	wing52h	wing62h	OK	11.8995	5.71831	-1.05724	-2.01131	0.00445	0.0162595	yes
FBgn0000256	capu	wing42h	wing72h	OK	11.2156	1.65607	-2.75966	-4.31163	5e-05	0.000308717	yes
FBgn0000256	capu	wing52h	wing72h	OK	11.8995	1.65607	-2.84506	-4.49207	5e-05	0.000308717	yes
FBgn0000256	capu	wing62h	wing72h	OK	5.71831	1.65607	-1.78782	-2.74046	0.0003	0.00156939	yes
FBgn0000256	capu	wing42h	wing80h	OK	11.2156	0.77477	-3.85559	-4.99951	5e-05	0.000308717	yes
FBgn0000256	capu	wing52h	wing80h	OK	11.8995	0.77477	-3.94099	-5.14729	5e-05	0.000308717	yes
FBgn0000256	capu	wing62h	wing80h	OK	5.71831	0.77477	-2.88375	-3.69023	5e-05	0.000308717	yes
FBgn0000256	capu	wing72h	wing80h	NOTEST	1.65607	0.77477	-1.09593	0	1	1	no
FBgn0000256	capu	wing42h	wing88h	OK	11.2156	0.727443	-3.94652	-4.84037	5e-05	0.000308717	yes
FBgn0000256	capu	wing52h	wing88h	OK	11.8995	0.727443	-4.03192	-4.97715	5e-05	0.000308717	yes
FBgn0000256	capu	wing62h	wing88h	OK	5.71831	0.727443	-2.97468	-3.60547	5e-05	0.000308717	yes
FBgn0000256	capu	wing72h	wing88h	NOTEST	1.65607	0.727443	-1.18686	0	1	1	no
FBgn0000256	capu	wing80h	wing88h	NOTEST	0.77477	0.727443	-0.0909343	0	1	1	no
FBgn0000256	capu	wing42h	wing96h	OK	11.2156	3.91016	-1.5202	-2.7468	0.0001	0.000584131	yes
FBgn0000256	capu	wing52h	wing96h	OK	11.8995	3.91016	-1.6056	-2.94237	5e-05	0.000308717	yes
FBgn0000256	capu	wing62h	wing96h	OK	5.71831	3.91016	-0.54836	-0.966008	0.16155	0.297878	no
FBgn0000256	capu	wing72h	wing96h	OK	1.65607	3.91016	1.23946	1.85374	0.00585	0.020514	yes
FBgn0000256	capu	wing80h	wing96h	OK	0.77477	3.91016	2.33539	2.93734	0.0003	0.00156939	yes
FBgn0000256	capu	wing88h	wing96h	OK	0.727443	3.91016	2.42632	2.89553	5e-05	0.000308717	yes
FBgn0000257	car	wing42h	wing52h	NOTEST	1.48783	2.28217	0.617194	0	1	1	no
FBgn0000257	car	wing42h	wing62h	NOTEST	1.48783	2.65832	0.837303	0	1	1	no
FBgn0000257	car	wing52h	wing62h	NOTEST	2.28217	2.65832	0.220109	0	1	1	no
FBgn0000257	car	wing42h	wing72h	OK	1.48783	4.04391	1.44254	2.00784	0.00745	0.0251879	yes
FBgn0000257	car	wing52h	wing72h	OK	2.28217	4.04391	0.825347	1.26906	0.06985	0.157212	no
FBgn0000257	car	wing62h	wing72h	OK	2.65832	4.04391	0.605238	0.955293	0.1715	0.311241	no
FBgn0000257	car	wing42h	wing80h	NOTEST	1.48783	3.26665	1.1346	0	1	1	no
FBgn0000257	car	wing52h	wing80h	NOTEST	2.28217	3.26665	0.517406	0	1	1	no
FBgn0000257	car	wing62h	wing80h	NOTEST	2.65832	3.26665	0.297297	0	1	1	no
FBgn0000257	car	wing72h	wing80h	OK	4.04391	3.26665	-0.307941	-0.500498	0.47565	0.634389	no
FBgn0000257	car	wing42h	wing88h	OK	1.48783	5.37305	1.85253	2.62579	0.0013	0.0056737	yes
FBgn0000257	car	wing52h	wing88h	OK	2.28217	5.37305	1.23534	1.94226	0.00735	0.0249024	yes
FBgn0000257	car	wing62h	wing88h	OK	2.65832	5.37305	1.01523	1.64052	0.0213	0.0600543	no
FBgn0000257	car	wing72h	wing88h	OK	4.04391	5.37305	0.40999	0.703896	0.3153	0.476564	no
FBgn0000257	car	wing80h	wing88h	OK	3.26665	5.37305	0.71793	1.19634	0.0862	0.185573	no
FBgn0000257	car	wing42h	wing96h	OK	1.48783	42.9636	4.85183	7.12894	5e-05	0.000308717	yes
FBgn0000257	car	wing52h	wing96h	OK	2.28217	42.9636	4.23464	6.96189	5e-05	0.000308717	yes
FBgn0000257	car	wing62h	wing96h	OK	2.65832	42.9636	4.01453	6.80121	5e-05	0.000308717	yes
FBgn0000257	car	wing72h	wing96h	OK	4.04391	42.9636	3.40929	6.17628	5e-05	0.000308717	yes
FBgn0000257	car	wing80h	wing96h	OK	3.26665	42.9636	3.71723	6.51474	5e-05	0.000308717	yes
FBgn0000257	car	wing88h	wing96h	OK	5.37305	42.9636	2.9993	5.60573	5e-05	0.000308717	yes
FBgn0000259	CkIIbeta	wing42h	wing52h	OK	49.9733	50.4655	0.0141424	0.0260364	0.9704	0.982957	no
FBgn0000259	CkIIbeta	wing42h	wing62h	OK	49.9733	47.1655	-0.0834232	-0.153541	0.83635	0.903684	no
FBgn0000259	CkIIbeta	wing52h	wing62h	OK	50.4655	47.1655	-0.0975656	-0.186894	0.80245	0.882966	no
FBgn0000259	CkIIbeta	wing42h	wing72h	OK	49.9733	33.8765	-0.56087	-1.03778	0.14735	0.278244	no
FBgn0000259	CkIIbeta	wing52h	wing72h	OK	50.4655	33.8765	-0.575013	-1.10784	0.12555	0.247159	no
FBgn0000259	CkIIbeta	wing62h	wing72h	OK	47.1655	33.8765	-0.477447	-0.919588	0.20205	0.350885	no
FBgn0000259	CkIIbeta	wing42h	wing80h	OK	49.9733	43.3483	-0.205181	-0.376313	0.6031	0.741476	no
FBgn0000259	CkIIbeta	wing52h	wing80h	OK	50.4655	43.3483	-0.219323	-0.418536	0.564	0.710043	no
FBgn0000259	CkIIbeta	wing62h	wing80h	OK	47.1655	43.3483	-0.121757	-0.232282	0.75315	0.851052	no
FBgn0000259	CkIIbeta	wing72h	wing80h	OK	33.8765	43.3483	0.35569	0.68245	0.3399	0.502838	no
FBgn0000259	CkIIbeta	wing42h	wing88h	OK	49.9733	35.5629	-0.490782	-0.89908	0.2072	0.357108	no
FBgn0000259	CkIIbeta	wing52h	wing88h	OK	50.4655	35.5629	-0.504924	-0.962344	0.18025	0.323089	no
FBgn0000259	CkIIbeta	wing62h	wing88h	OK	47.1655	35.5629	-0.407358	-0.776163	0.2792	0.436526	no
FBgn0000259	CkIIbeta	wing72h	wing88h	OK	33.8765	35.5629	0.0700888	0.134307	0.84795	0.911123	no
FBgn0000259	CkIIbeta	wing80h	wing88h	OK	43.3483	35.5629	-0.285601	-0.54213	0.4436	0.605312	no
FBgn0000259	CkIIbeta	wing42h	wing96h	OK	49.9733	20.3961	-1.29287	-2.3181	0.0013	0.0056737	yes
FBgn0000259	CkIIbeta	wing52h	wing96h	OK	50.4655	20.3961	-1.30701	-2.43389	0.0004	0.00202684	yes
FBgn0000259	CkIIbeta	wing62h	wing96h	OK	47.1655	20.3961	-1.20944	-2.25157	0.0012	0.00529651	yes
FBgn0000259	CkIIbeta	wing72h	wing96h	OK	33.8765	20.3961	-0.731995	-1.37015	0.05255	0.125444	no
FBgn0000259	CkIIbeta	wing80h	wing96h	OK	43.3483	20.3961	-1.08769	-2.01764	0.00435	0.0159492	yes
FBgn0000259	CkIIbeta	wing88h	wing96h	OK	35.5629	20.3961	-0.802084	-1.4861	0.03375	0.0877183	no
FBgn0000261	Cat	wing42h	wing52h	OK	23.3398	733.215	4.97337	8.79129	5e-05	0.000308717	yes
FBgn0000261	Cat	wing42h	wing62h	OK	23.3398	373.419	3.99993	7.04281	5e-05	0.000308717	yes
FBgn0000261	Cat	wing52h	wing62h	OK	733.215	373.419	-0.973441	-1.79842	0.0105	0.0335618	yes
FBgn0000261	Cat	wing42h	wing72h	OK	23.3398	1289.64	5.78804	10.0092	5e-05	0.000308717	yes
FBgn0000261	Cat	wing52h	wing72h	OK	733.215	1289.64	0.814663	1.47558	0.0329	0.0859311	no
FBgn0000261	Cat	wing62h	wing72h	OK	373.419	1289.64	1.7881	3.2254	5e-05	0.000308717	yes
FBgn0000261	Cat	wing42h	wing80h	OK	23.3398	1120.48	5.58518	9.71293	5e-05	0.000308717	yes
FBgn0000261	Cat	wing52h	wing80h	OK	733.215	1120.48	0.611812	1.11502	0.10935	0.222966	no
FBgn0000261	Cat	wing62h	wing80h	OK	373.419	1120.48	1.58525	2.87706	5e-05	0.000308717	yes
FBgn0000261	Cat	wing72h	wing80h	OK	1289.64	1120.48	-0.202852	-0.361182	0.5962	0.736123	no
FBgn0000261	Cat	wing42h	wing88h	OK	23.3398	921.37	5.30292	9.23244	5e-05	0.000308717	yes
FBgn0000261	Cat	wing52h	wing88h	OK	733.215	921.37	0.329544	0.601335	0.3858	0.549871	no
FBgn0000261	Cat	wing62h	wing88h	OK	373.419	921.37	1.30299	2.36768	0.00115	0.00510432	yes
FBgn0000261	Cat	wing72h	wing88h	OK	1289.64	921.37	-0.485119	-0.864785	0.20405	0.35336	no
FBgn0000261	Cat	wing80h	wing88h	OK	1120.48	921.37	-0.282267	-0.506195	0.4677	0.627257	no
FBgn0000261	Cat	wing42h	wing96h	OK	23.3398	1095.78	5.55303	9.6094	5e-05	0.000308717	yes
FBgn0000261	Cat	wing52h	wing96h	OK	733.215	1095.78	0.579655	1.0507	0.1297	0.252948	no
FBgn0000261	Cat	wing62h	wing96h	OK	373.419	1095.78	1.5531	2.80358	5e-05	0.000308717	yes
FBgn0000261	Cat	wing72h	wing96h	OK	1289.64	1095.78	-0.235008	-0.416275	0.5408	0.69057	no
FBgn0000261	Cat	wing80h	wing96h	OK	1120.48	1095.78	-0.0321563	-0.0572965	0.93585	0.962545	no
FBgn0000261	Cat	wing88h	wing96h	OK	921.37	1095.78	0.250111	0.446178	0.51205	0.666513	no
FBgn0000273	Pka-C1	wing42h	wing52h	OK	8.9856	23.7835	1.40427	2.85287	0.0001	0.000584131	yes
FBgn0000273	Pka-C1	wing42h	wing62h	OK	8.9856	48.3263	2.42712	4.82448	5e-05	0.000308717	yes
FBgn0000273	Pka-C1	wing52h	wing62h	OK	23.7835	48.3263	1.02285	2.05322	0.00355	0.0134402	yes
FBgn0000273	Pka-C1	wing42h	wing72h	OK	8.9856	127.633	3.82824	7.60941	5e-05	0.000308717	yes
FBgn0000273	Pka-C1	wing52h	wing72h	OK	23.7835	127.633	2.42397	4.86567	5e-05	0.000308717	yes
FBgn0000273	Pka-C1	wing62h	wing72h	OK	48.3263	127.633	1.40112	2.75321	5e-05	0.000308717	yes
FBgn0000273	Pka-C1	wing42h	wing80h	OK	8.9856	179.002	4.31622	8.43026	5e-05	0.000308717	yes
FBgn0000273	Pka-C1	wing52h	wing80h	OK	23.7835	179.002	2.91195	5.74165	5e-05	0.000308717	yes
FBgn0000273	Pka-C1	wing62h	wing80h	OK	48.3263	179.002	1.8891	3.64901	5e-05	0.000308717	yes
FBgn0000273	Pka-C1	wing72h	wing80h	OK	127.633	179.002	0.487981	0.942574	0.16965	0.308846	no
FBgn0000273	Pka-C1	wing42h	wing88h	OK	8.9856	141.709	3.97918	7.8396	5e-05	0.000308717	yes
FBgn0000273	Pka-C1	wing52h	wing88h	OK	23.7835	141.709	2.5749	5.12212	5e-05	0.000308717	yes
FBgn0000273	Pka-C1	wing62h	wing88h	OK	48.3263	141.709	1.55206	3.02348	5e-05	0.000308717	yes
FBgn0000273	Pka-C1	wing72h	wing88h	OK	127.633	141.709	0.150938	0.29403	0.67725	0.797003	no
FBgn0000273	Pka-C1	wing80h	wing88h	OK	179.002	141.709	-0.337043	-0.645594	0.3492	0.512825	no
FBgn0000273	Pka-C1	wing42h	wing96h	OK	8.9856	59.4158	2.72516	5.4183	5e-05	0.000308717	yes
FBgn0000273	Pka-C1	wing52h	wing96h	OK	23.7835	59.4158	1.32089	2.65218	5e-05	0.000308717	yes
FBgn0000273	Pka-C1	wing62h	wing96h	OK	48.3263	59.4158	0.298039	0.585806	0.4019	0.565769	no
FBgn0000273	Pka-C1	wing72h	wing96h	OK	127.633	59.4158	-1.10308	-2.16811	0.00245	0.00979091	yes
FBgn0000273	Pka-C1	wing80h	wing96h	OK	179.002	59.4158	-1.59106	-3.07406	5e-05	0.000308717	yes
FBgn0000273	Pka-C1	wing88h	wing96h	OK	141.709	59.4158	-1.25402	-2.44349	0.00085	0.00393056	yes
FBgn0000286	Cf2	wing42h	wing52h	OK	3.63832	4.68406	0.364488	0.62571	0.3713	0.535354	no
FBgn0000286	Cf2	wing42h	wing62h	OK	3.63832	6.66657	0.873674	1.54957	0.0295	0.0785696	no
FBgn0000286	Cf2	wing52h	wing62h	OK	4.68406	6.66657	0.509186	0.920501	0.19385	0.340443	no
FBgn0000286	Cf2	wing42h	wing72h	OK	3.63832	9.81136	1.43118	2.56291	0.0007	0.00332095	yes
FBgn0000286	Cf2	wing52h	wing72h	OK	4.68406	9.81136	1.06669	1.94772	0.0068	0.0233148	yes
FBgn0000286	Cf2	wing62h	wing72h	OK	6.66657	9.81136	0.557507	1.05643	0.1337	0.258862	no
FBgn0000286	Cf2	wing42h	wing80h	OK	3.63832	11.0913	1.60808	2.91376	0.00025	0.0013359	yes
FBgn0000286	Cf2	wing52h	wing80h	OK	4.68406	11.0913	1.2436	2.29868	0.00195	0.00804854	yes
FBgn0000286	Cf2	wing62h	wing80h	OK	6.66657	11.0913	0.73441	1.41012	0.0458	0.11236	no
FBgn0000286	Cf2	wing72h	wing80h	OK	9.81136	11.0913	0.176903	0.343522	0.6266	0.75971	no
FBgn0000286	Cf2	wing42h	wing88h	OK	3.63832	10.1997	1.48718	2.69299	0.0004	0.00202684	yes
FBgn0000286	Cf2	wing52h	wing88h	OK	4.68406	10.1997	1.1227	2.07385	0.0041	0.0151618	yes
FBgn0000286	Cf2	wing62h	wing88h	OK	6.66657	10.1997	0.61351	1.17715	0.0937	0.198021	no
FBgn0000286	Cf2	wing72h	wing88h	OK	9.81136	10.1997	0.0560022	0.10867	0.87785	0.928603	no
FBgn0000286	Cf2	wing80h	wing88h	OK	11.0913	10.1997	-0.120901	-0.237872	0.7358	0.838844	no
FBgn0000286	Cf2	wing42h	wing96h	OK	3.63832	5.10907	0.489788	0.843036	0.22775	0.381354	no
FBgn0000286	Cf2	wing52h	wing96h	OK	4.68406	5.10907	0.125301	0.219576	0.7519	0.850184	no
FBgn0000286	Cf2	wing62h	wing96h	OK	6.66657	5.10907	-0.383886	-0.696021	0.32035	0.482036	no
FBgn0000286	Cf2	wing72h	wing96h	OK	9.81136	5.10907	-0.941393	-1.72408	0.0158	0.0469724	yes
FBgn0000286	Cf2	wing80h	wing96h	OK	11.0913	5.10907	-1.1183	-2.07342	0.0038	0.0142196	yes
FBgn0000286	Cf2	wing88h	wing96h	OK	10.1997	5.10907	-0.997395	-1.84804	0.00855	0.0282694	yes
FBgn0000287	salr	wing42h	wing52h	OK	7.14821	16.877	1.2394	2.47119	0.00095	0.00432965	yes
FBgn0000287	salr	wing42h	wing62h	OK	7.14821	9.81256	0.457048	0.907324	0.19805	0.345813	no
FBgn0000287	salr	wing52h	wing62h	OK	16.877	9.81256	-0.782355	-1.56398	0.02835	0.0760693	no
FBgn0000287	salr	wing42h	wing72h	OK	7.14821	2.30657	-1.63183	-2.89561	0.00015	0.00084392	yes
FBgn0000287	salr	wing52h	wing72h	OK	16.877	2.30657	-2.87124	-5.12329	5e-05	0.000308717	yes
FBgn0000287	salr	wing62h	wing72h	OK	9.81256	2.30657	-2.08888	-3.7143	5e-05	0.000308717	yes
FBgn0000287	salr	wing42h	wing80h	OK	7.14821	5.41557	-0.400468	-0.779607	0.2682	0.424017	no
FBgn0000287	salr	wing52h	wing80h	OK	16.877	5.41557	-1.63987	-3.21387	5e-05	0.000308717	yes
FBgn0000287	salr	wing62h	wing80h	OK	9.81256	5.41557	-0.857516	-1.67352	0.01785	0.051938	no
FBgn0000287	salr	wing72h	wing80h	OK	2.30657	5.41557	1.23136	2.15531	0.00345	0.0131175	yes
FBgn0000287	salr	wing42h	wing88h	OK	7.14821	6.09577	-0.229774	-0.450505	0.5233	0.675953	no
FBgn0000287	salr	wing52h	wing88h	OK	16.877	6.09577	-1.46918	-2.90018	0.00015	0.00084392	yes
FBgn0000287	salr	wing62h	wing88h	OK	9.81256	6.09577	-0.686822	-1.35002	0.05485	0.129796	no
FBgn0000287	salr	wing72h	wing88h	OK	2.30657	6.09577	1.40206	2.46823	0.00115	0.00510432	yes
FBgn0000287	salr	wing80h	wing88h	OK	5.41557	6.09577	0.170694	0.329143	0.6369	0.76733	no
FBgn0000287	salr	wing42h	wing96h	OK	7.14821	8.8197	0.303147	0.596486	0.39915	0.562953	no
FBgn0000287	salr	wing52h	wing96h	OK	16.877	8.8197	-0.936257	-1.85488	0.0099	0.0319409	yes
FBgn0000287	salr	wing62h	wing96h	OK	9.81256	8.8197	-0.153901	-0.303596	0.6638	0.787041	no
FBgn0000287	salr	wing72h	wing96h	OK	2.30657	8.8197	1.93498	3.4162	5e-05	0.000308717	yes
FBgn0000287	salr	wing80h	wing96h	OK	5.41557	8.8197	0.703615	1.36144	0.05425	0.128669	no
FBgn0000287	salr	wing88h	wing96h	OK	6.09577	8.8197	0.532921	1.03844	0.1373	0.264089	no
FBgn0000289	cg	wing42h	wing52h	OK	20.069	16.3091	-0.299289	-0.590083	0.39975	0.563551	no
FBgn0000289	cg	wing42h	wing62h	OK	20.069	16.7382	-0.261827	-0.516264	0.4644	0.624317	no
FBgn0000289	cg	wing52h	wing62h	OK	16.3091	16.7382	0.0374626	0.0745466	0.91595	0.950592	no
FBgn0000289	cg	wing42h	wing72h	OK	20.069	11.903	-0.75364	-1.47447	0.0374	0.0953402	no
FBgn0000289	cg	wing52h	wing72h	OK	16.3091	11.903	-0.454351	-0.89696	0.20405	0.35336	no
FBgn0000289	cg	wing62h	wing72h	OK	16.7382	11.903	-0.491814	-0.970999	0.1689	0.307821	no
FBgn0000289	cg	wing42h	wing80h	OK	20.069	11.1054	-0.853708	-1.66443	0.01895	0.0545622	no
FBgn0000289	cg	wing52h	wing80h	OK	16.3091	11.1054	-0.554419	-1.09062	0.119	0.237744	no
FBgn0000289	cg	wing62h	wing80h	OK	16.7382	11.1054	-0.591882	-1.16442	0.09815	0.205195	no
FBgn0000289	cg	wing72h	wing80h	OK	11.903	11.1054	-0.100068	-0.195343	0.78165	0.869439	no
FBgn0000289	cg	wing42h	wing88h	OK	20.069	13.6085	-0.560462	-1.08421	0.12445	0.245617	no
FBgn0000289	cg	wing52h	wing88h	OK	16.3091	13.6085	-0.261173	-0.5097	0.4662	0.625804	no
FBgn0000289	cg	wing62h	wing88h	OK	16.7382	13.6085	-0.298635	-0.582859	0.407	0.570797	no
FBgn0000289	cg	wing72h	wing88h	OK	11.903	13.6085	0.193178	0.374165	0.5912	0.732125	no
FBgn0000289	cg	wing80h	wing88h	OK	11.1054	13.6085	0.293246	0.566043	0.4161	0.579506	no
FBgn0000289	cg	wing42h	wing96h	OK	20.069	10.8281	-0.890186	-1.69785	0.01515	0.0453602	yes
FBgn0000289	cg	wing52h	wing96h	OK	16.3091	10.8281	-0.590897	-1.1367	0.1037	0.214096	no
FBgn0000289	cg	wing62h	wing96h	OK	16.7382	10.8281	-0.62836	-1.20886	0.08565	0.184624	no
FBgn0000289	cg	wing72h	wing96h	OK	11.903	10.8281	-0.136546	-0.260748	0.70975	0.820737	no
FBgn0000289	cg	wing80h	wing96h	OK	11.1054	10.8281	-0.0364781	-0.0694271	0.9199	0.952969	no
FBgn0000289	cg	wing88h	wing96h	OK	13.6085	10.8281	-0.329724	-0.622897	0.36905	0.533152	no
FBgn0000299	Cg25C	wing42h	wing52h	OK	10.7096	14.9378	0.480069	0.978632	0.16675	0.305003	no
FBgn0000299	Cg25C	wing42h	wing62h	OK	10.7096	20.5257	0.938529	1.83979	0.00825	0.0274385	yes
FBgn0000299	Cg25C	wing52h	wing62h	OK	14.9378	20.5257	0.458461	0.907268	0.1949	0.34173	no
FBgn0000299	Cg25C	wing42h	wing72h	OK	10.7096	21.5618	1.00958	2.04549	0.00345	0.0131175	yes
FBgn0000299	Cg25C	wing52h	wing72h	OK	14.9378	21.5618	0.529513	1.08375	0.12085	0.240489	no
FBgn0000299	Cg25C	wing62h	wing72h	OK	20.5257	21.5618	0.0710521	0.139798	0.84455	0.90889	no
FBgn0000299	Cg25C	wing42h	wing80h	OK	10.7096	27.5737	1.36439	2.74852	0.0001	0.000584131	yes
FBgn0000299	Cg25C	wing52h	wing80h	OK	14.9378	27.5737	0.884325	1.79935	0.0114	0.0359123	yes
FBgn0000299	Cg25C	wing62h	wing80h	OK	20.5257	27.5737	0.425865	0.833376	0.23535	0.389966	no
FBgn0000299	Cg25C	wing72h	wing80h	OK	21.5618	27.5737	0.354812	0.717551	0.3006	0.460393	no
FBgn0000299	Cg25C	wing42h	wing88h	OK	10.7096	26.5073	1.30749	2.66058	0.0001	0.000584131	yes
FBgn0000299	Cg25C	wing52h	wing88h	OK	14.9378	26.5073	0.827421	1.70098	0.01625	0.0480836	yes
FBgn0000299	Cg25C	wing62h	wing88h	OK	20.5257	26.5073	0.368961	0.72892	0.29795	0.45763	no
FBgn0000299	Cg25C	wing72h	wing88h	OK	21.5618	26.5073	0.297909	0.608627	0.3814	0.545663	no
FBgn0000299	Cg25C	wing80h	wing88h	OK	27.5737	26.5073	-0.0569039	-0.115577	0.87125	0.924747	no
FBgn0000299	Cg25C	wing42h	wing96h	OK	10.7096	17.7694	0.730493	1.47993	0.0344	0.0890881	no
FBgn0000299	Cg25C	wing52h	wing96h	OK	14.9378	17.7694	0.250424	0.512505	0.4686	0.62807	no
FBgn0000299	Cg25C	wing62h	wing96h	OK	20.5257	17.7694	-0.208036	-0.409294	0.5579	0.704959	no
FBgn0000299	Cg25C	wing72h	wing96h	OK	21.5618	17.7694	-0.279088	-0.567652	0.4169	0.580202	no
FBgn0000299	Cg25C	wing80h	wing96h	OK	27.5737	17.7694	-0.633901	-1.28187	0.0708	0.158988	no
FBgn0000299	Cg25C	wing88h	wing96h	OK	26.5073	17.7694	-0.576997	-1.17872	0.08965	0.191406	no
FBgn0000308	chic	wing42h	wing52h	OK	383.564	65.2894	-2.55455	-4.56651	5e-05	0.000308717	yes
FBgn0000308	chic	wing42h	wing62h	OK	383.564	60.7229	-2.65916	-4.74308	5e-05	0.000308717	yes
FBgn0000308	chic	wing52h	wing62h	OK	65.2894	60.7229	-0.104608	-0.200087	0.78115	0.869177	no
FBgn0000308	chic	wing42h	wing72h	OK	383.564	188.416	-1.02555	-1.84275	0.0101	0.032476	yes
FBgn0000308	chic	wing52h	wing72h	OK	65.2894	188.416	1.529	2.94941	5e-05	0.000308717	yes
FBgn0000308	chic	wing62h	wing72h	OK	60.7229	188.416	1.63361	3.14315	5e-05	0.000308717	yes
FBgn0000308	chic	wing42h	wing80h	OK	383.564	1047.21	1.44901	2.45422	0.0003	0.00156939	yes
FBgn0000308	chic	wing52h	wing80h	OK	65.2894	1047.21	4.00356	7.21847	5e-05	0.000308717	yes
FBgn0000308	chic	wing62h	wing80h	OK	60.7229	1047.21	4.10816	7.39054	5e-05	0.000308717	yes
FBgn0000308	chic	wing72h	wing80h	OK	188.416	1047.21	2.47456	4.48513	5e-05	0.000308717	yes
FBgn0000308	chic	wing42h	wing88h	OK	383.564	3021.01	2.97749	4.75601	5e-05	0.000308717	yes
FBgn0000308	chic	wing52h	wing88h	OK	65.2894	3021.01	5.53204	9.33809	5e-05	0.000308717	yes
FBgn0000308	chic	wing62h	wing88h	OK	60.7229	3021.01	5.63665	9.49605	5e-05	0.000308717	yes
FBgn0000308	chic	wing72h	wing88h	OK	188.416	3021.01	4.00304	6.78827	5e-05	0.000308717	yes
FBgn0000308	chic	wing80h	wing88h	OK	1047.21	3021.01	1.52848	2.45824	0.0006	0.0028993	yes
FBgn0000308	chic	wing42h	wing96h	OK	383.564	3743.87	3.28699	5.25254	5e-05	0.000308717	yes
FBgn0000308	chic	wing52h	wing96h	OK	65.2894	3743.87	5.84154	9.86507	5e-05	0.000308717	yes
FBgn0000308	chic	wing62h	wing96h	OK	60.7229	3743.87	5.94615	10.0221	5e-05	0.000308717	yes
FBgn0000308	chic	wing72h	wing96h	OK	188.416	3743.87	4.31254	7.31651	5e-05	0.000308717	yes
FBgn0000308	chic	wing80h	wing96h	OK	1047.21	3743.87	1.83798	2.95724	5e-05	0.000308717	yes
FBgn0000308	chic	wing88h	wing96h	OK	3021.01	3743.87	0.309501	0.472187	0.5156	0.669373	no
FBgn0000317	ck	wing42h	wing52h	OK	13.928	8.72762	-0.674327	-1.36617	0.05275	0.125855	no
FBgn0000317	ck	wing42h	wing62h	OK	13.928	10.368	-0.425843	-0.868758	0.21585	0.367675	no
FBgn0000317	ck	wing52h	wing62h	OK	8.72762	10.368	0.248484	0.506347	0.46815	0.62766	no
FBgn0000317	ck	wing42h	wing72h	OK	13.928	7.04847	-0.982606	-1.9923	0.00575	0.0202152	yes
FBgn0000317	ck	wing52h	wing72h	OK	8.72762	7.04847	-0.308279	-0.624347	0.38005	0.544308	no
FBgn0000317	ck	wing62h	wing72h	OK	10.368	7.04847	-0.556763	-1.13544	0.1122	0.2273	no
FBgn0000317	ck	wing42h	wing80h	OK	13.928	8.77442	-0.666611	-1.35468	0.05475	0.12959	no
FBgn0000317	ck	wing52h	wing80h	OK	8.72762	8.77442	0.00771557	0.0156616	0.98155	0.989312	no
FBgn0000317	ck	wing62h	wing80h	OK	10.368	8.77442	-0.240768	-0.492146	0.48585	0.643257	no
FBgn0000317	ck	wing72h	wing80h	OK	7.04847	8.77442	0.315995	0.641934	0.3712	0.535267	no
FBgn0000317	ck	wing42h	wing88h	OK	13.928	16.3689	0.232973	0.474441	0.49675	0.653078	no
FBgn0000317	ck	wing52h	wing88h	OK	8.72762	16.3689	0.9073	1.84557	0.00975	0.0315363	yes
FBgn0000317	ck	wing62h	wing88h	OK	10.368	16.3689	0.658817	1.34953	0.05645	0.13278	no
FBgn0000317	ck	wing72h	wing88h	OK	7.04847	16.3689	1.21558	2.47461	0.0008	0.00373052	yes
FBgn0000317	ck	wing80h	wing88h	OK	8.77442	16.3689	0.899585	1.83553	0.01035	0.0331659	yes
FBgn0000317	ck	wing42h	wing96h	OK	13.928	11.5732	-0.267196	-0.546601	0.43185	0.594087	no
FBgn0000317	ck	wing52h	wing96h	OK	8.72762	11.5732	0.407131	0.831904	0.23715	0.391685	no
FBgn0000317	ck	wing62h	wing96h	OK	10.368	11.5732	0.158647	0.326467	0.64515	0.773647	no
FBgn0000317	ck	wing72h	wing96h	OK	7.04847	11.5732	0.71541	1.46299	0.04145	0.103593	no
FBgn0000317	ck	wing80h	wing96h	OK	8.77442	11.5732	0.399415	0.818684	0.25025	0.403874	no
FBgn0000317	ck	wing88h	wing96h	OK	16.3689	11.5732	-0.500169	-1.02739	0.14545	0.275722	no
FBgn0000319	Chc	wing42h	wing52h	OK	69.7269	85.4319	0.29306	0.592494	0.40615	0.569999	no
FBgn0000319	Chc	wing42h	wing62h	OK	69.7269	45.0813	-0.629186	-1.26382	0.0769	0.169595	no
FBgn0000319	Chc	wing52h	wing62h	OK	85.4319	45.0813	-0.922246	-1.85559	0.00845	0.0279958	yes
FBgn0000319	Chc	wing42h	wing72h	OK	69.7269	40.6991	-0.776716	-1.58783	0.0312	0.0822391	no
FBgn0000319	Chc	wing52h	wing72h	OK	85.4319	40.6991	-1.06978	-2.19073	0.003	0.0116314	yes
FBgn0000319	Chc	wing62h	wing72h	OK	45.0813	40.6991	-0.14753	-0.300111	0.68195	0.800607	no
FBgn0000319	Chc	wing42h	wing80h	OK	69.7269	53.0415	-0.394594	-0.798504	0.26635	0.421936	no
FBgn0000319	Chc	wing52h	wing80h	OK	85.4319	53.0415	-0.687654	-1.39391	0.05235	0.125106	no
FBgn0000319	Chc	wing62h	wing80h	OK	45.0813	53.0415	0.234593	0.472438	0.5086	0.663463	no
FBgn0000319	Chc	wing72h	wing80h	OK	40.6991	53.0415	0.382123	0.783265	0.27845	0.43565	no
FBgn0000319	Chc	wing42h	wing88h	OK	69.7269	73.6273	0.0785259	0.157344	0.8301	0.899895	no
FBgn0000319	Chc	wing52h	wing88h	OK	85.4319	73.6273	-0.214534	-0.430585	0.5446	0.693799	no
FBgn0000319	Chc	wing62h	wing88h	OK	45.0813	73.6273	0.707712	1.41136	0.04785	0.116355	no
FBgn0000319	Chc	wing72h	wing88h	OK	40.6991	73.6273	0.855242	1.73538	0.01765	0.0514532	no
FBgn0000319	Chc	wing80h	wing88h	OK	53.0415	73.6273	0.47312	0.950446	0.18905	0.334236	no
FBgn0000319	Chc	wing42h	wing96h	OK	69.7269	69.353	-0.00775539	-0.0157016	0.9815	0.989286	no
FBgn0000319	Chc	wing52h	wing96h	OK	85.4319	69.353	-0.300815	-0.61007	0.38945	0.553569	no
FBgn0000319	Chc	wing62h	wing96h	OK	45.0813	69.353	0.621431	1.25208	0.0767	0.169326	no
FBgn0000319	Chc	wing72h	wing96h	OK	40.6991	69.353	0.768961	1.57699	0.0288	0.0770695	no
FBgn0000319	Chc	wing80h	wing96h	OK	53.0415	69.353	0.386838	0.785256	0.2782	0.435388	no
FBgn0000319	Chc	wing88h	wing96h	OK	73.6273	69.353	-0.0862813	-0.173414	0.8079	0.886446	no
FBgn0000326	clt	wing42h	wing52h	OK	7.43172	6.05294	-0.296059	-0.479668	0.4841	0.64168	no
FBgn0000326	clt	wing42h	wing62h	OK	7.43172	11.4877	0.62832	1.07442	0.1203	0.239688	no
FBgn0000326	clt	wing52h	wing62h	OK	6.05294	11.4877	0.92438	1.58778	0.02405	0.0663795	no
FBgn0000326	clt	wing42h	wing72h	OK	7.43172	3.36571	-1.14278	-1.6925	0.01775	0.0516952	no
FBgn0000326	clt	wing52h	wing72h	OK	6.05294	3.36571	-0.846724	-1.25825	0.0722	0.161397	no
FBgn0000326	clt	wing62h	wing72h	OK	11.4877	3.36571	-1.7711	-2.753	0.0005	0.00246561	yes
FBgn0000326	clt	wing42h	wing80h	OK	7.43172	2.53131	-1.55381	-2.14572	0.00595	0.0208042	yes
FBgn0000326	clt	wing52h	wing80h	OK	6.05294	2.53131	-1.25775	-1.74196	0.01975	0.0564186	no
FBgn0000326	clt	wing62h	wing80h	OK	11.4877	2.53131	-2.18213	-3.1419	0.00035	0.00179917	yes
FBgn0000326	clt	wing72h	wing80h	NOTEST	3.36571	2.53131	-0.411028	0	1	1	no
FBgn0000326	clt	wing42h	wing88h	OK	7.43172	3.06327	-1.27862	-1.84974	0.01415	0.0429065	yes
FBgn0000326	clt	wing52h	wing88h	OK	6.05294	3.06327	-0.982563	-1.42601	0.04875	0.118107	no
FBgn0000326	clt	wing62h	wing88h	OK	11.4877	3.06327	-1.90694	-2.88865	0.00085	0.00393056	yes
FBgn0000326	clt	wing72h	wing88h	NOTEST	3.36571	3.06327	-0.135839	0	1	1	no
FBgn0000326	clt	wing80h	wing88h	NOTEST	2.53131	3.06327	0.275188	0	1	1	no
FBgn0000326	clt	wing42h	wing96h	OK	7.43172	1.60393	-2.21209	-2.8372	0.0009	0.00412976	yes
FBgn0000326	clt	wing52h	wing96h	OK	6.05294	1.60393	-1.91603	-2.46367	0.0029	0.011301	yes
FBgn0000326	clt	wing62h	wing96h	OK	11.4877	1.60393	-2.84041	-3.77592	0.00015	0.00084392	yes
FBgn0000326	clt	wing72h	wing96h	NOTEST	3.36571	1.60393	-1.0693	0	1	1	no
FBgn0000326	clt	wing80h	wing96h	NOTEST	2.53131	1.60393	-0.658277	0	1	1	no
FBgn0000326	clt	wing88h	wing96h	NOTEST	3.06327	1.60393	-0.933465	0	1	1	no
FBgn0000339	cni	wing42h	wing52h	OK	19.9576	20.0836	0.00908351	0.0156191	0.9828	0.989793	no
FBgn0000339	cni	wing42h	wing62h	OK	19.9576	26.1267	0.388588	0.676397	0.3361	0.499005	no
FBgn0000339	cni	wing52h	wing62h	OK	20.0836	26.1267	0.379505	0.674646	0.3386	0.501475	no
FBgn0000339	cni	wing42h	wing72h	OK	19.9576	37.3258	0.903238	1.62571	0.0214	0.0602958	no
FBgn0000339	cni	wing52h	wing72h	OK	20.0836	37.3258	0.894154	1.64606	0.0202	0.0574801	no
FBgn0000339	cni	wing62h	wing72h	OK	26.1267	37.3258	0.514649	0.960818	0.17285	0.313019	no
FBgn0000339	cni	wing42h	wing80h	OK	19.9576	38.4038	0.944311	1.68989	0.0158	0.0469724	yes
FBgn0000339	cni	wing52h	wing80h	OK	20.0836	38.4038	0.935228	1.71135	0.01475	0.0444061	yes
FBgn0000339	cni	wing62h	wing80h	OK	26.1267	38.4038	0.555723	1.0311	0.1429	0.272078	no
FBgn0000339	cni	wing72h	wing80h	OK	37.3258	38.4038	0.0410737	0.0791757	0.90915	0.946755	no
FBgn0000339	cni	wing42h	wing88h	OK	19.9576	55.6085	1.47837	2.69948	0.00035	0.00179917	yes
FBgn0000339	cni	wing52h	wing88h	OK	20.0836	55.6085	1.46928	2.74594	5e-05	0.000308717	yes
FBgn0000339	cni	wing62h	wing88h	OK	26.1267	55.6085	1.08978	2.06637	0.0036	0.0135961	yes
FBgn0000339	cni	wing72h	wing88h	OK	37.3258	55.6085	0.575131	1.13498	0.1084	0.221463	no
FBgn0000339	cni	wing80h	wing88h	OK	38.4038	55.6085	0.534057	1.04667	0.1419	0.270691	no
FBgn0000339	cni	wing42h	wing96h	OK	19.9576	51.4601	1.36652	2.46482	0.0008	0.00373052	yes
FBgn0000339	cni	wing52h	wing96h	OK	20.0836	51.4601	1.35743	2.50452	0.0003	0.00156939	yes
FBgn0000339	cni	wing62h	wing96h	OK	26.1267	51.4601	0.977928	1.82994	0.0094	0.0305986	yes
FBgn0000339	cni	wing72h	wing96h	OK	37.3258	51.4601	0.463279	0.901266	0.1957	0.342718	no
FBgn0000339	cni	wing80h	wing96h	OK	38.4038	51.4601	0.422205	0.815866	0.2458	0.39991	no
FBgn0000339	cni	wing88h	wing96h	OK	55.6085	51.4601	-0.111852	-0.221301	0.75405	0.851571	no
FBgn0000382	csw	wing42h	wing52h	OK	23.0969	15.433	-0.58168	-1.15645	0.1037	0.214096	no
FBgn0000382	csw	wing42h	wing62h	OK	23.0969	28.3778	0.29706	0.587999	0.40305	0.566884	no
FBgn0000382	csw	wing52h	wing62h	OK	15.433	28.3778	0.87874	1.75019	0.0133	0.0407698	yes
FBgn0000382	csw	wing42h	wing72h	OK	23.0969	36.2709	0.65111	1.30049	0.063	0.144858	no
FBgn0000382	csw	wing52h	wing72h	OK	15.433	36.2709	1.23279	2.4779	0.0005	0.00246561	yes
FBgn0000382	csw	wing62h	wing72h	OK	28.3778	36.2709	0.35405	0.708449	0.31215	0.473136	no
FBgn0000382	csw	wing42h	wing80h	OK	23.0969	57.9759	1.32775	2.65634	0.0002	0.00109275	yes
FBgn0000382	csw	wing52h	wing80h	OK	15.433	57.9759	1.90943	3.84434	5e-05	0.000308717	yes
FBgn0000382	csw	wing62h	wing80h	OK	28.3778	57.9759	1.03069	2.06581	0.0034	0.0129578	yes
FBgn0000382	csw	wing72h	wing80h	OK	36.2709	57.9759	0.676641	1.3688	0.0483	0.117225	no
FBgn0000382	csw	wing42h	wing88h	OK	23.0969	112.277	2.28129	4.43507	5e-05	0.000308717	yes
FBgn0000382	csw	wing52h	wing88h	OK	15.433	112.277	2.86298	5.59929	5e-05	0.000308717	yes
FBgn0000382	csw	wing62h	wing88h	OK	28.3778	112.277	1.98423	3.86422	5e-05	0.000308717	yes
FBgn0000382	csw	wing72h	wing88h	OK	36.2709	112.277	1.63019	3.20258	5e-05	0.000308717	yes
FBgn0000382	csw	wing80h	wing88h	OK	57.9759	112.277	0.953544	1.87627	0.00875	0.0288265	yes
FBgn0000382	csw	wing42h	wing96h	OK	23.0969	210.847	3.19042	5.98288	5e-05	0.000308717	yes
FBgn0000382	csw	wing52h	wing96h	OK	15.433	210.847	3.7721	7.11313	5e-05	0.000308717	yes
FBgn0000382	csw	wing62h	wing96h	OK	28.3778	210.847	2.89336	5.43454	5e-05	0.000308717	yes
FBgn0000382	csw	wing72h	wing96h	OK	36.2709	210.847	2.53931	4.80843	5e-05	0.000308717	yes
FBgn0000382	csw	wing80h	wing96h	OK	57.9759	210.847	1.86267	3.53237	5e-05	0.000308717	yes
FBgn0000382	csw	wing88h	wing96h	OK	112.277	210.847	0.909129	1.68011	0.01725	0.0504721	no
FBgn0000384	cta	wing42h	wing52h	OK	4.92452	5.57174	0.178143	0.300775	0.6661	0.788724	no
FBgn0000384	cta	wing42h	wing62h	OK	4.92452	5.55335	0.173374	0.292576	0.67795	0.797542	no
FBgn0000384	cta	wing52h	wing62h	OK	5.57174	5.55335	-0.00476941	-0.00817138	0.9908	0.993911	no
FBgn0000384	cta	wing42h	wing72h	OK	4.92452	5.39087	0.130535	0.221063	0.7527	0.850717	no
FBgn0000384	cta	wing52h	wing72h	OK	5.57174	5.39087	-0.0476085	-0.0818651	0.9073	0.945654	no
FBgn0000384	cta	wing62h	wing72h	OK	5.55335	5.39087	-0.0428391	-0.0736257	0.91675	0.951081	no
FBgn0000384	cta	wing42h	wing80h	OK	4.92452	5.52828	0.166847	0.281745	0.68485	0.80268	no
FBgn0000384	cta	wing52h	wing80h	OK	5.57174	5.52828	-0.0112962	-0.0193666	0.97675	0.986663	no
FBgn0000384	cta	wing62h	wing80h	OK	5.55335	5.52828	-0.00652678	-0.011184	0.9879	0.992408	no
FBgn0000384	cta	wing72h	wing80h	OK	5.39087	5.52828	0.0363123	0.0624505	0.92495	0.95593	no
FBgn0000384	cta	wing42h	wing88h	OK	4.92452	8.22927	0.740781	1.30464	0.0635	0.14576	no
FBgn0000384	cta	wing52h	wing88h	OK	5.57174	8.22927	0.562637	1.0074	0.1493	0.280868	no
FBgn0000384	cta	wing62h	wing88h	OK	5.55335	8.22927	0.567407	1.01537	0.1486	0.279854	no
FBgn0000384	cta	wing72h	wing88h	OK	5.39087	8.22927	0.610246	1.09638	0.1208	0.240417	no
FBgn0000384	cta	wing80h	wing88h	OK	5.52828	8.22927	0.573934	1.0278	0.13975	0.267554	no
FBgn0000384	cta	wing42h	wing96h	OK	4.92452	12.6981	1.36655	2.42329	0.00075	0.00352519	yes
FBgn0000384	cta	wing52h	wing96h	OK	5.57174	12.6981	1.18841	2.14297	0.00235	0.00945148	yes
FBgn0000384	cta	wing62h	wing96h	OK	5.55335	12.6981	1.19318	2.15035	0.00265	0.0104756	yes
FBgn0000384	cta	wing72h	wing96h	OK	5.39087	12.6981	1.23602	2.23656	0.00195	0.00804854	yes
FBgn0000384	cta	wing80h	wing96h	OK	5.52828	12.6981	1.19971	2.16372	0.00215	0.0087468	yes
FBgn0000384	cta	wing88h	wing96h	OK	8.22927	12.6981	0.625774	1.18441	0.0942	0.198819	no
FBgn0000394	cv	wing42h	wing52h	OK	40.8278	74.4463	0.866647	1.7065	0.0168	0.0493929	yes
FBgn0000394	cv	wing42h	wing62h	OK	40.8278	62.7814	0.620785	1.20884	0.0877	0.188127	no
FBgn0000394	cv	wing52h	wing62h	OK	74.4463	62.7814	-0.245862	-0.492684	0.4821	0.639858	no
FBgn0000394	cv	wing42h	wing72h	OK	40.8278	41.1141	0.0100794	0.0194599	0.97645	0.986466	no
FBgn0000394	cv	wing52h	wing72h	OK	74.4463	41.1141	-0.856568	-1.701	0.01555	0.0463515	yes
FBgn0000394	cv	wing62h	wing72h	OK	62.7814	41.1141	-0.610706	-1.1991	0.08725	0.18736	no
FBgn0000394	cv	wing42h	wing80h	OK	40.8278	34.3583	-0.248893	-0.476764	0.5021	0.65786	no
FBgn0000394	cv	wing52h	wing80h	OK	74.4463	34.3583	-1.11554	-2.19691	0.00175	0.00732866	yes
FBgn0000394	cv	wing62h	wing80h	OK	62.7814	34.3583	-0.869678	-1.69375	0.01525	0.0456069	yes
FBgn0000394	cv	wing72h	wing80h	OK	41.1141	34.3583	-0.258973	-0.500062	0.47555	0.634326	no
FBgn0000394	cv	wing42h	wing88h	OK	40.8278	39.8108	-0.0363922	-0.0695683	0.91825	0.951899	no
FBgn0000394	cv	wing52h	wing88h	OK	74.4463	39.8108	-0.903039	-1.77458	0.01165	0.0365608	yes
FBgn0000394	cv	wing62h	wing88h	OK	62.7814	39.8108	-0.657177	-1.27719	0.06885	0.155432	no
FBgn0000394	cv	wing72h	wing88h	OK	41.1141	39.8108	-0.0464716	-0.0895478	0.89495	0.93856	no
FBgn0000394	cv	wing80h	wing88h	OK	34.3583	39.8108	0.212501	0.406279	0.557	0.70426	no
FBgn0000394	cv	wing42h	wing96h	OK	40.8278	77.386	0.92252	1.78997	0.0123	0.0382447	yes
FBgn0000394	cv	wing52h	wing96h	OK	74.4463	77.386	0.055873	0.11154	0.87155	0.924921	no
FBgn0000394	cv	wing62h	wing96h	OK	62.7814	77.386	0.301735	0.595505	0.3989	0.562705	no
FBgn0000394	cv	wing72h	wing96h	OK	41.1141	77.386	0.912441	1.78503	0.0124	0.0384986	yes
FBgn0000394	cv	wing80h	wing96h	OK	34.3583	77.386	1.17141	2.27323	0.0018	0.00751041	yes
FBgn0000394	cv	wing88h	wing96h	OK	39.8108	77.386	0.958912	1.85695	0.0088	0.028963	yes
FBgn0000395	cv-2	wing42h	wing52h	OK	9.00371	2.34018	-1.9439	-3.10387	5e-05	0.000308717	yes
FBgn0000395	cv-2	wing42h	wing62h	OK	9.00371	26.8236	1.57491	2.87786	0.00015	0.00084392	yes
FBgn0000395	cv-2	wing52h	wing62h	OK	2.34018	26.8236	3.51882	6.12045	5e-05	0.000308717	yes
FBgn0000395	cv-2	wing42h	wing72h	OK	9.00371	25.2038	1.48505	2.72028	0.00045	0.0022469	yes
FBgn0000395	cv-2	wing52h	wing72h	OK	2.34018	25.2038	3.42895	5.97733	5e-05	0.000308717	yes
FBgn0000395	cv-2	wing62h	wing72h	OK	26.8236	25.2038	-0.0898626	-0.184847	0.79395	0.877635	no
FBgn0000395	cv-2	wing42h	wing80h	OK	9.00371	15.1094	0.746857	1.35919	0.05175	0.123906	no
FBgn0000395	cv-2	wing52h	wing80h	OK	2.34018	15.1094	2.69076	4.66292	5e-05	0.000308717	yes
FBgn0000395	cv-2	wing62h	wing80h	OK	26.8236	15.1094	-0.828055	-1.6894	0.01435	0.0434069	yes
FBgn0000395	cv-2	wing72h	wing80h	OK	25.2038	15.1094	-0.738192	-1.51065	0.0299	0.0794455	no
FBgn0000395	cv-2	wing42h	wing88h	OK	9.00371	10.7648	0.257729	0.466714	0.4926	0.649397	no
FBgn0000395	cv-2	wing52h	wing88h	OK	2.34018	10.7648	2.20163	3.79814	5e-05	0.000308717	yes
FBgn0000395	cv-2	wing62h	wing88h	OK	26.8236	10.7648	-1.31718	-2.67062	0.00025	0.0013359	yes
FBgn0000395	cv-2	wing72h	wing88h	OK	25.2038	10.7648	-1.22732	-2.4959	0.00075	0.00352519	yes
FBgn0000395	cv-2	wing80h	wing88h	OK	15.1094	10.7648	-0.489128	-0.98676	0.1528	0.285822	no
FBgn0000395	cv-2	wing42h	wing96h	OK	9.00371	20.129	1.16068	2.10361	0.0034	0.0129578	yes
FBgn0000395	cv-2	wing52h	wing96h	OK	2.34018	20.129	3.10459	5.35994	5e-05	0.000308717	yes
FBgn0000395	cv-2	wing62h	wing96h	OK	26.8236	20.129	-0.414227	-0.840736	0.2289	0.382669	no
FBgn0000395	cv-2	wing72h	wing96h	OK	25.2038	20.129	-0.324365	-0.660331	0.34875	0.512313	no
FBgn0000395	cv-2	wing80h	wing96h	OK	15.1094	20.129	0.413828	0.835717	0.23275	0.38707	no
FBgn0000395	cv-2	wing88h	wing96h	OK	10.7648	20.129	0.902956	1.8124	0.0099	0.0319409	yes
FBgn0000409	Cyt-c-p	wing42h	wing52h	OK	11.4731	18.0381	0.652786	0.989885	0.15625	0.290521	no
FBgn0000409	Cyt-c-p	wing42h	wing62h	OK	11.4731	6.28304	-0.868726	-1.12212	0.11875	0.237354	no
FBgn0000409	Cyt-c-p	wing52h	wing62h	OK	18.0381	6.28304	-1.52151	-2.07945	0.00735	0.0249024	yes
FBgn0000409	Cyt-c-p	wing42h	wing72h	OK	11.4731	8.60332	-0.415294	-0.575533	0.4103	0.573983	no
FBgn0000409	Cyt-c-p	wing52h	wing72h	OK	18.0381	8.60332	-1.06808	-1.58049	0.02665	0.0722806	no
FBgn0000409	Cyt-c-p	wing62h	wing72h	OK	6.28304	8.60332	0.453432	0.575317	0.40405	0.567916	no
FBgn0000409	Cyt-c-p	wing42h	wing80h	OK	11.4731	13.185	0.200635	0.295224	0.67455	0.795071	no
FBgn0000409	Cyt-c-p	wing52h	wing80h	OK	18.0381	13.185	-0.452151	-0.716824	0.30375	0.46387	no
FBgn0000409	Cyt-c-p	wing62h	wing80h	OK	6.28304	13.185	1.06936	1.42601	0.048	0.11665	no
FBgn0000409	Cyt-c-p	wing72h	wing80h	OK	8.60332	13.185	0.615929	0.885638	0.2015	0.350215	no
FBgn0000409	Cyt-c-p	wing42h	wing88h	OK	11.4731	138.708	3.59572	5.7936	5e-05	0.000308717	yes
FBgn0000409	Cyt-c-p	wing52h	wing88h	OK	18.0381	138.708	2.94293	5.19266	5e-05	0.000308717	yes
FBgn0000409	Cyt-c-p	wing62h	wing88h	OK	6.28304	138.708	4.46445	6.40609	5e-05	0.000308717	yes
FBgn0000409	Cyt-c-p	wing72h	wing88h	OK	8.60332	138.708	4.01101	6.28718	5e-05	0.000308717	yes
FBgn0000409	Cyt-c-p	wing80h	wing88h	OK	13.185	138.708	3.39508	5.75373	5e-05	0.000308717	yes
FBgn0000409	Cyt-c-p	wing42h	wing96h	OK	11.4731	1714.14	7.22308	11.2573	5e-05	0.000308717	yes
FBgn0000409	Cyt-c-p	wing52h	wing96h	OK	18.0381	1714.14	6.5703	11.1423	5e-05	0.000308717	yes
FBgn0000409	Cyt-c-p	wing62h	wing96h	OK	6.28304	1714.14	8.09181	11.3066	5e-05	0.000308717	yes
FBgn0000409	Cyt-c-p	wing72h	wing96h	OK	8.60332	1714.14	7.63838	11.6012	5e-05	0.000308717	yes
FBgn0000409	Cyt-c-p	wing80h	wing96h	OK	13.185	1714.14	7.02245	11.4724	5e-05	0.000308717	yes
FBgn0000409	Cyt-c-p	wing88h	wing96h	OK	138.708	1714.14	3.62736	6.64462	5e-05	0.000308717	yes
FBgn0000412	D1	wing42h	wing52h	OK	16.7455	15.613	-0.101024	-0.191848	0.7854	0.871794	no
FBgn0000412	D1	wing42h	wing62h	OK	16.7455	16.5115	-0.0203035	-0.0387077	0.95985	0.976675	no
FBgn0000412	D1	wing52h	wing62h	OK	15.613	16.5115	0.0807208	0.153892	0.82775	0.898483	no
FBgn0000412	D1	wing42h	wing72h	OK	16.7455	18.2714	0.125811	0.242749	0.7309	0.835574	no
FBgn0000412	D1	wing52h	wing72h	OK	15.613	18.2714	0.226835	0.437676	0.5355	0.686214	no
FBgn0000412	D1	wing62h	wing72h	OK	16.5115	18.2714	0.146114	0.283065	0.6856	0.803219	no
FBgn0000412	D1	wing42h	wing80h	OK	16.7455	17.5529	0.0679363	0.130247	0.8541	0.915009	no
FBgn0000412	D1	wing52h	wing80h	OK	15.613	17.5529	0.168961	0.323933	0.64505	0.773588	no
FBgn0000412	D1	wing62h	wing80h	OK	16.5115	17.5529	0.0882398	0.169849	0.803	0.883291	no
FBgn0000412	D1	wing72h	wing80h	OK	18.2714	17.5529	-0.0578744	-0.112771	0.8706	0.92434	no
FBgn0000412	D1	wing42h	wing88h	OK	16.7455	16.0752	-0.0589354	-0.112364	0.87655	0.927913	no
FBgn0000412	D1	wing52h	wing88h	OK	15.613	16.0752	0.0420889	0.080246	0.91145	0.948015	no
FBgn0000412	D1	wing62h	wing88h	OK	16.5115	16.0752	-0.0386319	-0.0739454	0.91635	0.950861	no
FBgn0000412	D1	wing72h	wing88h	OK	18.2714	16.0752	-0.184746	-0.357928	0.6128	0.748931	no
FBgn0000412	D1	wing80h	wing88h	OK	17.5529	16.0752	-0.126872	-0.244224	0.7238	0.830382	no
FBgn0000412	D1	wing42h	wing96h	OK	16.7455	5.78459	-1.53349	-2.63205	0.0004	0.00202684	yes
FBgn0000412	D1	wing52h	wing96h	OK	15.613	5.78459	-1.43246	-2.45867	0.00075	0.00352519	yes
FBgn0000412	D1	wing62h	wing96h	OK	16.5115	5.78459	-1.51318	-2.60551	0.00045	0.0022469	yes
FBgn0000412	D1	wing72h	wing96h	OK	18.2714	5.78459	-1.6593	-2.88515	0.00015	0.00084392	yes
FBgn0000412	D1	wing80h	wing96h	OK	17.5529	5.78459	-1.60142	-2.7701	0.00015	0.00084392	yes
FBgn0000412	D1	wing88h	wing96h	OK	16.0752	5.78459	-1.47455	-2.53912	0.0005	0.00246561	yes
FBgn0000413	da	wing42h	wing52h	OK	12.0856	17.99	0.573903	1.10396	0.11685	0.2346	no
FBgn0000413	da	wing42h	wing62h	OK	12.0856	17.8566	0.563167	1.08499	0.1259	0.247596	no
FBgn0000413	da	wing52h	wing62h	OK	17.99	17.8566	-0.010736	-0.0214246	0.97535	0.985854	no
FBgn0000413	da	wing42h	wing72h	OK	12.0856	20.139	0.736701	1.4272	0.0464	0.113565	no
FBgn0000413	da	wing52h	wing72h	OK	17.99	20.139	0.162798	0.326813	0.63795	0.768116	no
FBgn0000413	da	wing62h	wing72h	OK	17.8566	20.139	0.173534	0.348956	0.617	0.752252	no
FBgn0000413	da	wing42h	wing80h	OK	12.0856	21.317	0.818715	1.59596	0.0258	0.0703624	no
FBgn0000413	da	wing52h	wing80h	OK	17.99	21.317	0.244812	0.494741	0.4785	0.636879	no
FBgn0000413	da	wing62h	wing80h	OK	17.8566	21.317	0.255548	0.517325	0.45995	0.620294	no
FBgn0000413	da	wing72h	wing80h	OK	20.139	21.317	0.0820137	0.167045	0.81265	0.889269	no
FBgn0000413	da	wing42h	wing88h	OK	12.0856	24.1931	1.00131	1.94216	0.0068	0.0233148	yes
FBgn0000413	da	wing52h	wing88h	OK	17.99	24.1931	0.427402	0.859114	0.2185	0.370679	no
FBgn0000413	da	wing62h	wing88h	OK	17.8566	24.1931	0.438138	0.882192	0.20625	0.355985	no
FBgn0000413	da	wing72h	wing88h	OK	20.139	24.1931	0.264604	0.536014	0.44825	0.609546	no
FBgn0000413	da	wing80h	wing88h	OK	21.317	24.1931	0.18259	0.372397	0.5985	0.737885	no
FBgn0000413	da	wing42h	wing96h	OK	12.0856	33.4991	1.47083	2.84408	0.00015	0.00084392	yes
FBgn0000413	da	wing52h	wing96h	OK	17.99	33.4991	0.896927	1.79694	0.0118	0.0369458	yes
FBgn0000413	da	wing62h	wing96h	OK	17.8566	33.4991	0.907663	1.82152	0.01095	0.0347356	yes
FBgn0000413	da	wing72h	wing96h	OK	20.139	33.4991	0.73413	1.48215	0.03725	0.0950235	no
FBgn0000413	da	wing80h	wing96h	OK	21.317	33.4991	0.652116	1.32548	0.05915	0.137839	no
FBgn0000413	da	wing88h	wing96h	OK	24.1931	33.4991	0.469525	0.94918	0.177	0.318723	no
FBgn0000414	Dab	wing42h	wing52h	OK	2.95624	3.94501	0.416265	0.782828	0.2624	0.417395	no
FBgn0000414	Dab	wing42h	wing62h	OK	2.95624	7.99233	1.43485	2.77373	5e-05	0.000308717	yes
FBgn0000414	Dab	wing52h	wing62h	OK	3.94501	7.99233	1.01859	2.00069	0.0045	0.0164116	yes
FBgn0000414	Dab	wing42h	wing72h	OK	2.95624	6.51327	1.13962	2.19133	0.0027	0.0106374	yes
FBgn0000414	Dab	wing52h	wing72h	OK	3.94501	6.51327	0.723353	1.41302	0.0443	0.109368	no
FBgn0000414	Dab	wing62h	wing72h	OK	7.99233	6.51327	-0.295234	-0.594153	0.3929	0.556822	no
FBgn0000414	Dab	wing42h	wing80h	OK	2.95624	6.38852	1.11172	2.13992	0.00335	0.0127989	yes
FBgn0000414	Dab	wing52h	wing80h	OK	3.94501	6.38852	0.695451	1.35999	0.0537	0.127616	no
FBgn0000414	Dab	wing62h	wing80h	OK	7.99233	6.38852	-0.323135	-0.651052	0.35215	0.515801	no
FBgn0000414	Dab	wing72h	wing80h	OK	6.51327	6.38852	-0.0279011	-0.0558916	0.9364	0.962932	no
FBgn0000414	Dab	wing42h	wing88h	OK	2.95624	5.48268	0.891115	1.70841	0.01715	0.0502399	no
FBgn0000414	Dab	wing52h	wing88h	OK	3.94501	5.48268	0.47485	0.924751	0.18905	0.334236	no
FBgn0000414	Dab	wing62h	wing88h	OK	7.99233	5.48268	-0.543736	-1.09071	0.1242	0.245247	no
FBgn0000414	Dab	wing72h	wing88h	OK	6.51327	5.48268	-0.248502	-0.495639	0.4801	0.638192	no
FBgn0000414	Dab	wing80h	wing88h	OK	6.38852	5.48268	-0.220601	-0.440487	0.53695	0.687384	no
FBgn0000414	Dab	wing42h	wing96h	OK	2.95624	5.65528	0.935833	1.79969	0.01235	0.0383757	yes
FBgn0000414	Dab	wing52h	wing96h	OK	3.94501	5.65528	0.519568	1.01507	0.1471	0.277876	no
FBgn0000414	Dab	wing62h	wing96h	OK	7.99233	5.65528	-0.499019	-1.0044	0.1546	0.288197	no
FBgn0000414	Dab	wing72h	wing96h	OK	6.51327	5.65528	-0.203785	-0.407812	0.5526	0.700334	no
FBgn0000414	Dab	wing80h	wing96h	OK	6.38852	5.65528	-0.175884	-0.352377	0.61505	0.750724	no
FBgn0000414	Dab	wing88h	wing96h	OK	5.48268	5.65528	0.0447174	0.0892005	0.8971	0.939811	no
FBgn0000422	Ddc	wing42h	wing52h	OK	106.254	130.194	0.293148	0.443184	0.5576	0.704682	no
FBgn0000422	Ddc	wing42h	wing62h	OK	106.254	30.4832	-1.80142	-2.69778	0.0015	0.00641952	yes
FBgn0000422	Ddc	wing52h	wing62h	OK	130.194	30.4832	-2.09457	-3.43258	5e-05	0.000308717	yes
FBgn0000422	Ddc	wing42h	wing72h	OK	106.254	543.007	2.35346	3.71929	5e-05	0.000308717	yes
FBgn0000422	Ddc	wing52h	wing72h	OK	130.194	543.007	2.06031	3.6037	5e-05	0.000308717	yes
FBgn0000422	Ddc	wing62h	wing72h	OK	30.4832	543.007	4.15488	7.1762	5e-05	0.000308717	yes
FBgn0000422	Ddc	wing42h	wing80h	OK	106.254	510.093	2.26325	3.6105	0.0001	0.000584131	yes
FBgn0000422	Ddc	wing52h	wing80h	OK	130.194	510.093	1.9701	3.48589	5e-05	0.000308717	yes
FBgn0000422	Ddc	wing62h	wing80h	OK	30.4832	510.093	4.06467	7.09978	5e-05	0.000308717	yes
FBgn0000422	Ddc	wing72h	wing80h	OK	543.007	510.093	-0.0902114	-0.169793	0.8061	0.885261	no
FBgn0000422	Ddc	wing42h	wing88h	OK	106.254	837.702	2.97893	4.64252	5e-05	0.000308717	yes
FBgn0000422	Ddc	wing52h	wing88h	OK	130.194	837.702	2.68578	4.61834	5e-05	0.000308717	yes
FBgn0000422	Ddc	wing62h	wing88h	OK	30.4832	837.702	4.78035	8.12039	5e-05	0.000308717	yes
FBgn0000422	Ddc	wing72h	wing88h	OK	543.007	837.702	0.625466	1.13991	0.1014	0.210443	no
FBgn0000422	Ddc	wing80h	wing88h	OK	510.093	837.702	0.715677	1.32078	0.05275	0.125855	no
FBgn0000422	Ddc	wing42h	wing96h	OK	106.254	826.372	2.95928	4.62773	5e-05	0.000308717	yes
FBgn0000422	Ddc	wing52h	wing96h	OK	130.194	826.372	2.66613	4.60373	5e-05	0.000308717	yes
FBgn0000422	Ddc	wing62h	wing96h	OK	30.4832	826.372	4.76071	8.12001	5e-05	0.000308717	yes
FBgn0000422	Ddc	wing72h	wing96h	OK	543.007	826.372	0.60582	1.1093	0.1136	0.229582	no
FBgn0000422	Ddc	wing80h	wing96h	OK	510.093	826.372	0.696032	1.29072	0.06115	0.141527	no
FBgn0000422	Ddc	wing88h	wing96h	OK	837.702	826.372	-0.0196451	-0.0353071	0.95815	0.975761	no
FBgn0000447	Dhod	wing42h	wing52h	OK	12.6203	9.78573	-0.366993	-0.509867	0.4614	0.62165	no
FBgn0000447	Dhod	wing42h	wing62h	OK	12.6203	7.56242	-0.738824	-1.00859	0.1545	0.288095	no
FBgn0000447	Dhod	wing52h	wing62h	OK	9.78573	7.56242	-0.371831	-0.49578	0.4711	0.63031	no
FBgn0000447	Dhod	wing42h	wing72h	OK	12.6203	6.76891	-0.898749	-1.22042	0.08045	0.175895	no
FBgn0000447	Dhod	wing52h	wing72h	OK	9.78573	6.76891	-0.531756	-0.705437	0.2973	0.456903	no
FBgn0000447	Dhod	wing62h	wing72h	OK	7.56242	6.76891	-0.159925	-0.208785	0.7633	0.857419	no
FBgn0000447	Dhod	wing42h	wing80h	OK	12.6203	7.35683	-0.778588	-1.05283	0.1379	0.264887	no
FBgn0000447	Dhod	wing52h	wing80h	OK	9.78573	7.35683	-0.411595	-0.543848	0.42995	0.592263	no
FBgn0000447	Dhod	wing62h	wing80h	OK	7.56242	7.35683	-0.0397649	-0.0517128	0.9405	0.965509	no
FBgn0000447	Dhod	wing72h	wing80h	OK	6.76891	7.35683	0.12016	0.155513	0.826	0.89756	no
FBgn0000447	Dhod	wing42h	wing88h	OK	12.6203	6.09662	-1.04966	-1.33102	0.0638	0.146294	no
FBgn0000447	Dhod	wing52h	wing88h	OK	9.78573	6.09662	-0.682668	-0.848182	0.2164	0.368354	no
FBgn0000447	Dhod	wing62h	wing88h	OK	7.56242	6.09662	-0.310838	-0.380797	0.58975	0.731014	no
FBgn0000447	Dhod	wing72h	wing88h	OK	6.76891	6.09662	-0.150913	-0.184089	0.7894	0.874583	no
FBgn0000447	Dhod	wing80h	wing88h	OK	7.35683	6.09662	-0.271073	-0.329547	0.64235	0.771468	no
FBgn0000447	Dhod	wing42h	wing96h	OK	12.6203	3.06573	-2.04144	-2.20031	0.0095	0.0308556	yes
FBgn0000447	Dhod	wing52h	wing96h	OK	9.78573	3.06573	-1.67445	-1.77822	0.02575	0.0702434	no
FBgn0000447	Dhod	wing62h	wing96h	OK	7.56242	3.06573	-1.30262	-1.36912	0.0706	0.158612	no
FBgn0000447	Dhod	wing72h	wing96h	OK	6.76891	3.06573	-1.14269	-1.19726	0.10475	0.215759	no
FBgn0000447	Dhod	wing80h	wing96h	OK	7.35683	3.06573	-1.26285	-1.31985	0.0815	0.177594	no
FBgn0000447	Dhod	wing88h	wing96h	OK	6.09662	3.06573	-0.991781	-0.996514	0.1742	0.314916	no
FBgn0000448	Hr46	wing42h	wing52h	OK	2.33752	36.4249	3.96187	7.08684	5e-05	0.000308717	yes
FBgn0000448	Hr46	wing42h	wing62h	OK	2.33752	78.8255	5.07561	8.90626	5e-05	0.000308717	yes
FBgn0000448	Hr46	wing52h	wing62h	OK	36.4249	78.8255	1.11374	2.21232	0.00185	0.00769161	yes
FBgn0000448	Hr46	wing42h	wing72h	OK	2.33752	109.397	5.54846	9.70659	5e-05	0.000308717	yes
FBgn0000448	Hr46	wing52h	wing72h	OK	36.4249	109.397	1.58658	3.1394	5e-05	0.000308717	yes
FBgn0000448	Hr46	wing62h	wing72h	OK	78.8255	109.397	0.472843	0.913971	0.19485	0.341682	no
FBgn0000448	Hr46	wing42h	wing80h	OK	2.33752	51.361	4.45762	7.88011	5e-05	0.000308717	yes
FBgn0000448	Hr46	wing52h	wing80h	OK	36.4249	51.361	0.495749	0.994179	0.16425	0.301545	no
FBgn0000448	Hr46	wing62h	wing80h	OK	78.8255	51.361	-0.61799	-1.20989	0.09	0.191995	no
FBgn0000448	Hr46	wing72h	wing80h	OK	109.397	51.361	-1.09083	-2.1276	0.003	0.0116314	yes
FBgn0000448	Hr46	wing42h	wing88h	OK	2.33752	14.2881	2.61177	4.67261	5e-05	0.000308717	yes
FBgn0000448	Hr46	wing52h	wing88h	OK	36.4249	14.2881	-1.35011	-2.74967	0.00015	0.00084392	yes
FBgn0000448	Hr46	wing62h	wing88h	OK	78.8255	14.2881	-2.46384	-4.89517	5e-05	0.000308717	yes
FBgn0000448	Hr46	wing72h	wing88h	OK	109.397	14.2881	-2.93669	-5.81208	5e-05	0.000308717	yes
FBgn0000448	Hr46	wing80h	wing88h	OK	51.361	14.2881	-1.84585	-3.70247	5e-05	0.000308717	yes
FBgn0000448	Hr46	wing42h	wing96h	NOTEST	2.33752	1.84694	-0.339844	0	1	1	no
FBgn0000448	Hr46	wing52h	wing96h	OK	36.4249	1.84694	-4.30172	-6.84991	5e-05	0.000308717	yes
FBgn0000448	Hr46	wing62h	wing96h	OK	78.8255	1.84694	-5.41546	-8.49256	5e-05	0.000308717	yes
FBgn0000448	Hr46	wing72h	wing96h	OK	109.397	1.84694	-5.8883	-9.2118	5e-05	0.000308717	yes
FBgn0000448	Hr46	wing80h	wing96h	OK	51.361	1.84694	-4.79747	-7.56807	5e-05	0.000308717	yes
FBgn0000448	Hr46	wing88h	wing96h	OK	14.2881	1.84694	-2.95161	-4.70067	5e-05	0.000308717	yes
FBgn0000451	ect	wing42h	wing52h	OK	6571.69	50.2815	-7.03009	-10.7511	5e-05	0.000308717	yes
FBgn0000451	ect	wing42h	wing62h	OK	6571.69	9.95001	-9.36735	-12.575	5e-05	0.000308717	yes
FBgn0000451	ect	wing52h	wing62h	OK	50.2815	9.95001	-2.33726	-3.72238	5e-05	0.000308717	yes
FBgn0000451	ect	wing42h	wing72h	OK	6571.69	3.06801	-11.0647	-14.7375	5e-05	0.000308717	yes
FBgn0000451	ect	wing52h	wing72h	OK	50.2815	3.06801	-4.03465	-6.3553	5e-05	0.000308717	yes
FBgn0000451	ect	wing62h	wing72h	OK	9.95001	3.06801	-1.69739	-2.33077	0.00095	0.00432965	yes
FBgn0000451	ect	wing42h	wing80h	OK	6571.69	0.394212	-14.025	-10.4978	0.00075	0.00352519	yes
FBgn0000451	ect	wing52h	wing80h	OK	50.2815	0.394212	-6.99491	-5.48856	0.00075	0.00352519	yes
FBgn0000451	ect	wing62h	wing80h	OK	9.95001	0.394212	-4.65765	-3.51929	0.00075	0.00352519	yes
FBgn0000451	ect	wing72h	wing80h	NOTEST	3.06801	0.394212	-2.96026	0	1	1	no
FBgn0000451	ect	wing42h	wing88h	OK	6571.69	0.791356	-13.0197	-13.0552	5e-05	0.000308717	yes
FBgn0000451	ect	wing52h	wing88h	OK	50.2815	0.791356	-5.98956	-6.55898	5e-05	0.000308717	yes
FBgn0000451	ect	wing62h	wing88h	OK	9.95001	0.791356	-3.6523	-3.72523	5e-05	0.000308717	yes
FBgn0000451	ect	wing72h	wing88h	NOTEST	3.06801	0.791356	-1.95491	0	1	1	no
FBgn0000451	ect	wing80h	wing88h	NOTEST	0.394212	0.791356	1.00535	0	1	1	no
FBgn0000451	ect	wing42h	wing96h	OK	6571.69	4.23851	-10.5985	-14.0974	5e-05	0.000308717	yes
FBgn0000451	ect	wing52h	wing96h	OK	50.2815	4.23851	-3.5684	-5.6103	5e-05	0.000308717	yes
FBgn0000451	ect	wing62h	wing96h	OK	9.95001	4.23851	-1.23114	-1.68811	0.0142	0.0430302	yes
FBgn0000451	ect	wing72h	wing96h	OK	3.06801	4.23851	0.466255	0.634106	0.3517	0.515309	no
FBgn0000451	ect	wing80h	wing96h	OK	0.394212	4.23851	3.42651	2.58147	0.00325	0.0124638	yes
FBgn0000451	ect	wing88h	wing96h	OK	0.791356	4.23851	2.42116	2.45638	0.0008	0.00373052	yes
FBgn0000454	Dip-B	wing42h	wing52h	OK	48.6565	58.0608	0.254931	0.493883	0.47875	0.6371	no
FBgn0000454	Dip-B	wing42h	wing62h	OK	48.6565	10.8992	-2.1584	-3.93938	5e-05	0.000308717	yes
FBgn0000454	Dip-B	wing52h	wing62h	OK	58.0608	10.8992	-2.41333	-4.44188	5e-05	0.000308717	yes
FBgn0000454	Dip-B	wing42h	wing72h	OK	48.6565	16.1013	-1.59546	-3.0241	0.0001	0.000584131	yes
FBgn0000454	Dip-B	wing52h	wing72h	OK	58.0608	16.1013	-1.85039	-3.5393	5e-05	0.000308717	yes
FBgn0000454	Dip-B	wing62h	wing72h	OK	10.8992	16.1013	0.562947	1.01586	0.14785	0.278834	no
FBgn0000454	Dip-B	wing42h	wing80h	OK	48.6565	15.2153	-1.67711	-3.1443	5e-05	0.000308717	yes
FBgn0000454	Dip-B	wing52h	wing80h	OK	58.0608	15.2153	-1.93204	-3.65457	5e-05	0.000308717	yes
FBgn0000454	Dip-B	wing62h	wing80h	OK	10.8992	15.2153	0.481298	0.859948	0.22125	0.373984	no
FBgn0000454	Dip-B	wing72h	wing80h	OK	16.1013	15.2153	-0.081649	-0.151257	0.82885	0.899132	no
FBgn0000454	Dip-B	wing42h	wing88h	OK	48.6565	8.01888	-2.60116	-4.71866	5e-05	0.000308717	yes
FBgn0000454	Dip-B	wing52h	wing88h	OK	58.0608	8.01888	-2.85609	-5.22436	5e-05	0.000308717	yes
FBgn0000454	Dip-B	wing62h	wing88h	OK	10.8992	8.01888	-0.442755	-0.767688	0.26985	0.42589	no
FBgn0000454	Dip-B	wing72h	wing88h	OK	16.1013	8.01888	-1.0057	-1.80406	0.01125	0.0355069	yes
FBgn0000454	Dip-B	wing80h	wing88h	OK	15.2153	8.01888	-0.924054	-1.64142	0.02105	0.059461	no
FBgn0000454	Dip-B	wing42h	wing96h	OK	48.6565	24.297	-1.00185	-1.8917	0.0082	0.0273005	yes
FBgn0000454	Dip-B	wing52h	wing96h	OK	58.0608	24.297	-1.25678	-2.39454	0.00105	0.00472089	yes
FBgn0000454	Dip-B	wing62h	wing96h	OK	10.8992	24.297	1.15655	2.0798	0.00405	0.0150052	yes
FBgn0000454	Dip-B	wing72h	wing96h	OK	16.1013	24.297	0.593603	1.10731	0.1206	0.240101	no
FBgn0000454	Dip-B	wing80h	wing96h	OK	15.2153	24.297	0.675252	1.24635	0.08045	0.175895	no
FBgn0000454	Dip-B	wing88h	wing96h	OK	8.01888	24.297	1.59931	2.85905	0.00015	0.00084392	yes
FBgn0000455	Dip-C	wing42h	wing52h	OK	10.5576	10.3052	-0.0349007	-0.0625313	0.9298	0.958842	no
FBgn0000455	Dip-C	wing42h	wing62h	OK	10.5576	8.37968	-0.333309	-0.583931	0.411	0.574626	no
FBgn0000455	Dip-C	wing52h	wing62h	OK	10.3052	8.37968	-0.298409	-0.524447	0.44965	0.610829	no
FBgn0000455	Dip-C	wing42h	wing72h	OK	10.5576	14.3422	0.441988	0.8073	0.25085	0.404402	no
FBgn0000455	Dip-C	wing52h	wing72h	OK	10.3052	14.3422	0.476889	0.874054	0.2112	0.362024	no
FBgn0000455	Dip-C	wing62h	wing72h	OK	8.37968	14.3422	0.775298	1.38803	0.0525	0.125364	no
FBgn0000455	Dip-C	wing42h	wing80h	OK	10.5576	14.6867	0.476237	0.872304	0.21665	0.36864	no
FBgn0000455	Dip-C	wing52h	wing80h	OK	10.3052	14.6867	0.511138	0.93948	0.1808	0.323646	no
FBgn0000455	Dip-C	wing62h	wing80h	OK	8.37968	14.6867	0.809547	1.45326	0.0416	0.103906	no
FBgn0000455	Dip-C	wing72h	wing80h	OK	14.3422	14.6867	0.0342491	0.0642402	0.92655	0.956828	no
FBgn0000455	Dip-C	wing42h	wing88h	OK	10.5576	17.4425	0.72433	1.348	0.05715	0.134066	no
FBgn0000455	Dip-C	wing52h	wing88h	OK	10.3052	17.4425	0.759231	1.41802	0.04545	0.111689	no
FBgn0000455	Dip-C	wing62h	wing88h	OK	8.37968	17.4425	1.05764	1.92785	0.00745	0.0251879	yes
FBgn0000455	Dip-C	wing72h	wing88h	OK	14.3422	17.4425	0.282342	0.538499	0.4427	0.60443	no
FBgn0000455	Dip-C	wing80h	wing88h	OK	14.6867	17.4425	0.248093	0.474629	0.49715	0.653407	no
FBgn0000455	Dip-C	wing42h	wing96h	OK	10.5576	21.9115	1.05341	1.9534	0.00655	0.0225944	yes
FBgn0000455	Dip-C	wing52h	wing96h	OK	10.3052	21.9115	1.08831	2.0253	0.00475	0.0171783	yes
FBgn0000455	Dip-C	wing62h	wing96h	OK	8.37968	21.9115	1.38672	2.51898	0.00105	0.00472089	yes
FBgn0000455	Dip-C	wing72h	wing96h	OK	14.3422	21.9115	0.611424	1.16175	0.0983	0.205424	no
FBgn0000455	Dip-C	wing80h	wing96h	OK	14.6867	21.9115	0.577175	1.10001	0.1156	0.232743	no
FBgn0000455	Dip-C	wing88h	wing96h	OK	17.4425	21.9115	0.329083	0.638095	0.36605	0.530215	no
FBgn0000463	Dl	wing42h	wing52h	OK	6.37223	5.35682	-0.25042	-0.471102	0.50695	0.662005	no
FBgn0000463	Dl	wing42h	wing62h	OK	6.37223	13.9695	1.13241	2.1594	0.00195	0.00804854	yes
FBgn0000463	Dl	wing52h	wing62h	OK	5.35682	13.9695	1.38283	2.58988	0.0003	0.00156939	yes
FBgn0000463	Dl	wing42h	wing72h	OK	6.37223	11.0356	0.792293	1.55889	0.0275	0.0741646	no
FBgn0000463	Dl	wing52h	wing72h	OK	5.35682	11.0356	1.04271	2.01271	0.00575	0.0202152	yes
FBgn0000463	Dl	wing62h	wing72h	OK	13.9695	11.0356	-0.340122	-0.665958	0.3407	0.503728	no
FBgn0000463	Dl	wing42h	wing80h	OK	6.37223	7.35315	0.206564	0.401499	0.56485	0.710738	no
FBgn0000463	Dl	wing52h	wing80h	OK	5.35682	7.35315	0.456985	0.871795	0.20745	0.357418	no
FBgn0000463	Dl	wing62h	wing80h	OK	13.9695	7.35315	-0.92585	-1.79103	0.0105	0.0335618	yes
FBgn0000463	Dl	wing72h	wing80h	OK	11.0356	7.35315	-0.585729	-1.17023	0.09345	0.197637	no
FBgn0000463	Dl	wing42h	wing88h	OK	6.37223	2.01727	-1.65939	-2.84629	0.0002	0.00109275	yes
FBgn0000463	Dl	wing52h	wing88h	OK	5.35682	2.01727	-1.40897	-2.38169	0.00215	0.0087468	yes
FBgn0000463	Dl	wing62h	wing88h	OK	13.9695	2.01727	-2.79181	-4.77095	5e-05	0.000308717	yes
FBgn0000463	Dl	wing72h	wing88h	OK	11.0356	2.01727	-2.45169	-4.29576	5e-05	0.000308717	yes
FBgn0000463	Dl	wing80h	wing88h	OK	7.35315	2.01727	-1.86596	-3.2379	0.0001	0.000584131	yes
FBgn0000463	Dl	wing42h	wing96h	OK	6.37223	1.06153	-2.58565	-3.64384	5e-05	0.000308717	yes
FBgn0000463	Dl	wing52h	wing96h	OK	5.35682	1.06153	-2.33523	-3.25848	5e-05	0.000308717	yes
FBgn0000463	Dl	wing62h	wing96h	OK	13.9695	1.06153	-3.71807	-5.22658	5e-05	0.000308717	yes
FBgn0000463	Dl	wing72h	wing96h	OK	11.0356	1.06153	-3.37795	-4.8288	5e-05	0.000308717	yes
FBgn0000463	Dl	wing80h	wing96h	OK	7.35315	1.06153	-2.79222	-3.96572	5e-05	0.000308717	yes
FBgn0000463	Dl	wing88h	wing96h	NOTEST	2.01727	1.06153	-0.92626	0	1	1	no
FBgn0000464	Lar	wing42h	wing52h	OK	6.33551	7.11117	0.166626	0.314968	0.65625	0.781492	no
FBgn0000464	Lar	wing42h	wing62h	OK	6.33551	10.1598	0.681334	1.31636	0.06935	0.156323	no
FBgn0000464	Lar	wing52h	wing62h	OK	7.11117	10.1598	0.514708	0.995605	0.16345	0.300471	no
FBgn0000464	Lar	wing42h	wing72h	OK	6.33551	6.42673	0.0206239	0.0398524	0.95555	0.974026	no
FBgn0000464	Lar	wing52h	wing72h	OK	7.11117	6.42673	-0.146002	-0.282458	0.6912	0.807347	no
FBgn0000464	Lar	wing62h	wing72h	OK	10.1598	6.42673	-0.66071	-1.30785	0.06575	0.149865	no
FBgn0000464	Lar	wing42h	wing80h	OK	6.33551	5.94478	-0.0918373	-0.177158	0.80065	0.881894	no
FBgn0000464	Lar	wing52h	wing80h	OK	7.11117	5.94478	-0.258463	-0.499172	0.4764	0.635021	no
FBgn0000464	Lar	wing62h	wing80h	OK	10.1598	5.94478	-0.773171	-1.52772	0.032	0.0840239	no
FBgn0000464	Lar	wing72h	wing80h	OK	6.42673	5.94478	-0.112461	-0.22225	0.7488	0.847994	no
FBgn0000464	Lar	wing42h	wing88h	OK	6.33551	3.72954	-0.764463	-1.45124	0.04375	0.108247	no
FBgn0000464	Lar	wing52h	wing88h	OK	7.11117	3.72954	-0.931088	-1.76957	0.01405	0.0426553	yes
FBgn0000464	Lar	wing62h	wing88h	OK	10.1598	3.72954	-1.4458	-2.80918	5e-05	0.000308717	yes
FBgn0000464	Lar	wing72h	wing88h	OK	6.42673	3.72954	-0.785086	-1.52567	0.03045	0.0806095	no
FBgn0000464	Lar	wing80h	wing88h	OK	5.94478	3.72954	-0.672625	-1.30486	0.06575	0.149865	no
FBgn0000464	Lar	wing42h	wing96h	OK	6.33551	4.10243	-0.626981	-1.19882	0.09155	0.194545	no
FBgn0000464	Lar	wing52h	wing96h	OK	7.11117	4.10243	-0.793607	-1.51917	0.0342	0.0886645	no
FBgn0000464	Lar	wing62h	wing96h	OK	10.1598	4.10243	-1.30832	-2.56123	0.00035	0.00179917	yes
FBgn0000464	Lar	wing72h	wing96h	OK	6.42673	4.10243	-0.647605	-1.268	0.0724	0.161758	no
FBgn0000464	Lar	wing80h	wing96h	OK	5.94478	4.10243	-0.535144	-1.04596	0.13995	0.267865	no
FBgn0000464	Lar	wing88h	wing96h	OK	3.72954	4.10243	0.137481	0.264332	0.70875	0.820017	no
FBgn0000479	dnc	wing42h	wing52h	OK	5.40173	4.42774	-0.286852	-0.438969	0.5056	0.660838	no
FBgn0000479	dnc	wing42h	wing62h	OK	5.40173	1.99522	-1.43687	-1.89486	0.0047	0.0170263	yes
FBgn0000479	dnc	wing52h	wing62h	OK	4.42774	1.99522	-1.15002	-1.51532	0.023	0.0639746	no
FBgn0000479	dnc	wing42h	wing72h	OK	5.40173	5.66375	0.0683364	0.103963	0.8788	0.929139	no
FBgn0000479	dnc	wing52h	wing72h	OK	4.42774	5.66375	0.355189	0.539769	0.4347	0.596861	no
FBgn0000479	dnc	wing62h	wing72h	OK	1.99522	5.66375	1.50521	1.97471	0.0029	0.011301	yes
FBgn0000479	dnc	wing42h	wing80h	OK	5.40173	6.24169	0.208516	0.315731	0.63845	0.768543	no
FBgn0000479	dnc	wing52h	wing80h	OK	4.42774	6.24169	0.495368	0.749259	0.2716	0.427803	no
FBgn0000479	dnc	wing62h	wing80h	OK	1.99522	6.24169	1.64539	2.15105	0.0013	0.0056737	yes
FBgn0000479	dnc	wing72h	wing80h	OK	5.66375	6.24169	0.140179	0.210814	0.7623	0.856723	no
FBgn0000479	dnc	wing42h	wing88h	OK	5.40173	4.20826	-0.360199	-0.544536	0.40185	0.565712	no
FBgn0000479	dnc	wing52h	wing88h	OK	4.42774	4.20826	-0.0733469	-0.110763	0.8667	0.922218	no
FBgn0000479	dnc	wing62h	wing88h	OK	1.99522	4.20826	1.07667	1.40588	0.02655	0.0720431	no
FBgn0000479	dnc	wing72h	wing88h	OK	5.66375	4.20826	-0.428535	-0.643453	0.3291	0.49158	no
FBgn0000479	dnc	wing80h	wing88h	OK	6.24169	4.20826	-0.568715	-0.850018	0.1949	0.34173	no
FBgn0000479	dnc	wing42h	wing96h	OK	5.40173	2.05067	-1.39732	-2.07085	0.0011	0.00491105	yes
FBgn0000479	dnc	wing52h	wing96h	OK	4.42774	2.05067	-1.11047	-1.64401	0.01105	0.034999	yes
FBgn0000479	dnc	wing62h	wing96h	NOTEST	1.99522	2.05067	0.0395487	0	1	1	no
FBgn0000479	dnc	wing72h	wing96h	OK	5.66375	2.05067	-1.46566	-2.15797	0.0012	0.00529651	yes
FBgn0000479	dnc	wing80h	wing96h	OK	6.24169	2.05067	-1.60584	-2.35394	0.0003	0.00156939	yes
FBgn0000479	dnc	wing88h	wing96h	OK	4.20826	2.05067	-1.03712	-1.518	0.0164	0.0484474	yes
FBgn0000489	Pka-C3	wing42h	wing52h	OK	143.84	33.9428	-2.08329	-4.1619	5e-05	0.000308717	yes
FBgn0000489	Pka-C3	wing42h	wing62h	OK	143.84	16.548	-3.11974	-6.1671	5e-05	0.000308717	yes
FBgn0000489	Pka-C3	wing52h	wing62h	OK	33.9428	16.548	-1.03645	-2.09883	0.00275	0.0108085	yes
FBgn0000489	Pka-C3	wing42h	wing72h	OK	143.84	4.87156	-4.88394	-8.86873	5e-05	0.000308717	yes
FBgn0000489	Pka-C3	wing52h	wing72h	OK	33.9428	4.87156	-2.80065	-5.18977	5e-05	0.000308717	yes
FBgn0000489	Pka-C3	wing62h	wing72h	OK	16.548	4.87156	-1.7642	-3.23959	5e-05	0.000308717	yes
FBgn0000489	Pka-C3	wing42h	wing80h	OK	143.84	2.28887	-5.97369	-9.55407	5e-05	0.000308717	yes
FBgn0000489	Pka-C3	wing52h	wing80h	OK	33.9428	2.28887	-3.8904	-6.32023	5e-05	0.000308717	yes
FBgn0000489	Pka-C3	wing62h	wing80h	OK	16.548	2.28887	-2.85395	-4.60411	5e-05	0.000308717	yes
FBgn0000489	Pka-C3	wing72h	wing80h	OK	4.87156	2.28887	-1.08975	-1.65877	0.0217	0.0609886	no
FBgn0000489	Pka-C3	wing42h	wing88h	OK	143.84	3.31887	-5.43763	-9.35793	5e-05	0.000308717	yes
FBgn0000489	Pka-C3	wing52h	wing88h	OK	33.9428	3.31887	-3.35434	-5.87845	5e-05	0.000308717	yes
FBgn0000489	Pka-C3	wing62h	wing88h	OK	16.548	3.31887	-2.31789	-4.02917	5e-05	0.000308717	yes
FBgn0000489	Pka-C3	wing72h	wing88h	OK	4.87156	3.31887	-0.553692	-0.900218	0.20305	0.352134	no
FBgn0000489	Pka-C3	wing80h	wing88h	NOTEST	2.28887	3.31887	0.536054	0	1	1	no
FBgn0000489	Pka-C3	wing42h	wing96h	OK	143.84	2.62906	-5.77378	-9.56457	5e-05	0.000308717	yes
FBgn0000489	Pka-C3	wing52h	wing96h	OK	33.9428	2.62906	-3.69049	-6.21706	5e-05	0.000308717	yes
FBgn0000489	Pka-C3	wing62h	wing96h	OK	16.548	2.62906	-2.65404	-4.43754	5e-05	0.000308717	yes
FBgn0000489	Pka-C3	wing72h	wing96h	OK	4.87156	2.62906	-0.889837	-1.39813	0.05245	0.125274	no
FBgn0000489	Pka-C3	wing80h	wing96h	NOTEST	2.28887	2.62906	0.199909	0	1	1	no
FBgn0000489	Pka-C3	wing88h	wing96h	NOTEST	3.31887	2.62906	-0.336146	0	1	1	no
FBgn0000490	dpp	wing42h	wing52h	OK	5.84582	7.69845	0.397163	0.740972	0.29745	0.457058	no
FBgn0000490	dpp	wing42h	wing62h	OK	5.84582	6.13017	0.0685223	0.12563	0.85925	0.917966	no
FBgn0000490	dpp	wing52h	wing62h	OK	7.69845	6.13017	-0.328641	-0.623362	0.3743	0.538416	no
FBgn0000490	dpp	wing42h	wing72h	OK	5.84582	3.219	-0.860793	-1.49025	0.03505	0.0904213	no
FBgn0000490	dpp	wing52h	wing72h	OK	7.69845	3.219	-1.25796	-2.24457	0.00155	0.00660171	yes
FBgn0000490	dpp	wing62h	wing72h	OK	6.13017	3.219	-0.929315	-1.63191	0.02085	0.059007	no
FBgn0000490	dpp	wing42h	wing80h	OK	5.84582	1.6592	-1.81691	-2.84068	0.00015	0.00084392	yes
FBgn0000490	dpp	wing52h	wing80h	OK	7.69845	1.6592	-2.21408	-3.5474	5e-05	0.000308717	yes
FBgn0000490	dpp	wing62h	wing80h	OK	6.13017	1.6592	-1.88544	-2.9821	0.00015	0.00084392	yes
FBgn0000490	dpp	wing72h	wing80h	NOTEST	3.219	1.6592	-0.956121	0	1	1	no
FBgn0000490	dpp	wing42h	wing88h	OK	5.84582	1.65058	-1.82443	-2.81252	0.00045	0.0022469	yes
FBgn0000490	dpp	wing52h	wing88h	OK	7.69845	1.65058	-2.22159	-3.50719	5e-05	0.000308717	yes
FBgn0000490	dpp	wing62h	wing88h	OK	6.13017	1.65058	-1.89295	-2.95113	0.00025	0.0013359	yes
FBgn0000490	dpp	wing72h	wing88h	NOTEST	3.219	1.65058	-0.963636	0	1	1	no
FBgn0000490	dpp	wing80h	wing88h	NOTEST	1.6592	1.65058	-0.00751523	0	1	1	no
FBgn0000490	dpp	wing42h	wing96h	OK	5.84582	2.43281	-1.26478	-2.09997	0.00445	0.0162595	yes
FBgn0000490	dpp	wing52h	wing96h	OK	7.69845	2.43281	-1.66195	-2.83688	0.00025	0.0013359	yes
FBgn0000490	dpp	wing62h	wing96h	OK	6.13017	2.43281	-1.3333	-2.24284	0.0023	0.00927428	yes
FBgn0000490	dpp	wing72h	wing96h	NOTEST	3.219	2.43281	-0.403989	0	1	1	no
FBgn0000490	dpp	wing80h	wing96h	NOTEST	1.6592	2.43281	0.552131	0	1	1	no
FBgn0000490	dpp	wing88h	wing96h	NOTEST	1.65058	2.43281	0.559647	0	1	1	no
FBgn0000492	Dr	wing42h	wing52h	OK	7.12392	3.81066	-0.902629	-1.47818	0.0428	0.106312	no
FBgn0000492	Dr	wing42h	wing62h	OK	7.12392	22.7627	1.67593	3.14628	5e-05	0.000308717	yes
FBgn0000492	Dr	wing52h	wing62h	OK	3.81066	22.7627	2.57856	4.44663	5e-05	0.000308717	yes
FBgn0000492	Dr	wing42h	wing72h	OK	7.12392	9.64016	0.436385	0.778578	0.27825	0.435438	no
FBgn0000492	Dr	wing52h	wing72h	OK	3.81066	9.64016	1.33901	2.21126	0.00325	0.0124638	yes
FBgn0000492	Dr	wing62h	wing72h	OK	22.7627	9.64016	-1.23954	-2.35285	0.00135	0.00586144	yes
FBgn0000492	Dr	wing42h	wing80h	OK	7.12392	8.08355	0.182317	0.322889	0.6481	0.775702	no
FBgn0000492	Dr	wing52h	wing80h	OK	3.81066	8.08355	1.08495	1.78038	0.01435	0.0434069	yes
FBgn0000492	Dr	wing62h	wing80h	OK	22.7627	8.08355	-1.49361	-2.81154	0.0002	0.00109275	yes
FBgn0000492	Dr	wing72h	wing80h	OK	9.64016	8.08355	-0.254068	-0.454395	0.52185	0.674702	no
FBgn0000492	Dr	wing42h	wing88h	OK	7.12392	4.98369	-0.515458	-0.886559	0.2134	0.364578	no
FBgn0000492	Dr	wing52h	wing88h	OK	3.81066	4.98369	0.387171	0.619512	0.3863	0.550384	no
FBgn0000492	Dr	wing62h	wing88h	OK	22.7627	4.98369	-2.19139	-3.99135	5e-05	0.000308717	yes
FBgn0000492	Dr	wing72h	wing88h	OK	9.64016	4.98369	-0.951843	-1.65232	0.02305	0.0640756	no
FBgn0000492	Dr	wing80h	wing88h	OK	8.08355	4.98369	-0.697775	-1.20284	0.0909	0.193457	no
FBgn0000492	Dr	wing42h	wing96h	OK	7.12392	4.79713	-0.570499	-0.975213	0.1735	0.313879	no
FBgn0000492	Dr	wing52h	wing96h	OK	3.81066	4.79713	0.33213	0.528619	0.45685	0.617495	no
FBgn0000492	Dr	wing62h	wing96h	OK	22.7627	4.79713	-2.24643	-4.06351	5e-05	0.000308717	yes
FBgn0000492	Dr	wing72h	wing96h	OK	9.64016	4.79713	-1.00688	-1.73696	0.0179	0.0520549	no
FBgn0000492	Dr	wing80h	wing96h	OK	8.08355	4.79713	-0.752816	-1.28973	0.0696	0.156768	no
FBgn0000492	Dr	wing88h	wing96h	OK	4.98369	4.79713	-0.055041	-0.0917446	0.8989	0.940976	no
FBgn0000497	ds	wing42h	wing52h	OK	18.968	31.5474	0.733954	1.46131	0.0362	0.0928431	no
FBgn0000497	ds	wing42h	wing62h	OK	18.968	43.6629	1.20284	2.39388	0.00075	0.00352519	yes
FBgn0000497	ds	wing52h	wing62h	OK	31.5474	43.6629	0.468885	0.916934	0.19625	0.343375	no
FBgn0000497	ds	wing42h	wing72h	OK	18.968	22.3945	0.239573	0.488014	0.4808	0.638697	no
FBgn0000497	ds	wing52h	wing72h	OK	31.5474	22.3945	-0.494381	-0.988725	0.16305	0.29988	no
FBgn0000497	ds	wing62h	wing72h	OK	43.6629	22.3945	-0.963265	-1.92566	0.00815	0.0271608	yes
FBgn0000497	ds	wing42h	wing80h	OK	18.968	14.8239	-0.355644	-0.727466	0.2967	0.456217	no
FBgn0000497	ds	wing52h	wing80h	OK	31.5474	14.8239	-1.0896	-2.18786	0.00185	0.00769161	yes
FBgn0000497	ds	wing62h	wing80h	OK	43.6629	14.8239	-1.55848	-3.12805	5e-05	0.000308717	yes
FBgn0000497	ds	wing72h	wing80h	OK	22.3945	14.8239	-0.595218	-1.22327	0.0828	0.179812	no
FBgn0000497	ds	wing42h	wing88h	OK	18.968	6.17976	-1.61795	-3.27604	5e-05	0.000308717	yes
FBgn0000497	ds	wing52h	wing88h	OK	31.5474	6.17976	-2.3519	-4.67647	5e-05	0.000308717	yes
FBgn0000497	ds	wing62h	wing88h	OK	43.6629	6.17976	-2.82079	-5.60649	5e-05	0.000308717	yes
FBgn0000497	ds	wing72h	wing88h	OK	22.3945	6.17976	-1.85752	-3.77856	5e-05	0.000308717	yes
FBgn0000497	ds	wing80h	wing88h	OK	14.8239	6.17976	-1.2623	-2.57843	0.00045	0.0022469	yes
FBgn0000497	ds	wing42h	wing96h	OK	18.968	2.03698	-3.21907	-6.26957	5e-05	0.000308717	yes
FBgn0000497	ds	wing52h	wing96h	OK	31.5474	2.03698	-3.95302	-7.57061	5e-05	0.000308717	yes
FBgn0000497	ds	wing62h	wing96h	OK	43.6629	2.03698	-4.42191	-8.46538	5e-05	0.000308717	yes
FBgn0000497	ds	wing72h	wing96h	OK	22.3945	2.03698	-3.45864	-6.76504	5e-05	0.000308717	yes
FBgn0000497	ds	wing80h	wing96h	OK	14.8239	2.03698	-2.86342	-5.62228	5e-05	0.000308717	yes
FBgn0000497	ds	wing88h	wing96h	OK	6.17976	2.03698	-1.60112	-3.11446	5e-05	0.000308717	yes
FBgn0000499	dsh	wing42h	wing52h	OK	7.01325	7.42252	0.0818242	0.149584	0.83675	0.903948	no
FBgn0000499	dsh	wing42h	wing62h	OK	7.01325	7.32462	0.0626688	0.114587	0.873	0.925854	no
FBgn0000499	dsh	wing52h	wing62h	OK	7.42252	7.32462	-0.0191555	-0.0351116	0.96	0.976754	no
FBgn0000499	dsh	wing42h	wing72h	OK	7.01325	9.04477	0.366999	0.681616	0.33135	0.493923	no
FBgn0000499	dsh	wing52h	wing72h	OK	7.42252	9.04477	0.285175	0.530999	0.4519	0.612853	no
FBgn0000499	dsh	wing62h	wing72h	OK	7.32462	9.04477	0.30433	0.566774	0.42425	0.586929	no
FBgn0000499	dsh	wing42h	wing80h	OK	7.01325	7.42657	0.0826124	0.151248	0.8335	0.901934	no
FBgn0000499	dsh	wing52h	wing80h	OK	7.42252	7.42657	0.000788127	0.0014465	0.99215	0.994536	no
FBgn0000499	dsh	wing62h	wing80h	OK	7.32462	7.42657	0.0199436	0.0366105	0.95905	0.976286	no
FBgn0000499	dsh	wing72h	wing80h	OK	9.04477	7.42657	-0.284387	-0.530343	0.4486	0.609879	no
FBgn0000499	dsh	wing42h	wing88h	OK	7.01325	5.92364	-0.2436	-0.438714	0.5264	0.678632	no
FBgn0000499	dsh	wing52h	wing88h	OK	7.42252	5.92364	-0.325424	-0.587484	0.39805	0.561922	no
FBgn0000499	dsh	wing62h	wing88h	OK	7.32462	5.92364	-0.306269	-0.553001	0.42835	0.590708	no
FBgn0000499	dsh	wing72h	wing88h	OK	9.04477	5.92364	-0.610599	-1.11944	0.10395	0.214521	no
FBgn0000499	dsh	wing80h	wing88h	OK	7.42657	5.92364	-0.326212	-0.589755	0.39695	0.560857	no
FBgn0000499	dsh	wing42h	wing96h	OK	7.01325	13.7601	0.972335	1.83062	0.01045	0.0334318	yes
FBgn0000499	dsh	wing52h	wing96h	OK	7.42252	13.7601	0.89051	1.68097	0.0196	0.0560559	no
FBgn0000499	dsh	wing62h	wing96h	OK	7.32462	13.7601	0.909666	1.71747	0.0167	0.0491594	yes
FBgn0000499	dsh	wing72h	wing96h	OK	9.04477	13.7601	0.605336	1.16212	0.0976	0.204369	no
FBgn0000499	dsh	wing80h	wing96h	OK	7.42657	13.7601	0.889722	1.68213	0.01975	0.0564186	no
FBgn0000499	dsh	wing88h	wing96h	OK	5.92364	13.7601	1.21593	2.25896	0.00175	0.00732866	yes
FBgn0000504	dsx	wing42h	wing52h	OK	2.17371	11.4743	2.40017	2.38187	0.0172	0.0503609	no
FBgn0000504	dsx	wing42h	wing62h	OK	2.17371	5.04041	1.21338	1.18715	0.13365	0.258786	no
FBgn0000504	dsx	wing52h	wing62h	OK	11.4743	5.04041	-1.18679	-2.09786	0.0042	0.0154803	yes
FBgn0000504	dsx	wing42h	wing72h	NOTEST	2.17371	1.88628	-0.204621	0	1	1	no
FBgn0000504	dsx	wing52h	wing72h	OK	11.4743	1.88628	-2.60479	-3.86065	5e-05	0.000308717	yes
FBgn0000504	dsx	wing62h	wing72h	OK	5.04041	1.88628	-1.418	-2.03725	0.0064	0.0221504	yes
FBgn0000504	dsx	wing42h	wing80h	NOTEST	2.17371	0.405506	-2.42237	0	1	1	no
FBgn0000504	dsx	wing52h	wing80h	OK	11.4743	0.405506	-4.82254	-4.29568	0.0003	0.00156939	yes
FBgn0000504	dsx	wing62h	wing80h	OK	5.04041	0.405506	-3.63575	-3.20161	0.00095	0.00432965	yes
FBgn0000504	dsx	wing72h	wing80h	NOTEST	1.88628	0.405506	-2.21775	0	1	1	no
FBgn0000504	dsx	wing42h	wing88h	NOTEST	2.17371	0.299298	-2.86051	0	1	1	no
FBgn0000504	dsx	wing52h	wing88h	OK	11.4743	0.299298	-5.26068	-3.85921	0.00065	0.00311029	yes
FBgn0000504	dsx	wing62h	wing88h	OK	5.04041	0.299298	-4.07389	-2.96534	0.0018	0.00751041	yes
FBgn0000504	dsx	wing72h	wing88h	NOTEST	1.88628	0.299298	-2.65589	0	1	1	no
FBgn0000504	dsx	wing80h	wing88h	NOTEST	0.405506	0.299298	-0.438141	0	1	1	no
FBgn0000504	dsx	wing42h	wing96h	NOTEST	2.17371	0.359701	-2.59529	0	1	1	no
FBgn0000504	dsx	wing52h	wing96h	OK	11.4743	0.359701	-4.99546	-4.56978	5e-05	0.000308717	yes
FBgn0000504	dsx	wing62h	wing96h	OK	5.04041	0.359701	-3.80867	-3.44225	0.0002	0.00109275	yes
FBgn0000504	dsx	wing72h	wing96h	NOTEST	1.88628	0.359701	-2.39067	0	1	1	no
FBgn0000504	dsx	wing80h	wing96h	NOTEST	0.405506	0.359701	-0.172923	0	1	1	no
FBgn0000504	dsx	wing88h	wing96h	NOTEST	0.299298	0.359701	0.265217	0	1	1	no
FBgn0000527	e	wing42h	wing52h	OK	12.3294	391.214	4.98778	8.64167	5e-05	0.000308717	yes
FBgn0000527	e	wing42h	wing62h	OK	12.3294	49.7157	2.0116	3.54939	5e-05	0.000308717	yes
FBgn0000527	e	wing52h	wing62h	OK	391.214	49.7157	-2.97619	-5.56653	5e-05	0.000308717	yes
FBgn0000527	e	wing42h	wing72h	OK	12.3294	121.341	3.29889	5.94795	5e-05	0.000308717	yes
FBgn0000527	e	wing52h	wing72h	OK	391.214	121.341	-1.68889	-3.23668	5e-05	0.000308717	yes
FBgn0000527	e	wing62h	wing72h	OK	49.7157	121.341	1.2873	2.52297	0.0007	0.00332095	yes
FBgn0000527	e	wing42h	wing80h	OK	12.3294	5.76497	-1.09672	-1.86275	0.0084	0.0278544	yes
FBgn0000527	e	wing52h	wing80h	OK	391.214	5.76497	-6.0845	-10.9052	5e-05	0.000308717	yes
FBgn0000527	e	wing62h	wing80h	OK	49.7157	5.76497	-3.10832	-5.68097	5e-05	0.000308717	yes
FBgn0000527	e	wing72h	wing80h	OK	121.341	5.76497	-4.39562	-8.22247	5e-05	0.000308717	yes
FBgn0000527	e	wing42h	wing88h	OK	12.3294	30.8019	1.32091	2.3546	0.00125	0.00548676	yes
FBgn0000527	e	wing52h	wing88h	OK	391.214	30.8019	-3.66687	-6.93754	5e-05	0.000308717	yes
FBgn0000527	e	wing62h	wing88h	OK	49.7157	30.8019	-0.690685	-1.33559	0.06305	0.144943	no
FBgn0000527	e	wing72h	wing88h	OK	121.341	30.8019	-1.97798	-3.92587	5e-05	0.000308717	yes
FBgn0000527	e	wing80h	wing88h	OK	5.76497	30.8019	2.41763	4.4673	5e-05	0.000308717	yes
FBgn0000527	e	wing42h	wing96h	OK	12.3294	11163.9	9.82252	10.804	5e-05	0.000308717	yes
FBgn0000527	e	wing52h	wing96h	OK	391.214	11163.9	4.83473	5.43532	5e-05	0.000308717	yes
FBgn0000527	e	wing62h	wing96h	OK	49.7157	11163.9	7.81092	8.84821	5e-05	0.000308717	yes
FBgn0000527	e	wing72h	wing96h	OK	121.341	11163.9	6.52362	7.45523	5e-05	0.000308717	yes
FBgn0000527	e	wing80h	wing96h	OK	5.76497	11163.9	10.9192	12.1722	5e-05	0.000308717	yes
FBgn0000527	e	wing88h	wing96h	OK	30.8019	11163.9	8.5016	9.67096	5e-05	0.000308717	yes
FBgn0000533	ea	wing42h	wing52h	OK	4.60553	1.26017	-1.86975	-2.05819	0.01225	0.0381146	yes
FBgn0000533	ea	wing42h	wing62h	OK	4.60553	12.9554	1.49212	2.3364	0.00155	0.00660171	yes
FBgn0000533	ea	wing52h	wing62h	OK	1.26017	12.9554	3.36187	3.88641	0.00045	0.0022469	yes
FBgn0000533	ea	wing42h	wing72h	OK	4.60553	6.47067	0.490549	0.727764	0.3054	0.465677	no
FBgn0000533	ea	wing52h	wing72h	OK	1.26017	6.47067	2.3603	2.64758	0.00355	0.0134402	yes
FBgn0000533	ea	wing62h	wing72h	OK	12.9554	6.47067	-1.00157	-1.63046	0.02305	0.0640756	no
FBgn0000533	ea	wing42h	wing80h	OK	4.60553	5.25261	0.189669	0.275974	0.6946	0.809912	no
FBgn0000533	ea	wing52h	wing80h	OK	1.26017	5.25261	2.05942	2.28436	0.00795	0.0265955	yes
FBgn0000533	ea	wing62h	wing80h	OK	12.9554	5.25261	-1.30245	-2.07143	0.0049	0.0176421	yes
FBgn0000533	ea	wing72h	wing80h	OK	6.47067	5.25261	-0.30088	-0.452653	0.5112	0.665677	no
FBgn0000533	ea	wing42h	wing88h	OK	4.60553	3.16378	-0.541719	-0.723213	0.29995	0.459664	no
FBgn0000533	ea	wing52h	wing88h	NOTEST	1.26017	3.16378	1.32803	0	1	1	no
FBgn0000533	ea	wing62h	wing88h	OK	12.9554	3.16378	-2.03384	-2.92321	0.0002	0.00109275	yes
FBgn0000533	ea	wing72h	wing88h	OK	6.47067	3.16378	-1.03227	-1.41719	0.0458	0.11236	no
FBgn0000533	ea	wing80h	wing88h	OK	5.25261	3.16378	-0.731388	-0.987501	0.16205	0.298574	no
FBgn0000533	ea	wing42h	wing96h	OK	4.60553	0.739403	-2.63893	-2.42035	0.0081	0.0270193	yes
FBgn0000533	ea	wing52h	wing96h	NOTEST	1.26017	0.739403	-0.76918	0	1	1	no
FBgn0000533	ea	wing62h	wing96h	OK	12.9554	0.739403	-4.13105	-3.91787	0.00095	0.00432965	yes
FBgn0000533	ea	wing72h	wing96h	OK	6.47067	0.739403	-3.12948	-2.90782	0.0041	0.0151618	yes
FBgn0000533	ea	wing80h	wing96h	OK	5.25261	0.739403	-2.8286	-2.60807	0.0057	0.0200713	yes
FBgn0000533	ea	wing88h	wing96h	NOTEST	3.16378	0.739403	-2.09721	0	1	1	no
FBgn0000536	eas	wing42h	wing52h	NOTEST	2.48776	2.00633	-0.310284	0	1	1	no
FBgn0000536	eas	wing42h	wing62h	NOTEST	2.48776	3.31375	0.413619	0	1	1	no
FBgn0000536	eas	wing52h	wing62h	NOTEST	2.00633	3.31375	0.723903	0	1	1	no
FBgn0000536	eas	wing42h	wing72h	OK	2.48776	4.54607	0.869774	1.2265	0.07295	0.162694	no
FBgn0000536	eas	wing52h	wing72h	OK	2.00633	4.54607	1.18006	1.61901	0.0182	0.0527785	no
FBgn0000536	eas	wing62h	wing72h	OK	3.31375	4.54607	0.456155	0.677416	0.32755	0.489944	no
FBgn0000536	eas	wing42h	wing80h	OK	2.48776	11.588	2.21971	3.32789	0.0001	0.000584131	yes
FBgn0000536	eas	wing52h	wing80h	OK	2.00633	11.588	2.53	3.67767	5e-05	0.000308717	yes
FBgn0000536	eas	wing62h	wing80h	OK	3.31375	11.588	1.80609	2.87214	5e-05	0.000308717	yes
FBgn0000536	eas	wing72h	wing80h	OK	4.54607	11.588	1.34994	2.25802	0.00195	0.00804854	yes
FBgn0000536	eas	wing42h	wing88h	OK	2.48776	123.765	5.63661	8.67784	5e-05	0.000308717	yes
FBgn0000536	eas	wing52h	wing88h	OK	2.00633	123.765	5.9469	8.8625	5e-05	0.000308717	yes
FBgn0000536	eas	wing62h	wing88h	OK	3.31375	123.765	5.223	8.55835	5e-05	0.000308717	yes
FBgn0000536	eas	wing72h	wing88h	OK	4.54607	123.765	4.76684	8.24292	5e-05	0.000308717	yes
FBgn0000536	eas	wing80h	wing88h	OK	11.588	123.765	3.4169	6.499	5e-05	0.000308717	yes
FBgn0000536	eas	wing42h	wing96h	OK	2.48776	161.593	6.02137	9.23378	5e-05	0.000308717	yes
FBgn0000536	eas	wing52h	wing96h	OK	2.00633	161.593	6.33166	9.40115	5e-05	0.000308717	yes
FBgn0000536	eas	wing62h	wing96h	OK	3.31375	161.593	5.60775	9.14796	5e-05	0.000308717	yes
FBgn0000536	eas	wing72h	wing96h	OK	4.54607	161.593	5.1516	8.86418	5e-05	0.000308717	yes
FBgn0000536	eas	wing80h	wing96h	OK	11.588	161.593	3.80166	7.18759	5e-05	0.000308717	yes
FBgn0000536	eas	wing88h	wing96h	OK	123.765	161.593	0.384757	0.759306	0.29565	0.455079	no
FBgn0000542	ec	wing42h	wing52h	OK	52.6572	45.9711	-0.195902	-0.326328	0.6481	0.775702	no
FBgn0000542	ec	wing42h	wing62h	OK	52.6572	43.6059	-0.272108	-0.457859	0.5183	0.671789	no
FBgn0000542	ec	wing52h	wing62h	OK	45.9711	43.6059	-0.0762052	-0.134957	0.85145	0.913473	no
FBgn0000542	ec	wing42h	wing72h	OK	52.6572	37.0362	-0.507693	-0.846398	0.2354	0.390033	no
FBgn0000542	ec	wing52h	wing72h	OK	45.9711	37.0362	-0.311791	-0.546549	0.4401	0.601926	no
FBgn0000542	ec	wing62h	wing72h	OK	43.6059	37.0362	-0.235586	-0.417605	0.5498	0.698035	no
FBgn0000542	ec	wing42h	wing80h	OK	52.6572	20.2223	-1.38069	-2.04145	0.00525	0.0187305	yes
FBgn0000542	ec	wing52h	wing80h	OK	45.9711	20.2223	-1.18478	-1.82153	0.01395	0.0424046	yes
FBgn0000542	ec	wing62h	wing80h	OK	43.6059	20.2223	-1.10858	-1.71904	0.0196	0.0560559	no
FBgn0000542	ec	wing72h	wing80h	OK	37.0362	20.2223	-0.872992	-1.34312	0.0627	0.144351	no
FBgn0000542	ec	wing42h	wing88h	OK	52.6572	8.03615	-2.71205	-3.6473	5e-05	0.000308717	yes
FBgn0000542	ec	wing52h	wing88h	OK	45.9711	8.03615	-2.51615	-3.49414	5e-05	0.000308717	yes
FBgn0000542	ec	wing62h	wing88h	OK	43.6059	8.03615	-2.43995	-3.41205	5e-05	0.000308717	yes
FBgn0000542	ec	wing72h	wing88h	OK	37.0362	8.03615	-2.20436	-3.06292	0.0004	0.00202684	yes
FBgn0000542	ec	wing80h	wing88h	OK	20.2223	8.03615	-1.33137	-1.6969	0.01825	0.0528945	no
FBgn0000542	ec	wing42h	wing96h	OK	52.6572	6.32879	-3.05663	-3.55535	0.0001	0.000584131	yes
FBgn0000542	ec	wing52h	wing96h	OK	45.9711	6.32879	-2.86073	-3.40762	0.00045	0.0022469	yes
FBgn0000542	ec	wing62h	wing96h	OK	43.6059	6.32879	-2.78452	-3.3339	0.0005	0.00246561	yes
FBgn0000542	ec	wing72h	wing96h	OK	37.0362	6.32879	-2.54894	-3.03751	0.00175	0.00732866	yes
FBgn0000542	ec	wing80h	wing96h	OK	20.2223	6.32879	-1.67594	-1.87165	0.0231	0.0641985	no
FBgn0000542	ec	wing88h	wing96h	OK	8.03615	6.32879	-0.344574	-0.36376	0.6094	0.74641	no
FBgn0000543	ecd	wing42h	wing52h	NOTEST	3.05462	3.07314	0.00871996	0	1	1	no
FBgn0000543	ecd	wing42h	wing62h	OK	3.05462	3.68328	0.27	0.336756	0.64245	0.771519	no
FBgn0000543	ecd	wing52h	wing62h	OK	3.07314	3.68328	0.26128	0.325532	0.64155	0.77091	no
FBgn0000543	ecd	wing42h	wing72h	OK	3.05462	4.77782	0.64536	0.871641	0.2231	0.376083	no
FBgn0000543	ecd	wing52h	wing72h	OK	3.07314	4.77782	0.63664	0.858787	0.222	0.374914	no
FBgn0000543	ecd	wing62h	wing72h	OK	3.68328	4.77782	0.37536	0.495719	0.47675	0.635314	no
FBgn0000543	ecd	wing42h	wing80h	OK	3.05462	4.95398	0.697596	0.958514	0.17995	0.322689	no
FBgn0000543	ecd	wing52h	wing80h	OK	3.07314	4.95398	0.688876	0.945306	0.18055	0.323455	no
FBgn0000543	ecd	wing62h	wing80h	OK	3.68328	4.95398	0.427596	0.574047	0.4094	0.573185	no
FBgn0000543	ecd	wing72h	wing80h	OK	4.77782	4.95398	0.0522358	0.0770004	0.91425	0.949621	no
FBgn0000543	ecd	wing42h	wing88h	OK	3.05462	8.05981	1.39975	2.00187	0.00925	0.0301927	yes
FBgn0000543	ecd	wing52h	wing88h	OK	3.07314	8.05981	1.39103	1.98661	0.0081	0.0270193	yes
FBgn0000543	ecd	wing62h	wing88h	OK	3.68328	8.05981	1.12975	1.57568	0.0323	0.0846746	no
FBgn0000543	ecd	wing72h	wing88h	OK	4.77782	8.05981	0.754394	1.16483	0.1024	0.212045	no
FBgn0000543	ecd	wing80h	wing88h	OK	4.95398	8.05981	0.702158	1.10892	0.1152	0.232099	no
FBgn0000543	ecd	wing42h	wing96h	OK	3.05462	8.44365	1.46687	2.13381	0.006	0.0209483	yes
FBgn0000543	ecd	wing52h	wing96h	OK	3.07314	8.44365	1.45815	2.11805	0.0055	0.0194803	yes
FBgn0000543	ecd	wing62h	wing96h	OK	3.68328	8.44365	1.19687	1.69646	0.0239	0.0660523	no
FBgn0000543	ecd	wing72h	wing96h	OK	4.77782	8.44365	0.821515	1.29392	0.069	0.155693	no
FBgn0000543	ecd	wing80h	wing96h	OK	4.95398	8.44365	0.769279	1.24046	0.07655	0.169044	no
FBgn0000543	ecd	wing88h	wing96h	OK	8.05981	8.44365	0.0671209	0.114468	0.86945	0.923739	no
FBgn0000546	EcR	wing42h	wing52h	OK	86.9087	7.21131	-3.59117	-6.59455	5e-05	0.000308717	yes
FBgn0000546	EcR	wing42h	wing62h	OK	86.9087	17.6705	-2.29816	-4.32042	5e-05	0.000308717	yes
FBgn0000546	EcR	wing52h	wing62h	OK	7.21131	17.6705	1.29301	2.48009	0.0004	0.00202684	yes
FBgn0000546	EcR	wing42h	wing72h	OK	86.9087	18.563	-2.22707	-4.18384	5e-05	0.000308717	yes
FBgn0000546	EcR	wing52h	wing72h	OK	7.21131	18.563	1.36409	2.61452	0.0005	0.00246561	yes
FBgn0000546	EcR	wing62h	wing72h	OK	17.6705	18.563	0.0710847	0.139783	0.84525	0.909322	no
FBgn0000546	EcR	wing42h	wing80h	OK	86.9087	19.1662	-2.18094	-4.02797	5e-05	0.000308717	yes
FBgn0000546	EcR	wing52h	wing80h	OK	7.21131	19.1662	1.41023	2.65549	0.00025	0.0013359	yes
FBgn0000546	EcR	wing62h	wing80h	OK	17.6705	19.1662	0.117223	0.226257	0.7539	0.85148	no
FBgn0000546	EcR	wing72h	wing80h	OK	18.563	19.1662	0.0461388	0.088988	0.9034	0.943447	no
FBgn0000546	EcR	wing42h	wing88h	OK	86.9087	13.5862	-2.67736	-5.06189	5e-05	0.000308717	yes
FBgn0000546	EcR	wing52h	wing88h	OK	7.21131	13.5862	0.913806	1.76312	0.01255	0.03888	yes
FBgn0000546	EcR	wing62h	wing88h	OK	17.6705	13.5862	-0.379203	-0.750903	0.28455	0.4426	no
FBgn0000546	EcR	wing72h	wing88h	OK	18.563	13.5862	-0.450288	-0.890969	0.21165	0.362555	no
FBgn0000546	EcR	wing80h	wing88h	OK	19.1662	13.5862	-0.496427	-0.96391	0.17515	0.316178	no
FBgn0000546	EcR	wing42h	wing96h	OK	86.9087	4.15785	-4.38559	-7.50943	5e-05	0.000308717	yes
FBgn0000546	EcR	wing52h	wing96h	OK	7.21131	4.15785	-0.794423	-1.38306	0.0512	0.122833	no
FBgn0000546	EcR	wing62h	wing96h	OK	17.6705	4.15785	-2.08743	-3.71145	5e-05	0.000308717	yes
FBgn0000546	EcR	wing72h	wing96h	OK	18.563	4.15785	-2.15852	-3.83542	5e-05	0.000308717	yes
FBgn0000546	EcR	wing80h	wing96h	OK	19.1662	4.15785	-2.20466	-3.85806	5e-05	0.000308717	yes
FBgn0000546	EcR	wing88h	wing96h	OK	13.5862	4.15785	-1.70823	-3.05264	5e-05	0.000308717	yes
FBgn0000547	ed	wing42h	wing52h	OK	280.199	164.092	-0.771947	-1.41987	0.04475	0.110264	no
FBgn0000547	ed	wing42h	wing62h	OK	280.199	104.09	-1.42862	-2.67194	0.0003	0.00156939	yes
FBgn0000547	ed	wing52h	wing62h	OK	164.092	104.09	-0.65667	-1.24413	0.0755	0.167232	no
FBgn0000547	ed	wing42h	wing72h	OK	280.199	57.2071	-2.29218	-4.38476	5e-05	0.000308717	yes
FBgn0000547	ed	wing52h	wing72h	OK	164.092	57.2071	-1.52024	-2.94766	5e-05	0.000308717	yes
FBgn0000547	ed	wing62h	wing72h	OK	104.09	57.2071	-0.863567	-1.70582	0.0161	0.0477163	yes
FBgn0000547	ed	wing42h	wing80h	OK	280.199	36.1463	-2.95453	-5.73197	5e-05	0.000308717	yes
FBgn0000547	ed	wing52h	wing80h	OK	164.092	36.1463	-2.18258	-4.29364	5e-05	0.000308717	yes
FBgn0000547	ed	wing62h	wing80h	OK	104.09	36.1463	-1.52591	-3.05983	5e-05	0.000308717	yes
FBgn0000547	ed	wing72h	wing80h	OK	57.2071	36.1463	-0.662346	-1.36314	0.05495	0.12997	no
FBgn0000547	ed	wing42h	wing88h	OK	280.199	24.328	-3.52576	-6.83803	5e-05	0.000308717	yes
FBgn0000547	ed	wing52h	wing88h	OK	164.092	24.328	-2.75381	-5.41562	5e-05	0.000308717	yes
FBgn0000547	ed	wing62h	wing88h	OK	104.09	24.328	-2.09714	-4.20387	5e-05	0.000308717	yes
FBgn0000547	ed	wing72h	wing88h	OK	57.2071	24.328	-1.23358	-2.53785	0.0006	0.0028993	yes
FBgn0000547	ed	wing80h	wing88h	OK	36.1463	24.328	-0.571232	-1.19455	0.103	0.212961	no
FBgn0000547	ed	wing42h	wing96h	OK	280.199	40.1761	-2.80204	-5.38491	5e-05	0.000308717	yes
FBgn0000547	ed	wing52h	wing96h	OK	164.092	40.1761	-2.0301	-3.95498	5e-05	0.000308717	yes
FBgn0000547	ed	wing62h	wing96h	OK	104.09	40.1761	-1.37343	-2.72636	5e-05	0.000308717	yes
FBgn0000547	ed	wing72h	wing96h	OK	57.2071	40.1761	-0.509859	-1.0382	0.13345	0.258505	no
FBgn0000547	ed	wing80h	wing96h	OK	36.1463	40.1761	0.152486	0.315508	0.6588	0.78344	no
FBgn0000547	ed	wing88h	wing96h	OK	24.328	40.1761	0.723718	1.4969	0.0365	0.0934707	no
FBgn0000556	Ef1alpha48D	wing42h	wing52h	OK	1878.83	910.246	-1.04551	-1.79156	0.01095	0.0347356	yes
FBgn0000556	Ef1alpha48D	wing42h	wing62h	OK	1878.83	1433.71	-0.390087	-0.649985	0.3631	0.527058	no
FBgn0000556	Ef1alpha48D	wing52h	wing62h	OK	910.246	1433.71	0.655423	1.14608	0.1085	0.221634	no
FBgn0000556	Ef1alpha48D	wing42h	wing72h	OK	1878.83	979.723	-0.939392	-1.60585	0.02295	0.0638618	no
FBgn0000556	Ef1alpha48D	wing52h	wing72h	OK	910.246	979.723	0.106118	0.190878	0.7903	0.875166	no
FBgn0000556	Ef1alpha48D	wing62h	wing72h	OK	1433.71	979.723	-0.549305	-0.958114	0.17535	0.316454	no
FBgn0000556	Ef1alpha48D	wing42h	wing80h	OK	1878.83	769.065	-1.28866	-2.1983	0.0024	0.00962205	yes
FBgn0000556	Ef1alpha48D	wing52h	wing80h	OK	910.246	769.065	-0.24315	-0.43635	0.53635	0.686884	no
FBgn0000556	Ef1alpha48D	wing62h	wing80h	OK	1433.71	769.065	-0.898573	-1.5639	0.02715	0.0733751	no
FBgn0000556	Ef1alpha48D	wing72h	wing80h	OK	979.723	769.065	-0.349268	-0.625133	0.36975	0.533827	no
FBgn0000556	Ef1alpha48D	wing42h	wing88h	OK	1878.83	768.121	-1.29043	-2.21891	0.00245	0.00979091	yes
FBgn0000556	Ef1alpha48D	wing52h	wing88h	OK	910.246	768.121	-0.244923	-0.443422	0.53155	0.682957	no
FBgn0000556	Ef1alpha48D	wing62h	wing88h	OK	1433.71	768.121	-0.900346	-1.58003	0.0269	0.0728272	no
FBgn0000556	Ef1alpha48D	wing72h	wing88h	OK	979.723	768.121	-0.351041	-0.633839	0.36245	0.526372	no
FBgn0000556	Ef1alpha48D	wing80h	wing88h	OK	769.065	768.121	-0.00177304	-0.00319393	0.99615	0.997149	no
FBgn0000556	Ef1alpha48D	wing42h	wing96h	OK	1878.83	927.178	-1.01892	-1.73463	0.0137	0.0417709	yes
FBgn0000556	Ef1alpha48D	wing52h	wing96h	OK	910.246	927.178	0.02659	0.0476105	0.94435	0.967951	no
FBgn0000556	Ef1alpha48D	wing62h	wing96h	OK	1433.71	927.178	-0.628833	-1.09213	0.1203	0.239688	no
FBgn0000556	Ef1alpha48D	wing72h	wing96h	OK	979.723	927.178	-0.0795279	-0.142024	0.83555	0.903189	no
FBgn0000556	Ef1alpha48D	wing80h	wing96h	OK	769.065	927.178	0.26974	0.480613	0.4916	0.648521	no
FBgn0000556	Ef1alpha48D	wing88h	wing96h	OK	768.121	927.178	0.271513	0.487992	0.48015	0.638216	no
FBgn0000557	Ef1alpha100E	wing42h	wing52h	OK	16.3191	10.6539	-0.615173	-1.19803	0.09275	0.196433	no
FBgn0000557	Ef1alpha100E	wing42h	wing62h	OK	16.3191	15.123	-0.109814	-0.214775	0.7591	0.854681	no
FBgn0000557	Ef1alpha100E	wing52h	wing62h	OK	10.6539	15.123	0.505359	0.980342	0.164	0.301232	no
FBgn0000557	Ef1alpha100E	wing42h	wing72h	OK	16.3191	6.97379	-1.22654	-2.29659	0.0018	0.00751041	yes
FBgn0000557	Ef1alpha100E	wing52h	wing72h	OK	10.6539	6.97379	-0.61137	-1.13619	0.10945	0.223118	no
FBgn0000557	Ef1alpha100E	wing62h	wing72h	OK	15.123	6.97379	-1.11673	-2.08345	0.00495	0.0178032	yes
FBgn0000557	Ef1alpha100E	wing42h	wing80h	OK	16.3191	4.0919	-1.99571	-3.52003	5e-05	0.000308717	yes
FBgn0000557	Ef1alpha100E	wing52h	wing80h	OK	10.6539	4.0919	-1.38054	-2.41884	0.00085	0.00393056	yes
FBgn0000557	Ef1alpha100E	wing62h	wing80h	OK	15.123	4.0919	-1.8859	-3.3157	5e-05	0.000308717	yes
FBgn0000557	Ef1alpha100E	wing72h	wing80h	OK	6.97379	4.0919	-0.769171	-1.30516	0.06395	0.146583	no
FBgn0000557	Ef1alpha100E	wing42h	wing88h	OK	16.3191	2.23849	-2.86596	-4.51627	5e-05	0.000308717	yes
FBgn0000557	Ef1alpha100E	wing52h	wing88h	OK	10.6539	2.23849	-2.25079	-3.52805	5e-05	0.000308717	yes
FBgn0000557	Ef1alpha100E	wing62h	wing88h	OK	15.123	2.23849	-2.75615	-4.33212	5e-05	0.000308717	yes
FBgn0000557	Ef1alpha100E	wing72h	wing88h	OK	6.97379	2.23849	-1.63942	-2.50426	0.0013	0.0056737	yes
FBgn0000557	Ef1alpha100E	wing80h	wing88h	OK	4.0919	2.23849	-0.870247	-1.27649	0.0718	0.160727	no
FBgn0000557	Ef1alpha100E	wing42h	wing96h	OK	16.3191	2.33549	-2.80476	-4.45278	5e-05	0.000308717	yes
FBgn0000557	Ef1alpha100E	wing52h	wing96h	OK	10.6539	2.33549	-2.18959	-3.45743	5e-05	0.000308717	yes
FBgn0000557	Ef1alpha100E	wing62h	wing96h	OK	15.123	2.33549	-2.69495	-4.26735	5e-05	0.000308717	yes
FBgn0000557	Ef1alpha100E	wing72h	wing96h	OK	6.97379	2.33549	-1.57822	-2.42765	0.0014	0.00605134	yes
FBgn0000557	Ef1alpha100E	wing80h	wing96h	OK	4.0919	2.33549	-0.809049	-1.19438	0.08885	0.190085	no
FBgn0000557	Ef1alpha100E	wing88h	wing96h	NOTEST	2.23849	2.33549	0.0611983	0	1	1	no
FBgn0000559	EF2	wing42h	wing52h	OK	541.509	513.374	-0.0769738	-0.141344	0.84025	0.906097	no
FBgn0000559	EF2	wing42h	wing62h	OK	541.509	660.353	0.286254	0.51253	0.4698	0.629117	no
FBgn0000559	EF2	wing52h	wing62h	OK	513.374	660.353	0.363227	0.658871	0.34225	0.505485	no
FBgn0000559	EF2	wing42h	wing72h	OK	541.509	399.781	-0.437776	-0.80599	0.2429	0.397551	no
FBgn0000559	EF2	wing52h	wing72h	OK	513.374	399.781	-0.360802	-0.673488	0.3204	0.482063	no
FBgn0000559	EF2	wing62h	wing72h	OK	660.353	399.781	-0.72403	-1.31672	0.0609	0.141072	no
FBgn0000559	EF2	wing42h	wing80h	OK	541.509	330.09	-0.714123	-1.31558	0.06355	0.145847	no
FBgn0000559	EF2	wing52h	wing80h	OK	513.374	330.09	-0.637149	-1.19008	0.09075	0.193209	no
FBgn0000559	EF2	wing62h	wing80h	OK	660.353	330.09	-1.00038	-1.82038	0.01025	0.0328983	yes
FBgn0000559	EF2	wing72h	wing80h	OK	399.781	330.09	-0.276347	-0.517574	0.45735	0.617924	no
FBgn0000559	EF2	wing42h	wing88h	OK	541.509	481.024	-0.170874	-0.311545	0.6593	0.783759	no
FBgn0000559	EF2	wing52h	wing88h	OK	513.374	481.024	-0.0939005	-0.173531	0.8024	0.882927	no
FBgn0000559	EF2	wing62h	wing88h	OK	660.353	481.024	-0.457128	-0.823463	0.2381	0.392673	no
FBgn0000559	EF2	wing72h	wing88h	OK	399.781	481.024	0.266902	0.494561	0.4755	0.6343	no
FBgn0000559	EF2	wing80h	wing88h	OK	330.09	481.024	0.543249	1.00725	0.14695	0.277687	no
FBgn0000559	EF2	wing42h	wing96h	OK	541.509	918.158	0.761758	1.32739	0.06165	0.14243	no
FBgn0000559	EF2	wing52h	wing96h	OK	513.374	918.158	0.838731	1.47965	0.03615	0.0927324	no
FBgn0000559	EF2	wing62h	wing96h	OK	660.353	918.158	0.475504	0.819499	0.24395	0.398541	no
FBgn0000559	EF2	wing72h	wing96h	OK	399.781	918.158	1.19953	2.1213	0.00295	0.0114727	yes
FBgn0000559	EF2	wing80h	wing96h	OK	330.09	918.158	1.47588	2.61148	0.00015	0.00084392	yes
FBgn0000559	EF2	wing88h	wing96h	OK	481.024	918.158	0.932632	1.63452	0.01985	0.0566604	no
FBgn0000560	eg	wing42h	wing52h	OK	12.2694	1.95958	-2.64645	-3.55419	5e-05	0.000308717	yes
FBgn0000560	eg	wing42h	wing62h	OK	12.2694	4.77681	-1.36094	-2.21809	0.0019	0.00786912	yes
FBgn0000560	eg	wing52h	wing62h	OK	1.95958	4.77681	1.2855	1.63857	0.0215	0.0605117	no
FBgn0000560	eg	wing42h	wing72h	OK	12.2694	4.39871	-1.47991	-2.29569	0.0017	0.00714533	yes
FBgn0000560	eg	wing52h	wing72h	OK	1.95958	4.39871	1.16653	1.44182	0.038	0.0965865	no
FBgn0000560	eg	wing62h	wing72h	OK	4.77681	4.39871	-0.118969	-0.172324	0.80405	0.884055	no
FBgn0000560	eg	wing42h	wing80h	OK	12.2694	1.51189	-3.02064	-3.79932	5e-05	0.000308717	yes
FBgn0000560	eg	wing52h	wing80h	NOTEST	1.95958	1.51189	-0.374196	0	1	1	no
FBgn0000560	eg	wing62h	wing80h	OK	4.77681	1.51189	-1.6597	-1.99349	0.00545	0.0193347	yes
FBgn0000560	eg	wing72h	wing80h	OK	4.39871	1.51189	-1.54073	-1.8005	0.00955	0.0309866	yes
FBgn0000560	eg	wing42h	wing88h	OK	12.2694	1.27699	-3.26425	-3.86546	5e-05	0.000308717	yes
FBgn0000560	eg	wing52h	wing88h	NOTEST	1.95958	1.27699	-0.617802	0	1	1	no
FBgn0000560	eg	wing62h	wing88h	OK	4.77681	1.27699	-1.9033	-2.16316	0.00575	0.0202152	yes
FBgn0000560	eg	wing72h	wing88h	OK	4.39871	1.27699	-1.78434	-1.97859	0.00855	0.0282694	yes
FBgn0000560	eg	wing80h	wing88h	NOTEST	1.51189	1.27699	-0.243606	0	1	1	no
FBgn0000560	eg	wing42h	wing96h	OK	12.2694	4.33123	-1.50222	-2.38236	0.00115	0.00510432	yes
FBgn0000560	eg	wing52h	wing96h	OK	1.95958	4.33123	1.14423	1.43407	0.0388	0.0982404	no
FBgn0000560	eg	wing62h	wing96h	OK	4.77681	4.33123	-0.141273	-0.2086	0.7597	0.85504	no
FBgn0000560	eg	wing72h	wing96h	OK	4.39871	4.33123	-0.0223036	-0.0316126	0.96255	0.978098	no
FBgn0000560	eg	wing80h	wing96h	OK	1.51189	4.33123	1.51843	1.79661	0.01035	0.0331659	yes
FBgn0000560	eg	wing88h	wing96h	OK	1.27699	4.33123	1.76203	1.9758	0.00925	0.0301927	yes
FBgn0000562	egl	wing42h	wing52h	OK	27.5815	37.2839	0.434854	0.867607	0.21675	0.368769	no
FBgn0000562	egl	wing42h	wing62h	OK	27.5815	33.9358	0.29911	0.611334	0.3841	0.54825	no
FBgn0000562	egl	wing52h	wing62h	OK	37.2839	33.9358	-0.135744	-0.273226	0.692	0.807979	no
FBgn0000562	egl	wing42h	wing72h	OK	27.5815	32.6967	0.245449	0.499517	0.4807	0.638648	no
FBgn0000562	egl	wing52h	wing72h	OK	37.2839	32.6967	-0.189405	-0.379658	0.58785	0.729476	no
FBgn0000562	egl	wing62h	wing72h	OK	33.9358	32.6967	-0.0536615	-0.110213	0.87615	0.927619	no
FBgn0000562	egl	wing42h	wing80h	OK	27.5815	42.6016	0.62721	1.27971	0.06635	0.150933	no
FBgn0000562	egl	wing52h	wing80h	OK	37.2839	42.6016	0.192356	0.38653	0.57655	0.720359	no
FBgn0000562	egl	wing62h	wing80h	OK	33.9358	42.6016	0.3281	0.675624	0.33485	0.497708	no
FBgn0000562	egl	wing72h	wing80h	OK	32.6967	42.6016	0.381761	0.782717	0.26475	0.42015	no
FBgn0000562	egl	wing42h	wing88h	OK	27.5815	43.1263	0.644871	1.31911	0.05795	0.135562	no
FBgn0000562	egl	wing52h	wing88h	OK	37.2839	43.1263	0.210017	0.423064	0.5444	0.69361	no
FBgn0000562	egl	wing62h	wing88h	OK	33.9358	43.1263	0.345761	0.713844	0.31195	0.472933	no
FBgn0000562	egl	wing72h	wing88h	OK	32.6967	43.1263	0.399422	0.82104	0.24395	0.398541	no
FBgn0000562	egl	wing80h	wing88h	OK	42.6016	43.1263	0.0176607	0.0363976	0.95595	0.974295	no
FBgn0000562	egl	wing42h	wing96h	OK	27.5815	58.6221	1.08775	2.20336	0.0015	0.00641952	yes
FBgn0000562	egl	wing52h	wing96h	OK	37.2839	58.6221	0.652892	1.30278	0.06575	0.149865	no
FBgn0000562	egl	wing62h	wing96h	OK	33.9358	58.6221	0.788636	1.61204	0.0232	0.0644161	no
FBgn0000562	egl	wing72h	wing96h	OK	32.6967	58.6221	0.842297	1.71438	0.0147	0.0442885	yes
FBgn0000562	egl	wing80h	wing96h	OK	42.6016	58.6221	0.460536	0.939756	0.17605	0.317454	no
FBgn0000562	egl	wing88h	wing96h	OK	43.1263	58.6221	0.442875	0.906028	0.19735	0.344848	no
FBgn0000564	Eh	wing42h	wing52h	NOTEST	0	0.707408	Inf	0	1	1	no
FBgn0000564	Eh	wing42h	wing62h	NOTEST	0	0	0	0	1	1	no
FBgn0000564	Eh	wing52h	wing62h	NOTEST	0.707408	0	-Inf	0	1	1	no
FBgn0000564	Eh	wing42h	wing72h	NOTEST	0	0	0	0	1	1	no
FBgn0000564	Eh	wing52h	wing72h	NOTEST	0.707408	0	-Inf	0	1	1	no
FBgn0000564	Eh	wing62h	wing72h	NOTEST	0	0	0	0	1	1	no
FBgn0000564	Eh	wing42h	wing80h	NOTEST	0	0	0	0	1	1	no
FBgn0000564	Eh	wing52h	wing80h	NOTEST	0.707408	0	-Inf	0	1	1	no
FBgn0000564	Eh	wing62h	wing80h	NOTEST	0	0	0	0	1	1	no
FBgn0000564	Eh	wing72h	wing80h	NOTEST	0	0	0	0	1	1	no
FBgn0000564	Eh	wing42h	wing88h	NOTEST	0	0	0	0	1	1	no
FBgn0000564	Eh	wing52h	wing88h	NOTEST	0.707408	0	-Inf	0	1	1	no
FBgn0000564	Eh	wing62h	wing88h	NOTEST	0	0	0	0	1	1	no
FBgn0000564	Eh	wing72h	wing88h	NOTEST	0	0	0	0	1	1	no
FBgn0000564	Eh	wing80h	wing88h	NOTEST	0	0	0	0	1	1	no
FBgn0000564	Eh	wing42h	wing96h	OK	0	8.50391	Inf	NA	5e-05	0.000308717	yes
FBgn0000564	Eh	wing52h	wing96h	OK	0.707408	8.50391	3.58751	2.29336	0.02385	0.0659351	no
FBgn0000564	Eh	wing62h	wing96h	OK	0	8.50391	Inf	NA	5e-05	0.000308717	yes
FBgn0000564	Eh	wing72h	wing96h	OK	0	8.50391	Inf	NA	5e-05	0.000308717	yes
FBgn0000564	Eh	wing80h	wing96h	OK	0	8.50391	Inf	NA	5e-05	0.000308717	yes
FBgn0000564	Eh	wing88h	wing96h	OK	0	8.50391	Inf	NA	5e-05	0.000308717	yes
FBgn0000565	Eip71CD	wing42h	wing52h	OK	107.287	3.95954	-4.76	-6.51769	5e-05	0.000308717	yes
FBgn0000565	Eip71CD	wing42h	wing62h	OK	107.287	7.90308	-3.76292	-6.13055	5e-05	0.000308717	yes
FBgn0000565	Eip71CD	wing52h	wing62h	OK	3.95954	7.90308	0.997082	1.252	0.06705	0.152193	no
FBgn0000565	Eip71CD	wing42h	wing72h	OK	107.287	9.2668	-3.53326	-5.97703	5e-05	0.000308717	yes
FBgn0000565	Eip71CD	wing52h	wing72h	OK	3.95954	9.2668	1.22674	1.57463	0.0228	0.0635126	no
FBgn0000565	Eip71CD	wing62h	wing72h	OK	7.90308	9.2668	0.229657	0.342231	0.61755	0.752598	no
FBgn0000565	Eip71CD	wing42h	wing80h	OK	107.287	44.2339	-1.27825	-2.50877	0.00045	0.0022469	yes
FBgn0000565	Eip71CD	wing52h	wing80h	OK	3.95954	44.2339	3.48175	4.84184	5e-05	0.000308717	yes
FBgn0000565	Eip71CD	wing62h	wing80h	OK	7.90308	44.2339	2.48467	4.13836	5e-05	0.000308717	yes
FBgn0000565	Eip71CD	wing72h	wing80h	OK	9.2668	44.2339	2.25501	3.9067	5e-05	0.000308717	yes
FBgn0000565	Eip71CD	wing42h	wing88h	OK	107.287	86.3001	-0.314045	-0.618446	0.38825	0.55238	no
FBgn0000565	Eip71CD	wing52h	wing88h	OK	3.95954	86.3001	4.44596	6.19317	5e-05	0.000308717	yes
FBgn0000565	Eip71CD	wing62h	wing88h	OK	7.90308	86.3001	3.44887	5.75828	5e-05	0.000308717	yes
FBgn0000565	Eip71CD	wing72h	wing88h	OK	9.2668	86.3001	3.21922	5.59183	5e-05	0.000308717	yes
FBgn0000565	Eip71CD	wing80h	wing88h	OK	44.2339	86.3001	0.964208	1.9617	0.0076	0.0256203	yes
FBgn0000565	Eip71CD	wing42h	wing96h	OK	107.287	132.601	0.305615	0.598695	0.39745	0.561401	no
FBgn0000565	Eip71CD	wing52h	wing96h	OK	3.95954	132.601	5.06562	7.0378	5e-05	0.000308717	yes
FBgn0000565	Eip71CD	wing62h	wing96h	OK	7.90308	132.601	4.06853	6.76726	5e-05	0.000308717	yes
FBgn0000565	Eip71CD	wing72h	wing96h	OK	9.2668	132.601	3.83888	6.641	5e-05	0.000308717	yes
FBgn0000565	Eip71CD	wing80h	wing96h	OK	44.2339	132.601	1.58387	3.20442	5e-05	0.000308717	yes
FBgn0000565	Eip71CD	wing88h	wing96h	OK	86.3001	132.601	0.61966	1.25818	0.07995	0.175012	no
FBgn0000566	Eip55E	wing42h	wing52h	OK	11.4099	10.2129	-0.159898	-0.278111	0.69335	0.808958	no
FBgn0000566	Eip55E	wing42h	wing62h	OK	11.4099	9.45267	-0.271499	-0.469425	0.5103	0.664953	no
FBgn0000566	Eip55E	wing52h	wing62h	OK	10.2129	9.45267	-0.111601	-0.188605	0.78695	0.872663	no
FBgn0000566	Eip55E	wing42h	wing72h	OK	11.4099	10.2457	-0.155275	-0.273556	0.6985	0.812537	no
[truncated: 105,038 more rows]
