# Supplementary material for: The Gene Expression Program for the Formation of Wing Cuticle in Drosophila
Source: PLoS Genet. 2016 May 27;12(5):e1006100. doi: 10.1371/journal.pgen.1006100 (PMC4883753; doi:10.1371/journal.pgen.1006100)
Supplement: S5 Table — The medoid is in bold. (XLSX) [file pgen.1006100.s009.xlsx]

## Sheet: 16 expression clusters
cluster #	1	2	3	4	5	6	7	8	9	10	11	12	13	14	15	16	List of genes in each expression cluster. The medoid is in bold.
	28SrRNA-Psi:CR40596	Aatf	Ace	18SrRNA:CR41548	5-HT2A	14-3-3epsilon	Aats-phe	Act88F	128up	18w	Aph-4	atk	adat	Ac13E	AdoR	Ahcy89E
	7B2	Aats-ala	Act57B	26-29-p	Acsl	14-3-3zeta	AcCoAS	Ada	Aac11	Aats-arg	Arr2	Cad74A	CAH1	Ac76E	CG12009	alpha-Est8
	a	Abl	AdenoK	28SrRNA:CR45844	Adk3	18SrRNA-Psi:CR41602	Acp1	amd	Aats-asn	ABCB7	br	CG10005	CAH2	Acp65Aa	CG13023	bond
	Abp1	Ady43A	b6	4EHP	Alh	28SrRNA-Psi:CR45851	Act79B	AOX2	Aats-glupro	Abi	Calx	CG10264	CCHa2	AdamTS-A	CG13064	Ccn
	ACC	alphagamma-element:CR32865	bsf	Aats-his	alpha-Est1	A2bp1	Adk1	Apoltp	Aats-gly	abs	Cbp53E	CG10621	CG10178	ade5	CG13081	Ccp84Aa
	Ack-like	Arc2	Cad87A	Ack	alpha-Est10	Aats-gln	alpha-Est3	Cad89D	Aats-ile	Acon	CG10232	CG11380	CG10513	Aldh	CG14107	Ccp84Ab
	Actn	boi	CG10011	Acph-1	alpha-Man-I	Aats-tyr	Apc2	CG10019	Aats-lys	ade3	CG10317	CG1146	CG10899	alpha-Est7	CG14280	Ccp84Ad
	alt	c(3)G	CG10175	Act87E	alpha-Man-IIb	aay	aralar1	CG11437	Aats-thr	alpha-Spec	CG10680	CG11550	CG11378	Ance	CG15594	Ccp84Ae
	AMPdeam	CaBP1	CG10625	Adam	alphaTub85E	Ac78C	Atg13	CG11498	Aats-trp	alphaTub84B	CG10830	CG12164	CG1208	Atf3	CG15597	Ccp84Ag
	Arc1	Cad96Cb	CG10738	Adf1	aop	Acf1	Atg4b	CG11739	Aats-val	alphaTub84D	CG11368	CG12995	CG1213	att-ORFA	CG15927	CG10031
	arr	CadN	CG10932	AGBE	aos	Act42A	Atg9	CG11786	Acn	Amph	CG11407	CG13033	CG13082	c12.2	CG3108	CG10089
	ASPP	Caf1	CG1136	ago	Atet	Act5C	axo	CG11836	Acox57D-p	Ance-2	CG12484	CG13138	CG13215	CAHbeta	CG31560	CG10550
	Atx2	Caf1-105	CG12054	Akap200	Atg1	Adk2	b	CG11966	ade2	Ank	CG13403	CG13154	CG13639	CG10214	CG34247	CG1143
	blp	cana	CG12848	akirin	Baldspot	Afti	bdg	CG12017	AdSS	AOX3	CG14277	CG13297	CG14118	CG10866	CG43164	CG11626
	bmm	Cbs	CG13003	al	Best1	Akt1	betaTub97EF	CG12374	Aef1	aPKC	CG14598	CG13305	CG14324	CG11275	CG46026	CG11668
	boca	CdGAPr	CG13038	Alas	bif	alc	CalpB	CG1273	Ahcy13	ara	CG14933	CG13358	CG15247	CG11951	CG5391	CG11883
	Bug22	Cdk1	CG13042	Ald	blot	Aldh-III	car	CG12964	Ance-5	Arc42	CG15127	CG13376	CG16712	CG12541	Cpr47Ec	CG12256
	C3G	CG10268	CG13047	alphaCOP	brat	ALiX	Cerk	CG13157	AP-2alpha	Arl2	CG17189	CG13386	CG17107	CG1291	CR16735	CG12344
	Cad96Ca	CG10361	CG13050	Amun	Btk29A	alph	CG10026	CG13258	Apc	Arp3	CG17928	CG13618	CG17819	CG13044	CR45536	CG12483
	Cad99C	CG10399	CG13058	Antp	btl	alpha-Cat	CG10184	CG13272	Arl1	Arpc2	CG18302	CG13727	CG2070	CG13062	Elk	CG12655
	CAP	CG1041	CG13284	AnxB11	cact	Als2	CG10222	CG13627	Ars2	Arpc3A	CG2650	CG14052	CG2121	CG13065	ImpE1	CG12659
	capu	CG10418	CG13516	AP-1-2beta	CG10208	AMPKalpha	CG10237	CG13634	asrij	asf1	CG30371	CG14397	CG31205	CG13197	Incenp	CG12998
	Cct1	CG10420	CG13643	AP-1gamma	CG10433	AnxB10	CG10274	CG13699	Atg3	ash1	CG31183	CG14507	CG31248	CG13231	Obp99a	CG13043
	Cda4	CG10631	CG13670	AP-2mu	CG10508	AnxB9	CG10337	CG13720	Atox1	ash2	CG31189	CG14664	CG31326	CG13566	Osi1	CG13116
	CenB1A	CG10660	CG13748	aph-1	CG10553	ap	CG10341	CG13728	ATP7	asl	CG31200	CG14752	CG31769	CG13624	Osi11	CG13285
	Cep135	CG1091	CG14218	Appl	CG10559	app	CG10345	CG13749	ATPCL	Atg7	CG31321	CG14937	CG31814	CG13721	Osi16	CG13314
	CG10249	CG10914	CG14329	Aprt	CG10560	ArfGAP1	CG10365	CG13838	Atu	atilla	CG31469	CG14946	CG32457	CG13722	Osi22	CG13428
	CG10348	CG10936	CG14457	Aps	CG10663	Argk	CG10467	CG14221	Axud1	ATPsyn-b	CG3301	CG15130	CG32551	CG13731	Osi4	CG1358
	CG10383	CG11131	CG14515	Arf102F	CG10947	ari-1	CG10562	CG14227	B52	ATPsyn-d	CG34034	CG15322	CG34217	CG13833	Osi5	CG13830
	CG10425	CG11353	CG14636	arm	CG10960	ari-2	CG10737	CG14291	Bap60	bchs	CG34198	CG15473	CG34357	CG1441	Osi6	CG13907
	CG10623	CG11377	CG14797	Arp10	CG11241	Arp1	CG11141	CG14395	bbg	BEAF-32	CG34227	CG15497	CG42821	CG14607	wntD	CG13937
	CG11357	CG11999	CG15093	aru	CG11284	Arpc1	CG1124	CG14535	bin3	beta-Spec	CG34448	CG15561	CG4288	CG14661		CG14253
	CG11438	CG12075	CG15249	ATPsyn-beta	CG1129	Arpc4	CG11309	CG14567	Bmcp	betaTub56D	CG3699	CG15615	CG43998	CG14687		CG14259
	CG11590	CG12125	CG15414	ATPsyn-gamma	CG11367	Asap	CG11534	CG14590	bowl	betaTub60D	CG3916	CG17636	CG5171	CG14688		CG14439
	CG11655	CG1234	CG15545	awd	CG11400	Asph	CG11537	CG14627	Bre1	bip1	CG3927	CG18547	CG5326	CG14880		CG15201
	CG11882	CG12507	CG15649	B4	CG11426	Asx	CG11880	CG14770	brm	blw	CG42808	CG2663	CG6125	CG14961		CG15394
	CG11905	CG1275	CG15784	babo	CG11529	Atac3	CG12007	CG14866	bsk	bnb	CG43448	CG33257	CG6421	CG15020		CG15674
	CG12038	CG12811	CG1673	babos	CG11658	Atf6	CG12065	CG14960	Bub3	by	CG4377	CG33299	CG6592	CG15083		CG1718
	CG13004	CG12880	CG16884	Bacc	CG11693	Atg14	CG12081	CG15005	bves	Capr	CG43841	CG34221	CG6652	CG15202		CG17298
	CG1316	CG12948	CG16885	bai	CG11825	Atg16	CG12112	CG15239	Cad86C	capt	CG5162	CG42449	CG7342	CG15203		CG17404
	CG13188	CG13562	CG16886	baz	CG11873	Atg17	CG12118	CG15629	Camta	caup	CG5172	CG43059	CG7589	CG15546		CG17717
	CG13506	CG13737	CG16959	bbc	CG11899	Atg18a	CG12945	CG15888	Cap-H2	Cchl	CG5707	CG4459	CG9316	CG15611		CG18067
	CG13578	CG13875	CG17777	betaCOP	CG12003	Atg18b	CG1299	CG1628	caps	Cct5	CG5773	CG4465	CG9396	CG16700		CG18769
	CG13604	CG13921	CG18641	Bgb	CG12268	Atg2	CG12991	CG16798	Cas	Cctgamma	CG5867	CG4982	CG9497	CG17839		CG1888
	CG13631	CG13992	CG2150	BI-1	CG1236	Atg4a	CG13012	CG17105	Catsup	Cdc37	CG6074	CG5863	CG9649	CG17896		CG1941
	CG1368	CG14223	CG2816	BicD	CG1265	Atg6	CG13117	CG17672	Ccdc56	CdsA	CG6409	CG5955	CG9686	CG2157		CG2064
	CG13827	CG14431	CG30269	bl	CG12950	Atg8a	CG13124	CG17778	Cda5	Cf2	CG6429	CG6280	CR44216	CG2641		CG2611
	CG13856	CG14608	CG30427	BM-40-SPARC	CG13784	atl	CG13295	CG18130	Cdc5	CG10144	CG6865	CG6347	CR44225	CG2781		CG31103
	CG13917	CG14625	CG31075	bon	CG13868	Atpalpha	CG13606	CG2016	CenG1A	CG10217	CG7016	CG6753	CR45273	CG30118		CG31207
	CG14372	CG14856	CG31522	botv	CG1399	bbx	CG13796	CG30095	CG10077	CG10289	CG7191	CG6836	CR45371	CG30195		CG31313
	CG1440	CG14997	CG31871	bru	CG14516	bc10	CG13893	CG31029	CG10171	CG10320	CG7365	CG7330	CR45441	CG30456		CG31436
	CG14615	CG15080	CG32036	BtbVII	CG14696	be	CG13965	CG31140	CG10194	CG10527	CG7778	CG8170	CrzR	CG30499		CG31689
	CG14694	CG15362	CG32037	btsz	CG14892	bel	CG14275	CG31559	CG10211	CG10565	CG8128	CG8301	Cyp9f3Psi	CG31098		CG32170
	CG14715	CG15365	CG32112	btz	CG14968	Bem46	CG14712	CG31728	CG10326	CG10600	CG8550	CG8525	Eh	CG31100		CG32563
	CG14907	CG15506	CG32187	Bub1	CG15046	Best2	CG14777	CG32040	CG10347	CG10602	CG9109	CG9411	Esp	CG3119		CG33939
	CG15097	CG15564	CG32191	Buffy	CG15096	beta4GalNAcTA	CG14812	CG32301	CG10470	CG10635	CG9631	CG9864	Hf	CG31345		CG34330
	CG15439	CG1632	CG32512	bun	CG15117	blow	CG14945	CG32305	CG10555	CG10671	CheB38c	Cht8	Hml	CG31445		CG34445
	CG1607	CG1665	CG32645	CalpA	CG15673	bol	CG1516	CG32447	CG10576	CG10863	Cpr65Au	Cpr50Ca	Ih	CG31673		CG3588
	CG17124	CG1667	CG33178	CalpC	CG15771	Bruce	CG15445	CG3285	CG10590	CG10948	CR44644	Cpr66Cb	Jhe	CG3176		CG3746
	CG17264	CG1671	CG34115	Cals	CG16721	BRWD3	CG15628	CG33792	CG10638	CG10979	CR44645	Cpr76Ba	Mur18B	CG32428		CG40485
	CG17265	CG17127	CG34338	CanA-14F	CG1674	bs	CG15695	CG34033	CG10657	CG11073	CR45115	CR43086	Nplp1	CG32808		CG42246
	CG17292	CG17211	CG34355	cathD	CG16790	Bsg	CG1572	CG34038	CG10688	CG11151	CR45193	CR43811	pirk	CG33056		CG42269
	CG17321	CG17224	CG34382	CD98hc	CG17290	Bsg25D	CG15890	CG3630	CG10795	CG11168	CR45330	CR44119	ppk22	CG33099		CG42502
	CG17599	CG17278	CG34461	CDase	CG17323	Bx42	CG16713	CG3831	CG10809	CG11208	Cyp12a4	CR44444	Ptp52F	CG33110		CG42566
	CG17786	CG17352	CG34462	cdc14	CG17572	cactin	CG16772	CG4020	CG10898	CG11247	Cyp28a5	CR44958	Sp212	CG33286		CG4302
	CG18081	CG1749	CG3649	Cdc27	CG18528	Cam	CG1698	CG42331	CG11007	CG11388	Cyp6a20	CR45473	SPE	CG33946		CG4991
	CG18596	CG17707	CG42326	Cdep	CG18549	CanB2	CG17019	CG42708	CG11069	CG11486	Cyp6a22	Cyp303a1	yellow-f2	CG33970		CG5278
	CG1969	CG18600	CG4239	cdi	CG18659	CASK	CG17027	CG4324	CG11089	CG11811	Cyp6a23	Desi	yellow-g	CG34250		CG5397
	CG1998	CG2004	CG43647	Cdk4	CG2225	casp	CG17104	CG43370	CG11107	CG11876	Cyp6g1	dsx	Zip71B	CG34327		CG5432
	CG2321	CG2118	CG4404	Cdk9	CG2865	Cat	CG17350	CG4386	CG11122	CG12024	Dup99B	dysc		CG34417		CG5567
	CG30438	CG2292	CG4962	ced-6	CG30109	cbs	CG17386	CG4393	CG11137	CG12082	Eaat1	ETHR		CG3734		CG5644
	CG30440	CG2556	CG5599	Cfp1	CG30197	cbt	CG17549	CG4562	CG11190	CG12121	Ela	Galphaf		CG4017		CG5646
	CG30463	CG2852	CG5873	cg	CG3036	cer	CG17734	CG4666	CG11267	CG12171	fu12	Hr4		CG42492		CG5783
	CG30503	CG2918	CG6565	CG10082	CG30421	cert	CG1791	CG4678	CG11306	CG12279	fusl	Nha2		CG42674		CG5945
	CG31028	CG30377	CG6568	CG10166	CG3097	CG10055	CG17982	CG4702	CG11334	CG12360	Kr-h1	Nup54		CG42675		CG6465
	CG31030	CG30380	CG6812	CG10176	CG31036	CG10068	CG18135	CG4770	CG11409	CG12384	lin-28	Osi20		CG4297		CG6472
	CG31176	CG3104	CG7294	CG10188	CG31145	CG10098	CG18622	CG5493	CG11504	CG12400	lox2	PGRP-LA		CG4825		CG6503
	CG31344	CG31055	CG7724	CG10283	CG31523	CG10103	CG18858	CG5987	CG11723	CG12576	lush	Phf7		CG4842		CG6675
	CG31477	CG31121	CG7841	CG10306	CG31547	CG10126	CG1889	CG6026	CG11768	CG12814	Nplp3	Phk-3		CG5613		CG7378
	CG31678	CG31777	CG7987	CG10340	CG3165	CG10195	CG2065	CG6118	CG11781	CG12859	nsr	Porin2		CG5961		CG7402
	CG31710	CG32260	CG8199	CG10413	CG31869	CG10311	CG2116	CG6163	CG12006	CG13675	Obp19b	Rim		CG6126		CG7409
	CG32365	CG32354	CG8854	CG10417	CG31886	CG10338	CG2218	CG6279	CG12056	CG13865	Obp19d	slbo		CG6142		CG7900
	CG32473	CG32699	CG8927	CG10462	CG32091	CG10353	CG2254	CG6696	CG12107	CG13894	Obp56g	Slc45-1		CG6414		CG8066
	CG32537	CG33158	CG9134	CG10584	CG3280	CG10359	CG2543	CG6867	CG12213	CG13933	Obp57a	SLC5A11		CG6688		CG8083
	CG3267	CG3335	CG9279	CG10585	CG32813	CG10366	CG30116	CG7031	CG12404	CG13993	Obp57c	St1		CG6689		CG8300
	CG32758	CG3376	CG9427	CG10933	CG33052	CG10376	CG30185	CG7126	CG12769	CG14184	Obp99d	Syt12		CG6830		CG8586
	CG32816	CG3408	CG9737	CG1103	CG3386	CG10435	CG30345	CG7173	CG12895	CG14194	pyd3	TwdlV		CG6834		CG8738
	CG33129	CG34163	COQ7	CG11138	CG34133	CG10465	CG3091	CG7442	CG12911	CG14406	Spn85F	Zmynd10		CG6908		CG9447
	CG33671	CG34228	Cpr30F	CG11399	CG34136	CG10512	CG31324	CG7675	CG1309	CG14440	Ugt36Bc	ZnT77C		CG6974		CG9572
	CG33978	CG34232	Cpr47Ea	CG1161	CG34394	CG10874	CG31370	CG7720	CG13204	CG14446				CG7203		CG9701
	CG33993	CG34265	Cpr49Aa	CG11737	CG34454	CG10915	CG31427	CG7884	CG13367	CG14509				CG7214		CG9733
	CG34380	CG34347	Cpr49Af	CG11752	CG3520	CG1105	CG3168	CG8213	CG1354	CG14883				CG7639		CG9928
	CG34437	CG34371	Cpr49Ag	CG11790	CG3631	CG11050	CG31904	CG8420	CG13551	CG14894				CG7777		CheA75a
	CG34449	CG34398	Cpr51A	CG12163	CG3700	CG11070	CG32066	CG8568	CG13663	CG15118				CG8086		CheA7a
	CG3523	CG3792	Cpr56F	CG12290	CG3726	CG11127	CG32147	CG9312	CG13671	CG15514				CG8560		Clk
	CG3529	CG3880	Cpr72Eb	CG12299	CG3764	CG11147	CG32195	CG9664	CG13676	CG1603				CG8630		cln3
	CG3534	CG4022	Cpr76Bd	CG12321	CG3797	CG11155	CG32221	Cht5	CG1371	CG1640				CG8736		CNMa
	CG3744	CG4089	Cpr92A	CG12746	CG3835	CG11200	CG32368	Cpr31A	CG13900	CG1648				CG9265		CR44423
	CG3857	CG4164	Cpr92F	CG1311	CG3909	CG11210	CG32407	Cpr78E	CG13926	CG1662				CG9338		CR44600
	CG3984	CG42237	Cpr97Ea	CG1317	CG3940	CG11248	CG32521	CR43282	CG14005	CG16711				CG9410		CR45555
	CG4115	CG42336	CR33294	CG13183	CG4004	CG11396	CG32579	CR43641	CG14103	CG16717				CG9451		CR46089
	CG4221	CG42369	CR44179	CG1319	CG4019	CG11412	CG33116	CR44849	CG1416	CG16947				CG9485		Cyp4c3
	CG42272	CG42389	Cralbp	CG13220	CG4096	CG11448	CG33199	CR45194	CG14257	CG16953				CG9521		Cyp6a21
	CG42388	CG42741	Ctr1B	CG13298	CG42322	CG11593	CG34120	CR45345	CG14304	CG16989				CG9812		Cyp6a9
	CG42684	CG43163	Cyp6a16	CG13384	CG42342	CG11596	CG34375	CR45601	CG14438	CG17168				CG9914		Cyp6w1
	CG42747	CG43333	dpa	CG13603	CG42394	CG11652	CG34447	CR46040	CG14476	CG17593				CG9932		Drat
	CG42748	CG43366	Dro	CG13698	CG42402	CG11686	CG3505	Cyp18a1	CG14550	CG17664				Chd64		Drep-4
	CG42788	CG43759	Eip63F-1	CG13847	CG42663	CG11700	CG3714	cyr	CG14562	CG17691				CHKov2		EfSec
	CG4291	CG43980	Fcp3C	CG13887	CG42666	CG1172	CG3719	Dh31-R	CG14566	CG17765				cnn		Esyt2
	CG43143	CG45071	GLaz	CG14073	CG42673	CG11791	CG3961	Dip3	CG14626	CG18065				comm3		GlyS
	CG4374	CG45263	GstE1	CG14200	CG43102	CG11802	CG40006	dy	CG14646	CG1847				Cpr11B		gol
	CG43783	CG4570	GstT3	CG14408	CG44006	CG11807	CG4091	dyl	CG14650	CG18766				Cpr47Ee		Grp
	CG44836	CG4586	Hr46	CG14442	CG4407	CG11893	CG42390	ect	CG14657	CG18812				Cpr47Ef		Inx5
	CG4612	CG4797	Jheh1	CG14464	CG44085	CG11897	CG4267	Ets21C	CG14971	CG18870				Cpr49Ae		Irk2
	CG4822	CG4908	Jheh2	CG14641	CG44838	CG11975	CG42678	fbp	CG15100	CG1890				Cpr62Ba		Mf
	CG4860	CG4950	jing	CG14767	CG4630	CG12004	CG43693	Fili	CG15111	CG1910				Cpr62Bb		Mlp84B
	CG5065	CG4998	L	CG14830	CG4753	CG12012	CG4462	gammaSnap2	CG15168	CG1943				Cpr62Bc		NAAT1
	CG5196	CG5225	LpR1	CG1486	CG5002	CG12025	CG4502	Grip	CG1518	CG2034				Cpr64Aa		Nep1
	CG5521	CG5281	luna	CG1532	CG5346	CG12042	CG4615	Hsp67Ba	CG15211	CG2246				Cpr72Ec		NimB2
	CG5522	CG5535	MFS3	CG15440	CG5687	CG12084	CG4617	Hsp67Bc	CG15386	CG2310				Cpr73D		ninaE
	CG5758	CG5885	mthl9	CG15715	CG5877	CG12173	CG4662	ImpE2	CG15387	Cg25C				Cpr76Bb		Nmt
	CG5789	CG5916	MtnB	CG15735	CG5909	CG12207	CG4996	ImpL1	CG15443	CG2789				Cpr78Cc		Nplp2
	CG5921	CG5928	MtnD	CG15817	CG5953	CG12237	CG5142	Ipod	CG15544	CG2837				CR44273		Nup133
	CG6218	CG5966	MtnE	CG15822	CG6040	CG1233	CG5160	Ir68a	CG1578	CG2930				CR44850		Obp49a
	CG6762	CG6310	Muc91C	CG1637	CG6084	CG12333	CG5577	kat-60L1	CG15814	CG2993				CR44960		Obp56d
	CG6912	CG6431	obst-E	CG1646	CG6225	CG12341	CG5853	lambdaTry	CG15881	CG30069				CR45018		Obp57b
	CG7049	CG6453	ome	CG16791	CG6701	CG12547	CG6231	m	CG16786	CG30154				Cyp4p3		ovo
	CG7432	CG6724	oys	CG16817	CG7192	CG12560	CG6290	mas	CG16820	CG30394				Cyp6d4		PGRP-LB
	CG7582	CG6752	Peritrophin-A	CG17032	CG7384	CG12581	CG6356	mey	CG16940	CG3040				daw		ple
	CG7852	CG6847	Phae1	CG17259	CG7420	CG12643	CG6357	Ndg	CG16952	CG3065				DCX-EMAP		prc
	CG7991	CG6928	pncr015:3L	CG17337	CG7609	CG12730	CG6426	Np	CG16979	CG31108				drd		Psf2
	CG8036	CG6984	Ppox	CG17454	CG7702	CG12773	CG6574	NT1	CG17002	CG31195				dsb		Ser7
	CG8306	CG7484	Rbf	CG1746	CG7924	CG12795	CG6659	nyo	CG1703	CG31510				Edg91		shd
	CG8449	CG7530	resilin	CG17486	CG8026	CG12822	CG6674	Osi10	CG17121	CG31550				Efr		SIFaR
	CG8596	CG7638	Rfabg	CG17514	CG8051	CG12947	CG6678	Osi12	CG17271	CG31676				Fancd2		Spn43Ab
	CG8778	CG7737	Rgk3	CG17600	CG8089	CG13067	CG6805	Osi14	CG17272	CG31712				FANCI		Spn47C
	CG8920	CG7845	rost	CG17660	CG8834	CG13101	CG6891	Osi15	CG17597	CG31743				Flo1		Swim
	CG9008	CG7860	RpA-70	CG17698	CG9086	CG13300	CG6966	Osi17	CG1764	CG31751				Flo2		Tg
	CG9149	CG7896	spel1	CG17712	CG9186	CG13322	CG7079	Osi18	CG17646	CG31808				fsd		Tig
	CG9257	CG7966	SPH93	CG17715	CG9399	CG13366	CG7083	Osi19	CG17912	CG31961				ftz-f1		Vmat
	CG9286	CG8080	ssp3	CG17754	CG9471	CG13369	CG7110	Osi2	CG1812	CG32280				Gbs-76A
	CG9297	CG8172	Tis11	CG17816	CG9641	CG13531	CG7296	Osi24	CG1840	CG32649				Gclm
	CG9304	CG8192	TM4SF	CG17834	CG9643	CG13605	CG7632	Osi3	CG1909	CG32694				GstD7
	CG9531	CG8239	TwdlE	CG17919	CG9717	CG13760	CG7781	Osi7	CG2186	CG33156				GstZ1
	CG9689	CG8303	TwdlT	CG17931	CG9801	CG13994	CG7956	Osi8	CG2199	CG33170				Hn
	chn	CG8412	wat	CG1806	CheA87a	CG14132	CG7979	Ote	CG2493	CG33181				Hsc70-2
	Cht2	CG8460	Xport	CG1815	cindr	CG14299	CG8008	otk	CG2807	CG3338				Idgf3
	conv	CG8654	y	CG1824	corn	CG14301	CG8034	Ppi1	CG2818	CG3356				Idgf4
	Coop	CG9029	yellow-d2	CG18815	CR43144	CG14435	CG8155	psd	CG2862	CG33695				if
	cp309	CG9300		CG1907	CR44283	CG14441	CG8177	qua	CG2915	CG33722				KCNQ
	Cpr100A	CG9302		CG1927	CR44961	CG14478	CG8229	rt	CG2943	CG3394				Klp68D
	Cpr76Bc	CG9305		CG1970	CR45131	CG14482	CG8369	spz4	CG2970	CG34056				l(1)G0045
	CR45141	CG9416		CG2076	Cyp317a1	CG14619	CG8483	spz6	CG30026	CG34205				l(2)34Fc
	CR45600	CG9547		CG2182	Cyp6a13	CG14647	CG8520	St2	CG30101	CG3605				l(3)mbn
	CR46099	CG9747		CG2316	Dat	CG14671	CG8925	stum	CG3011	CG3625				laza
	CRMP	CG9896		CG2747	Dbi	CG14764	CG9289	Tom	CG3038	CG3634				Mhc
	Csat	CG9967		CG2767	Dcp-1	CG14818	CG9372	tw	CG30389	CG3793				Msp300
	cwo	CG9996		CG2846	Dgp-1	CG14984	CG9449	Ucp4C	CG31038	CG3823				MtnA
	Cyp6u1	ChLD3		CG2924	Dmtn	CG14995	CG9663	upd3	CG31076	CG4050				NijC
	DAAM	Cht3		CG2991	Doa	CG15021	CG9705	Wnt4	CG31249	CG4199				Nplp4
	Dad	Cht6		CG30015	Dok	CG1513	CG9743	Yp1	CG31301	CG42323				Oamb
	dap	clt		CG30089	DopEcR	CG15213	CheB42c	Yp2	CG31360	CG42542				Obp47a
	Dg	comm		CG30291	drongo	CG15309	cher		CG31548	CG42709				papi
	dgo	Cpr49Ah		CG30344	Dyrk2	CG15602	Cht11		CG31549	CG42797				Pcd
	Dhap-at	Cpr66D		CG30349	e	CG15717	Cpr		CG31637	CG42837				Pex2
	Dif	CR31451		CG30415	Ect3	CG1582	Cpr67B		CG31739	CG43386				Phae2
	dila	CR32111		CG30423	fat-spondin	CG16833	CR43429		CG32022	CG43394				Pi4KIIalpha
	Dip-B	CR43906		CG3061	fbl	CG16857	CR44095		CG32068	CG43781				Pkc53E
	dl	CR44096		CG31122	fog	CG16868	CR44390		CG32164	CG44001				Plc21C
	DNApol-iota	CR44334		CG31211	Gbp	CG16935	CR45397		CG3226	CG44252				ppk10
	dos	CR44897		CG31475	gce	CG17065	CR45892		CG32278	CG4433				PrBP
	dp	CR44923		CG3160	GEFmeso	CG1707	Crag		CG32772	CG4452				psh
	Dp1	CR46107		CG3164	GIIIspla2	CG17159	CREG		CG3303	CG45057				qvr
	dpp	CrebA		CG31694	GILT2	CG17162	cu		CG33123	CG45092				Rab9
	Dyb	Cyp49a1		CG31729	GlcT-1	CG17360	Cyp4p1		CG33169	CG4511				rho-6
	Dys	d		CG3192	glob1	CG1737	Cyp6a14		CG33270	CG4552				rk
	E23	dlp		CG31937	Glut1	CG17385	Cyp9b2		CG3328	CG4692				ry
	E5	dnt		CG31997	grass	CG17493	Cyp9f2		CG33303	CG4751				slif
	ed	drl		CG32082	grn	CG17508	Cyt-c-p		CG33672	CG4853				Sod3
	Efa6	Dtg		CG32103	Gs1l	CG17528	Dark		CG3402	CG4953				SP1029
	eg	Ef1alpha100E		CG32137	HDAC4	CG17680	DAT		CG34054	CG5001				Sps2
	eIF2B-alpha	egg		CG32138	hppy	CG17683	Dhc93AB		CG34126	CG5037				Strn-Mlck
	Eip63E	egr		CG3214	HPS4	CG17746	dnd		CG34383	CG5044				su(r)
	Epac	ergic53		CG32230	Hr38	CG17841	Dph5		CG3499	CG5068				sxe2
	esn	esg		CG32267	Inos	CG18507	Dpit47		CG3542	CG5261				t
	Evi5	E(spl)m7-HLH		CG32276	InR	CG18619	Drep-1		CG3548	CG5339				tim
	fax	f		CG32425	Invadolysin	CG18731	Drice		CG3638	CG5384				Tsf3
	FER	Faa		CG32441	Jabba	CG1882	Dronc		CG3678	CG5390				Tsp42Ei
	futsch	Fhos		CG32549	Jafrac1	CG1951	Drs		CG3803	CG5447				Tsp42El
	g	Fib		CG32767	jar	CG2017	Eaf6		CG3887	CG5525				twit
	Gadd45	fj		CG33144	jdp	CG2107	eas		CG3902	CG5886				Ugt35a
	Gapdh2	FK506-bp1		CG3321	Kaz1-ORFB	CG2145	EDTP		CG3939	CG5946				Ugt86Da
	Gfat1	Fkbp14		CG33713	Keap1	CG2162	Eip93F		CG4119	CG5948				veil
	Ggamma30A	fra		CG34159	l(1)G0193	CG2201	Fbw5		CG42724	CG5989				Vps13
	GILT3	ft		CG34191	l(2)08717	CG2224	f-cup		CG4332	CG5991				yellow-b
	GstE11	fz		CG34200	lama	CG2604	Fie		CG43867	CG6028				yellow-e
	GstE6	GlcAT-S		CG34325	mAChR-A	CG2658	Fmo-2		CG44242	CG6180				yin
	GstS1	Glycogenin		CG34408	mam	CG2698	form3		CG45088	CG6204				ZC3H3
	haf	Gr63a		CG3560	mamo	CG2765	frc		CG45093	CG6287				ZnT41F
	Hcs	grp		CG3609	MED27	CG2921	Galk		CG45100	CG6299				zye
	Hel89B	Gs1		CG3731	MESR3	CG30062	gcl		CG4572	CG6329
	heph	GstD10		CG3777	MESR6	CG30159	Ggt-1		CG4593	CG6379
	Hil	GstD3		CG3800	metro	CG3016	GlyP		CG4598	CG6401
	hth	GstD9		CG3967	MFS10	CG30285	Gpdh		CG4729	CG6439
	Imp	GstT1		CG40002	Mical	CG30392	Grip84		CG4747	CG6583
	in	GXIVsPLA2		CG40045	Mkp3	CG30460	Gs2		CG4829	CG6607
	inaE	hbs		CG40127	Mlc2	CG3077	GstE9		CG4887	CG6700
	ine	heix		CG40160	Mmp1	CG3107	hebe		CG4901	CG6739
	Itp-r83A	Hexo2		CG4080	mnb	CG31224	hid		CG5080	CG6950
	Karl	Hex-t1		CG41099	Mob2	CG31357	Hk		CG5131	CG7033
	kek1	Hex-t2		CG41128	moody	CG3163	hoe1		CG5149	CG7048
	ken	hh		CG41378	mrj	CG31633	Hydr1		CG5191	CG7220
	kirre	HP4		CG41520	mthl10	CG31635	Ipk2		CG5290	CG7261
	klar	Hsp22		CG4169	Nhe2	CG31688	Irc		CG5316	CG7382
	kn	Hsp23		CG42268	nod	CG31705	JhI-26		CG5355	CG7430
	knk	Hsp26		CG42327	Nup214	CG31999	Kal1		CG5484	CG7556
	kon	Hsp27		CG4250	Oatp30B	CG32006	Kat60		CG5554	CG7564
	KP78a	Hsp68		CG42598	olf413	CG32039	kcc		CG5639	CG7616
	KrT95D	Hsp70Bb		CG42672	out	CG3223	kdn		CG5641	CG7655
	kuk	Hsp70Bbb		CG43078	pcs	CG32243	krz		CG5674	CG7668
	kuz	Hsp70Bc		CG43340	Pde11	CG32264	Kul		CG5706	CG7766
	lace	hui		CG43427	per	CG32350	l(1)1Bi		CG5708	CG7770
	lbk	Ir21a		CG4364	PGRP-LC	CG32369	Lon		CG5731	CG7903
	Leash	Iswi		CG43658	PH4alphaEFB	CG32485	Lsd-1		CG5742	CG8032
	lilli	jnj		CG43736	PKD	CG32486	ltl		CG5746	CG8121
	Lip3	kermit		CG4455	plx	CG32638	mars		CG5787	CG8135
	LM408	kkv		CG44774	Pof	CG3295	Mlc1		CG5807	CG8180
	lolal	koko		CG4495	Ppt2	CG32982	Mms19		CG5844	CG8207
	Lpin	l(1)G0320		CG45089	pr	CG3308	mol		CG5861	CG8258
	Lrch	lea		CG45186	prominin-like	CG33275	Mp		CG5941	CG8312
	ltd	loj		CG4592	Prx2540-2	CG33298	mthl5		CG6006	CG8321
	Magi	lok		CG4766	Psa	CG3530	MYPT-75D		CG6191	CG8336
	mbl	MAGE		CG4769	ptr	CG3558	Naam		CG6230	CG8360
	Mcm7	magu		CG4928	rau	CG3589	Ncc69		CG6330	CG8378
	Mdr49	Manf		CG5009	raw	CG3632	nec		CG6398	CG8475
	Mef2	miple		CG5010	rdgB	CG3651	NijA		CG6412	CG8578
	Mekk1	mRpL20		CG5021	Rgl	CG3655	NimA		CG6511	CG8613
	melt	mRpL54		CG5026	RIC-3	CG3702	Nup43		CG6512	CG8668
	mew	msi		CG5045	sano	CG3838	Obp56a		CG6543	CG8785
	mfas	MTF-1		CG5059	scb	CG3842	Octbeta1R		CG6553	CG8858
	Mfe2	mtRNApol		CG5151	Sclp	CG3907	Ogg1		CG6695	CG8993
	mfrn	mub		CG5168	sicily	CG3921	olf186-M		CG6750	CG9153
	Mhcl	Myt1		CG5174	Sik3	CG3925	Pdk		CG6791	CG9220
	miple2	nAChRbeta3		CG5273	Snoo	CG40042	Pect		CG6923	CG9248
	Mmp2	neo		CG5446	Socs36E	CG40178	Picot		CG7011	CG9336
	mnd	NHP2		CG5455	Sodh-2	CG40439	Piezo		CG7065	CG9425
	Moca-cyp	nkd		CG5466	spartin	CG4165	Pino		CG7185	CG9527
	mRpL32	Nmdmc		CG5498	spg	CG42240	Ppcs		CG7369	CG9577
	mRpL39	nop5		CG5510	Spn42De	CG42258	Prat2		CG7519	CG9775
	MTA1-like	Nop56		CG5590	spz3	CG42259	Prestin		CG7713	CG9782
	mthl1	Nop60B		CG5604	spz5	CG42271	Prm		CG7872	CG9784
	muskelin	Notum		CG5642	St4	CG42321	Prx2540-1		CG7888	CG9815
	Myo10A	Nrt		CG5703	stl	CG42354	Psf3		CG7889	CG9850
	nemy	Nup154		CG5805	Sur-8	CG42362	pst		CG7927	Chd1
	NetA	Obp83g		CG5830	Swip-1	CG42375	Pu		CG7946	chrb
	NetB	O-fut1		CG5902	sws	CG42380	Ranbp11		CG8001	Clect27
	NK7.1	Orct		CG6020	Synj	CG42553	Ravus		CG8003	cN-IIIB
	norpA	Orct2		CG6055	T48	CG42668	rdgA		CG8079	cold
	oaf	Os-C		CG6272	Tab2	CG42671	regucalcin		CG8108	Cont
	Obp99c	Osi13		CG6455	Taf8	CG42813	RhoGAP54D		CG8116	cora
	obst-A	Osi9		CG6463	tal-2A	CG4294	RtGEF		CG8149	cpa
	obst-B	OstDelta		CG6509	tam	CG4300	S6k		CG8202	Cpr57A
	orb2	Ostgamma		CG6656	Taz	CG43646	S6kII		CG8237	Cpr64Ac
	Oseg1	OstStt3		CG6746	Tep2	CG43861	Sbp2		CG8311	CR43643
	Pabp2	p130CAS		CG6766	Tep4	CG43897	Scp1		CG8368	CR44116
	Pak	P32		CG6903	tey	CG44004	Sin1		CG8372	CR45778
	Pal1	Papss		CG6959	toe	CG44286	Sk1		CG8485	ctrip
	Pdi	Pcl		CG7029	Tpr2	CG44325	Skp2		CG8516	cv-2
	Pdxk	pdm3		CG7054	Tre1	CG45049	slow		CG8531	CycK
	Pfk	pgant3		CG7133	Trim9	CG45050	Socs44A		CG8563	Cyp1
	pgant5	Phlpp		CG7201	trus	CG4538	sosie		CG8635	Cyp4s3
	ph-d	Pka-C3		CG7337	Tsp97E	CG4585	Sox14		CG8728	D19A
	phtf	pod1		CG7453	wapl	CG4603	Sp7		CG8735	D19B
	pico	PPP4R2r		CG7461	wtrw	CG4670	spas		CG8860	Dab
	Pif1A	Prp8		CG7518	wun2	CG4768	Spn42Dd		CG8939	dao
	pk	Psc		CG7523	wupA	CG4848	subdued		CG8949	Den1
	pll	Ptr		CG7580		CG4872	Syn2		CG9095	Dhc64C
	plum	pum		CG7603		CG4896	Tak1		CG9135	Dhpr
	psq	Pvf3		CG7611		CG4911	Tango6		CG9175	Dlc90F
	ptc	pwn		CG7630		CG5003	tinc		CG9231	dlg1
	Ptp10D	r		CG7712		CG5004	Tm2		CG9240	Dmn
	Ptp99A	Rab23		CG7806		CG5056	tnc		CG9384	DnaJ-1
	Ptpmeg	Rcd6		CG7920		CG5087	Tob		CG9391	Doc1
	Pvf2	rdhB		CG8004		CG5167	Trpm		CG9393	Drp1
	Pxn	Ret		CG8111		CG5214	Tsp29Fb		CG9436	Duox
	pyd	RhoGAP19D		CG8184		CG5262	Tsp42Ed		CG9628	e(y)3
	qkr54B	RhoGAP71E		CG8187		CG5270	Tsp42Eg		CG9636	ebi
	qtc	RhoGAP93B		CG8209		CG5381	Tsp47F		CG9662	Edem2
	rap	RhoGEF64C		CG8319		CG5439	Unc-89		CG9727	edl
	Rbp1	rnh1		CG8331		CG5555	up		CG9773	Eip74EF
	Rbp6	rols		CG8507		CG5721	Vps33B		CG9776	elB
	rdo	Rpb7		CG8602		CG5734	wdp		Cht7	Elf
	Reph	rst		CG8636		CG5793	wmd		ckd	emb
	retm	rumi		CG8646		CG5815	wol		ckn	en
	rn	Sb		CG8786		CG5823	wun		Cks85A	Etf-QO
	robo	Sema-1a		CG8878		CG5835	Ziz		Clbn	Fatp
	rtet	Sema-2a		CG8963		CG5888	zyd		CLS	Fdh
	S	Ser		CG9005		CG5895			Cnx99A	fdl
	Samuel	sha		CG9132		CG5973			comm2	FeCH
	Sans	Skeletor		CG9140		CG6013			Coprox	Fit2
	Sap130	SKIP		CG9172		CG6051			Cortactin	fliI
	sbb	sli		CG9281		CG6091			Cp110	flw
	SC35	SmD1		CG9293		CG6115			CR45184	Fmr1
	scf	sns		CG9306		CG6145			CR45190	Fnta
	sda	spirit		CG9350		CG6175			Crc	fru
	Sec61alpha	Spn		CG9603		CG6254			crim	GalNAc-T1
	Sec61gamma	Spn100A		CG9634		CG6406			crok	gammaTub23C
	sel	Spn43Aa		CG9640		CG6422			Cyp301a1	garz
	Sep4	Spp		CG9646		CG6424			Cyp311a1	Gbeta13F
	shf	spri		CG9674		CG6597			Cyp9c1	Gdh
	shg	Sr-CI		CG9821		CG6613			D1	gek
	sn	SrpRbeta		CG9934		CG6665			dalao	Ggamma1
	Snp	SsRbeta		CG9941		CG6744			Dap160	Girdin
	Sox102F	St3		CG9953		CG6767			Deaf1	Git
	Sox15	stan		CG9992		CG6770			Dek	Gl
	spin	SuUR		chas		CG7009			Der-1	Gld
	spir	T3dh		Chc		CG7071			Df31	glec
	Spn27A	tau		CHES-1-like		CG7139			Dhod	Glg1
	Spn42Da	Ten-a		CHKov1		CG7183			dikar	Gli
	Spn88Ea	tex		ci		CG7222			dj-1beta	Golgin245
	spoon	Tmhs		cic		CG7265			Dl	Got1
	sprt	tobi		Cip4		CG7272			dmpd	Grip128
	Src64B	Toll-7		Cirl		CG7332			dnc	Grip163
	stai	tou		Cisd2		CG7371			DppIII	Grip91
	Sulf1	TRAM		ck		CG7379			Dr	grsm
	Surf4	trh		CkIalpha		CG7407			ds	GstD1
	Tango2	trn		CkIIbeta		CG7408			Dsor1	GstE12
	Ten-m	trsn		ClC-c		CG7414			E2f1	GstE13
	Tet	Tsp42Ec		clu		CG7510			E2f2	GstT2
	Timp	Tsp66E		cno		CG7536			ea	GstT4
	Tl	tyn		Cog3		CG7656			ear	GV1
	Tpc1	Ugt		CoIV		CG7686			ebd2	h
	Tret1-1	Ugt58Fa		colt		CG7772			ec	hdc
	Trp1	Uhg5		CoVa		CG7789			EcR	hdly
	Tsf1	uif		CoVb		CG7834			eEF1delta	Hem
	Tsp29Fa	upd2		CoVIb		CG8031			Egfr	her
	Tsp39D	Vha100-4		CoVIIc		CG8176			Egm	Hexim
	Tsp3A	wbl		CoVIII		CG8188			eIF-2beta	HIP
	Tsp5D	wg		Cp1		CG8206			eIF-2gamma	hoip
	Tsp68C	wit		cpb		CG8272			eIF-3p66	Hr39
	vg	Wnt5		cpo		CG8317			eIF3-S9	Hsc70Cb
	vri	wus		CR42862		CG8334			eIF4AIII	Hsp83
	wake	x16		CR44811		CG8399			Eip55E	hts
	wech	XRCC1		crb		CG8417			Elp1	I-2
	wgn	yellow-e2		Crk		CG8468			enc	ics
	Zasp52	yellow-e3		crol		CG8481			Ent2	Ilk
	Zip89B	zfh1		crp		CG8494			Eogt	Ilp8
				Crtc		CG8547			ERp60	IntS2
				Csk		CG8671			E(spl)m2-BFM	Inx2
				CtBP		CG8726			E(spl)m3-HLH	iPLA2-VIA
				ctp		CG8740			E(spl)mbeta-HLH	Karybeta3
				Ctr1A		CG8814			ex	KLHL18
				CtsB1		CG8839			Fak	Klp64D
				Cul3		CG8892			Fas3	klu
				cv		CG8931			Fbl6	kni
				cv-c		CG8944			fd68A	ksr
				cyc		CG8974			Fip1	kune
				CycG		CG9003			FKBP59	l(1)G0156
				CYLD		CG9044			foi	l(1)G0230
				d4		CG9171			fray	l(1)G0334
				Dbp80		CG9253			fus	l(1)G0469
				DCP2		CG9323			fw	l(3)01239
				Dd		CG9328			fz2	l(3)76BDr
				deltaCOP		CG9331			fz3	LamC
				Desat1		CG9360			GAA1	larp
				Diap1		CG9426			gammaCOP	lkb1
				DIP1		CG9452			gbb	lmgB
				dock		CG9691			Gdi	lqfR
				Dref		CG9715			Ge-1	m-cup
				Droj2		CG9836			Gfat2	Madm
				dsh		CG9915			Gga	MAN1
				Dsp1		CG9917			GILT1	Marf
				Dyrk3		CG9945			GlcAT-I	Mbs
				Eaf		CG9977			Glt	Mcr
				Eb1		CG9990			GNBP3	Mdh2
				eca		chb			Gp93	MED10
				Ect4		chic			Gprk2	mei-P26
				Ef1alpha48D		chico			GstE7	MESR4
				Ef1beta		CHIP			GstO1	mge
				Ef1gamma		Chmp1			gukh	mgr
				EF2		CHMP2B			H	Mob4
				EfTuM		cib			HDAC6	moi
				egl		Cka			Hel25E	Mppe
				eIF-1A		Clic			Hers	MRG15
				eIF3-S10		CLIP-190			His2Av	Mrtf
				eIF-4a		Cnb			His3.3A	msps
				eIF-4B		cnc			Hmgs	Mtl
				eIF-4E		cni			HmgZ	myo
				eIF4G		cnk			Hmu	Nacalpha
				eIF-5A		Cnot4			Hop	Nap1
				eIF5B		coil			how	ND75
				Eip78C		coro			HP1b	Nep4
				elgi		corto			Hrb87F	nes
				EloB		Cpr50Cb			Hs6st	Nhe3
				EloC		Cpr97Eb			Hsc70-3	Nipsnap
				ema		cpx			Hsc70-5	noc
				emp		CR18166			Hsf	nonA
				EndoA		CR18854			Hsp60	Nox
				e(r)		CR32207			Hsp70Ab	Nrg
				Ets98B		CR40640			Hydr2	Ntf-2
				Exn		CR43242			Idh	numb
				Fas2		CR43944			ifc	Nup358
				FBXO11		CR44042			IP3K2	ogre
				Fer1HCH		CR44317			Irp-1A	Optix
				FK506-bp2		CR45102			Irp-1B	Oscp
				flfl		CrebB			isoQC	P5cr
				fng		crq			janA	Pa1
				for		CSN4			jim	pan
				foxo		csw			Jupiter	par-6
				Fpps		cta			KdelR	parvin
				frj		cue			kibra	pck
				fry		Cul1			kis	PDCD-5
				Fur1		Cul2			Klp98A	Pdcd4
				fwd		CycY			knrl	Pde8
				fwe		cype			ksh	Pdk1
				G9a		Cyt-b5			kst	pds5
				Gale		da			kug	Pepck
				GalNAc-T2		Dak1			l(2)37Cc	pgant2
				Galphai		dally			l(2)k12914	pgant6
				Galphas		dbo			l(2)k14505	Pglym78
				gammaSnap1		dbr			l(3)72Ab	PHGPx
				Gapdh1		dco			La	PhKgamma
				GAPsec		Ddc			Lac	phl
				Gasp		Debcl			Lam	Phm
				GATAd		dia			LanA	Pi3K21B
				GckIII		Dic1			LanB1	PI4KIIIalpha
				gem		Dip2			LanB2	Pka-C1
				gfzf		Dip-C			Lar	Pka-R1
				Gie		disp			lic	Pka-R2
				Gip		Dlic			Liprin-alpha	PMCA
				gish		Dll			loqs	Pmm45A
				gk		dmGlut			Lrt	poe
				glo		dnr1			mal	Pop2
				GM130		DOR			MBD-R2	Pp4-19C
				Gp150		Drak			mbf1	pps
				gpp		Drip			Meics	PpV
				Graf		drk			meigo	Prat
				grh		Dscam1			Meltrin	prod
				GstE8		dsd			MFS16	Prosalpha3
				GstO2		DUBAI			MFS18	Prosalpha4
				GstO3		dyn-p25			mib2	Prosalpha5
				Gtp-bp		ecd			mim	Prosalpha6
				Gug		egh			mip40	Prosalpha7
				Haspin		Ehbp1			Mnn1	Prosbeta2
				Hayan		Eip71CD			Mob3	Prosbeta3
				Hcf		Eip75B			mod(r)	Prosbeta4
				hep		elm			mor	Prosbeta5
				Herp		EloA			mrn	Prosbeta6
				Hex-A		emc			mRpL12	Prosbeta7
				Hexo1		ena			mRpL17	Prx3
				hipk		EndoGI			mRpL27	PTP-ER
				HIP-R		endos			mRpL3	pug
				His3.3B		Eno			mRpL37	Pvr
				His4r		ens			mRpL38	px
				hk		Eps-15			mRpL4	pzg
				HLH106		Ero1L			mRpL42	qkr58E-2
				Hmgcr		ERR			mRpL49	qless
				Hmt-1		Faf			mRpS11	Rab39
				Hnf4		fand			mRpS17	Rab6
				homer		Fas1			mRpS26	Ras64B
				Hr78		Fis1			mRpS35	Ras85D
				Hrb27C		Fit1			mRpS7	RasGAP1
				Hrb98DE		flr			msk	Rbcn-3A
				hrg		fok			Mtap	Rbp1-like
				Hsromega		fs(1)K10			Mtch	Rbp2
				hyd		fu			mtg	ref(2)P
				ihog		Fur2			Mtor	rg
				Indy		Gadd34			Mul1	rhea
				Inr-a		galectin			Mvl	rho-4
				Int6		GAPcenA			mwh	RhoGAP68F
				IntS3		Gbs-70E			Myb	Rich
				inv		GCC185			Myo61F	rin
				Inx3		GCC88			Mys45A	Rlip
				ird5		Gclc			N	RluA-1
				Irk1		Gel			NAA20	Rok
				jigr1		ghi			Naa60	Rpi
				JIL-1		Gint3			nahoda	Rpn1
				Jra		Glut4EF			Nat1	Rpn11
				jub		Gmap			nclb	Rpn5
				jvl		GNBP2			Neos	Rpn8
				Kap-alpha1		Gnf1			Nf1	Rpp20
				Kap-alpha3		godzilla			NFAT	Rpt3
				kappaB-Ras		Got2			NimC4	rump
				kay		Gpo-1			Nipped-A	Saf-B
				kek5		gry			Nlp	salm
				KFase		gus			nompA	Sam-S
				Klc		HBS1			Non2	sax
				kra		Hip1			Nop17l	Sbf
				kraken		Hip14			Not11	scat
				Kr-h2		Hlc			Nrx-IV	schlank
				Krn		Ho			Ns1	scramb1
				l(1)G0222		Hph			nst	scrib
				l(1)G0289		Hrs			Nup62	sea
				l(2)06225		Hsc70-4			Nup93-1	SelG
				l(2)k09913		Hsepi			Oatp74D	Sem1
				l(3)02640		Hsl			osa	sgll
				l(3)03670		htt			osp	Sgt1
				l(3)neo18		Ide			Ost48	shot
				l(3)neo38		Idgf2			p	Shroom
				laccase2		igl			P58IPK	sif
				lap		ImpL2			pcm	sinu
				levy		ImpL3			Pde1c	Sirup
				lft		inc			pdm2	sm
				lola		IntS11			PDZ-GEF	smid
				LpR2		IntS6			peb	Sod2
				lqf		IP3K1			Pgam5	SP1173
				Lsd-2		Ipp			Pgm	SP2637
				M6		ird1			Phax	ss
				mab-21		ITP			Phb2	Ssadh
				Maf1		jbug			pic	ssp
				maf-S		JhI-21			PIG-S	sw
				mav		jv			PIG-U	swm
				mbt		Kap3			pip	syd
				Mctp		Kdm2			pit	Syx6
				Mdh1		kel			pkaap	T-cp1
				Mec2		Khc			Pld	tai
				MED15		Khc-73			Plod	Tcp-1eta
				MED19		Klp10A			pnt	Tcp-1zeta
				MEP-1		Klp31E			pnut	TER94
				MFS17		ko			Ppa	Tes
				mgl		koi			Ppn	tgo
				Mgstl		l(1)G0196			Prosap	TH1
				mib1		l(1)G0232			Prp19	Thor
				Mio		l(1)G0255			prtp	Top1
				Mipp1		l(2)35Di			Psi	Traf6
				mld		l(2)gd1			Ptp69D	Trf4-1
				mmy		l(2)k05819			puf	Trl
				mod		l(2)k14710			qkr58E-1	trol
				mod(mdg4)		l(3)04053			qkr58E-3	Tsf2
				Mrp4		l(3)05822			Rab40	tth
				mRpL14		l(3)76BDm			Ran	tx
				mRpL22		l(3)L1231			Ranbp16	Txl
				mRpL24		l(3)mbt			Ranbp21	tyf
				mRpS30		Lasp			Rassf	Ube3a
				mRpS5		lbm			Rcd2	Ubpy
				MSBP		Letm1			Reps	Uch-L5
				Msr-110		lig			rgn	Ude
				mtacp1		LIMK1			RhoBTB	Ulp1
				mt:lrRNA		Liprin-beta			RhoGAP5A	Unc-76
				mts		Liprin-gamma			rno	Utx
				mt:srRNA		Lis-1			RnpS1	Vha68-1
				Mur2B		Lk6			Roe1	viaf
				Nc73EF		Lmpt			row	vib
				nct		lost			Rpd3	vig
				ND23		lt			RpII140	vkg
				ND42		lute			RpII215	Vps16A
				NDUFS3		Map205			Rsf1	Vps45
				Nedd4		Mapmodulin			rut	wash
				Nedd8		mbc			S1P	WASp
				Nelf-A		MCPH1			sas	Wsck
				Nep2		MED14			sba	xit
				Nmda1		Men			Sc2	yellow-c
				nmo		Men-b			scaf	yps
				Non1		Mer			scaf6	YT521-B
				Not1		Met			Sce	zf30C
				Npc1a		Mfap1			Scox
				Npc2a		Mgat2			scu
				Npc2b		MICAL-like			SdhA
				nrv2		Miro			Sec13
				Ns4		Mitf			Sec24CD
				NTPase		Mkrn1			Sec61beta
				NUCB1		Mlc-c			Sec63
				nuf		mlt			SelD
				Nup153		Mnt			Sema-2b
				Nurf-38		modSP			Sep2
				Oda		Moe			Set
				Osbp		Mon1			Set2
				ox		mop			SF1
				pAbp		Mpc1			sgl
				Pak3		Mpcp			simj
				pall		mri			Sin
				PAN2		MRP			sing
				Past1		mRpL28			sip3
				Pat1		mtd			Sirt2
				path		mtm			sll
				Patronin		Mtp			Smn
				Pax		mura			smt3
				Pcmt		mxt			sno
				pcx		Myd88			Snr1
				Pdp1		Myo31DF			snRNP-U1-70K
				Pdsw		Myo95E			snRNP-U1-C
				Pep		mys			Spase12
				Pex19		Nab2			Spase25
				Pgk		Nak			Spred
				phol		NAT1			Spt20
				ph-p		Nbr			sqz
				pix		Ndae1			Sras
				Pkn		Ndfip			SRm160
				PlexA		NELF-B			Srp68
				PlexB		NKAIN			Ssdp
				Pli		NLaz			ste14
				PNUTS		nmd			ste24a
				porin		Nmd3			su(f)
				Pp2B-14D		Nmnat			Su(var)205
				Pp2C1		Noa36			Su(var)2-10
				Prosalpha2		Not3			su(w[a])
				Prp38		Npl4			Taf1
				Prx5		nrv1			Tango14
				Psn		nrv3			Tapdelta
				Pten		Nsf2			Tfb5
				Ptp4E		nudE			TfIIFalpha
				puc		Nup98-96			TfIIS
				pUf68		Ocrl			tho2
				put		olf186-F			Tie
				Pxd		Opbp			Tim10
				QC		Oscillin			Tim8
				qsm		oxt			Tina-1
				Rab14		p38a			tkv
				Rab18		p47			tna
				Rab35		P5CDh1			Tollo
				Rab7		Paip2			Tom40
				Rac2		par-1			Top3beta
				Rack1		para			Tor
				Rad23		Parp			Torsin
				Rala		Patj			Tpi
				RapGAP1		Patr-1			tra2
				Rb97D		Pbgs			Trap1
				Rcd-1		Pdp			trr
				Rcd5		pea			Tsp
				rdx		PebIII			tsu
				REG		PEK			Ttc19
				Rel		pes			ttm50
				RFeSP		Pex11			Tudor-SN
				Rheb		Pex13			tutl
				RhoGAP15B		Pex3			TwdlC
				RhoGAP18B		Pex6			twin
				RhoGAPp190		Pez			twr
				RhoL		Pfrx			U2af38
				Rhp		Pgd			Uba2
				rictor		Pgi			Ucp4A
				rl		PGRP-LE			Ucp4B
				Rm62		pho			Updo
				RNaseX25		Pi3K92E			Vang
				RN-tre		pigs			vap
				roX2		PIG-V			vari
				Rox8		Pink1			Vav
				RpL10		pins			vig2
				RpL10Ab		pinta			vlc
				RpL11		pio			vn
				RpL13		PIP4K			wls
				RpL13A		Pis			Wnt2
				RpL14		Pkc98E			woc
				RpL15		Pmp70			XNP
				RpL17		pncr009:3L			Xrp1
				RpL18		Pngl			yip2
				RpL18A		pot			yrt
				RpL19		Pp1alpha-96A			ytr
				RpL21		PP2A-B'			ZAP3
				RpL22		ppk23			Zir
				RpL23		prel			Zn72D
				RpL23A		Prp3			ZnT49B
				RpL24		ps			ZnT86D
				RpL24-like		PSR			β'COP
				RpL26		Pur-alpha
				RpL27		Pvf1
				RpL27A		PyK
				RpL29		qm
				RpL30		R
				RpL31		Rab1
				RpL32		Rab10
				RpL34a		Rab19
				RpL35		Rab30
				RpL35A		Rab3-GAP
				RpL36		Rab5
				RpL36A		RabX1
				RpL37a		RagC-D
				RpL38		Rap2l
				RpL4		RASSF8
				RpL40		Rbcn-3B
				RpL41		Rcc1
				RpL5		Rcd1
				RpL6		Reg-5
				RpL7		Rep
				RpL7A		Rga
				RpL7-like		Rho1
				RpL8		RhoGAP92B
				RpL9		RhoGDI
				RpLP0		RhoGEF3
				RpLP1		Ric
				RpLP2		Rim2
				RpS10b		Rip11
				RpS11		rogdi
				RpS12		Rop
				RpS13		roq
				RpS14a		RpII15
				RpS14b		Rpn10
				RpS15		Rpn12
				RpS15Aa		Rpn13
				RpS16		Rpn2
				RpS17		Rpn3
				RpS18		Rpn6
				RpS19a		Rpn7
				RpS2		Rpt1
				RpS20		Rpt2
				RpS21		Rpt5
				RpS23		Rpt6
				RpS24		Rtf1
				RpS27		rudhira
				RpS27A		Sac1
				RpS28b		SamDC
				RpS29		Sara
				RpS3		sav
				RpS3A		scny
				RpS4		Scsalpha
				RpS5a		scyl
				RpS7		sds22
				RpS8		Sec10
				RpS9		Sec24AB
				Rpt4		Sec3
				Rtnl1		Sec5
				rtv		SelR
				salr		Sema-1b
				Sap30		sesB
				Sap47		SH3PX1
				Sar1		Shc
				sau		shrb
				sbr		SIDL
				Scamp		Sip1
				SCAR		skap
				ScpX		Slmap
				scramb2		slmb
				sd		slmo
				Sdc		slpr
				SdhB		Slu7
				SdhC		SMC1
				sdk		Smox
				sdt		Snap24
				Sec16		Snap25
				Sec22		Snap29
				Sec23		SNF4Agamma
				Sec31		Snx16
				Sema-5c		sog
				Sep1		SP2353
				serp		Spec2
				Sesn		Spn28Dc
				sfl		Spn77Ba
				sgg		SPoCk
				Sh3beta		Spt3
				shep		sqh
				sick		Sra-1
				sina		Srp54
				Sir2		SRPK
				siz		Stam
				skd		Start1
				sky		stas
				slgA		stck
				slik		step
				slim		stmA
				sls		Strip
				smg		stv
				Smg5		Su(dx)
				Smg6		Su(H)
				Smr		Su(z)12
				SMSr		Syt1
				Smurf		Syx13
				Snx1		Syx1A
				Snx3		Syx5
				Socs16D		Syx7
				Sod		tacc
				sol		TAF1C-like
				spen		Taf5
				spi		Taf6
				spict		Tal
				Sply		tamo
				Spn55B		tan
				SppL		Tango10
				Sptr		Tango5
				spz		Tbce
				sqd		TfIIB
				Src42A		TfIIEalpha
				Srp14		Tm1
				Srp54k		toc
				Srp72		Traf4
				ssp2		trbl
				ssx		trc
				sta		Trc8
				Stat92E		Treh
				Stlk		tsl
				stwl		Tsp26A
				sty		Tsp42Ea
				Sug		Tsp42Ee
				su(Hw)		Tsp74F
				sun		tsr
				Sur		tub
				Su(Tpl)		tws
				Su(z)2		Uba1
				svr		Ubc4
				Synd		Ubc6
				Syp		UbcE2H
				Syx17		Ubi-p5E
				Tango1		unc-104
				Tango13		Unc-115a
				Tango9		Unc-13-4B
				tank		unc-45
				Tao		und
				tara		Usp7
				TBPH		Uvrag
				Tctp		uzip
				Tep3		Vha100-2
				Tfb1		Vha13
				TfIIA-L		Vha14-1
				Tgi		Vha16-1
				Thd1		Vha26
				Thiolase		Vha36-1
				Tim17b		Vha44
				tko		Vha55
				tlk		Vha68-2
				TM9SF4		VhaAC39-1
				tmod		VhaAC45
				TMS1		VhaM8.9
				Tnks		VhaM9.7-b
				Tom20		VhaPPA1-1
				Tom7		VhaSFD
				trbd		Vinc
				Trf2		vir-1
				trio		Vps2
				Trip1		Vps20
				Trn		Vps24
				trx		Vps25
				Trx-2		Vps28
				Trxr-1		Vps36
				Tsp42Ef		Vps4
				Tsp96F		Vps60
				ttk		Vrp1
				tud		vtd
				Ubc10		vvl
				UbcE2M		Wbp2
				Ubi-p63E		wfs1
				Ubqn		X11L
				Uch		Yippee
				Ucrh		yuri
				Uev1A		zip
				uex		Zw
				unc-13
				unk
				Unr
				Upf1
				upSET
				Vap-33A
				Vap-33B
				Vdup1
				veli
				verm
				Vha100-1
				vimar
				vsg
				wal
				wb
				wdb
				wde
				wge
				whd
				wnd
				Xe7
				yellow-h
				Yeti
				zetaCOP
				Zip102B
				ZnT63C
				zormin
