# Supplementary material for: The Gene Expression Program for the Formation of Wing Cuticle in Drosophila
Source: PLoS Genet. 2016 May 27;12(5):e1006100. doi: 10.1371/journal.pgen.1006100 (PMC4883753; doi:10.1371/journal.pgen.1006100)
Supplement: S9 Table — (XLSX) [file pgen.1006100.s013.xlsx]

## Sheet: curticle_protein_expression
gene_short_name	wing42h_FPKM	wing52h_FPKM	wing62h_FPKM	wing72h_FPKM	wing80h_FPKM	wing88h_FPKM	wing96h_FPKM	total FPKM	Table S9. Cuticle protein encoding genes expressed in the pupal wing.
Acp1	0.687968	0.110113	2.16019	1.37104	1.13032	1.88683	25.5555	32.902
Acp65Aa	0.384794	1.45683	565.579	2074.43	977.446	200.419	32.7146	3852.43
Ccp84Aa	0.307587	0	0	2.33884	5.57096	1.19934	10.5728	19.9895
Ccp84Ab	0.283751	0	0	7.49951	16.9359	3.39742	38.0201	66.1367
Ccp84Ac	0	0	0.151734	0.0486117	0	0.22916	2.42006	2.84957
Ccp84Ad	0	0	0	1.42747	10.0078	2.06832	0.825857	14.3294
Ccp84Ae	0	0	0	0.395494	2.34048	4.02031	5.58401	12.3403
Ccp84Af	0	0	0	0	0	0.41881	1.04656	1.46537
Ccp84Ag	0	0	0	1.18128	0.616384	3.85383	2.67848	8.32997
CG10625	1.6259	126.651	45.0676	83.4954	97.5831	46.8437	11.7761	413.043
CG1136	0.47936	172.896	29.5582	13.2947	6.08259	6.86535	1.8558	231.032
CG13670	0	15.7654	55.5727	6.15661	2.06156	1.07749	0	80.6338
CG15515	0.997051	0.400328	3.6833	4.14146	1.0763	0.247671	0.581533	11.1276
CG34205	59.0656	320.194	49507.7	49086.1	30051.3	15002.6	4326.87	148354
CG34461	18.0174	10888.6	71865.9	11314.5	3428.74	302.116	42.4677	97860.3
CG34462	0.102268	4.33495	22.4992	3.36767	0.746958	0.209948	0	31.261
CG7214	3.62562	21.6213	3153.85	3006.81	1155.02	1210.32	213.642	8764.89
CG7548	2.60589	0	0.180722	0	0	0.17242	0	2.95903
CG8927	10.666	3904.48	2379.96	1598.79	96.3559	110.069	77.5214	8177.84
Cpr100A	214.588	990.302	1470.41	440.286	17.707	4.92144	231.862	3370.08
Cpr11A	0.177454	0.151107	0.363888	0.186028	0.134321	0	2.2305	3.2433
Cpr11B	0	0	15.355	20.2728	7.25868	2.31997	0	45.2064
Cpr30B	1.32379	0.664397	6.37678	0.564359	0.167004	0.113882	3.30354	12.5138
Cpr30F	0	0.114241	40.5164	0.117984	0.143579	0	0	40.8922
Cpr31A	4.88277	0.633559	2.66093	0.200711	0	0	0	8.37797
Cpr47Ea	0.142731	0.241698	280.617	81.7398	3.088	0.987099	2.67215	369.488
Cpr47Ec	4.12234	0.126986	0	0	0	0	0	4.24933
Cpr47Ee	1.01863	0	0.20445	8.51751	1.11626	0.311452	1.11714	12.2854
Cpr47Ef	0.217964	0.359603	66.1958	53.6256	58.424	20.3151	3.56284	202.701
Cpr47Eg	0.281055	0	1.14612	0.354159	1.40258	0.555348	0	3.73926
Cpr49Aa	0	2.05857	47.906	6.65684	0.28245	0.277294	0	57.1812
Cpr49Ac	0.438207	0.0717262	0.244228	0	0	0	1.41139	2.16555
Cpr49Ae	1.69151	9.57207	791.272	2230.74	1348.06	416.899	138.684	4936.92
Cpr49Af	0	0.189742	3.94085	3.13254	0.449771	0.153355	0	7.86626
Cpr49Ag	0.364074	0	8.64838	5.53058	0.4009	0.857971	0.240904	16.0428
Cpr49Ah	1457.15	974.481	1569.73	353.285	40.9821	3.93349	10.5052	4410.07
Cpr50Ca	34.7797	2598.91	0.650317	1.61395	0.528432	7.42999	7.47116	2651.38
Cpr50Cb	4.75958	14.7717	260.553	210.867	105.818	116.4	898.59	1611.76
Cpr51A	6.87994	2744.09	94.9506	36.9536	11.7763	2.74953	23.0458	2920.45
Cpr56F	0.0939827	3.46752	151.226	112.274	16.2215	0.878677	0.248749	284.41
Cpr57A	9.24743	206.449	252.372	161.898	101.58	94.7763	54.8761	881.199
Cpr62Ba	0	0.111725	5.77078	0.356262	0.714167	1.93734	1.51791	10.4082
Cpr62Bb	3.42222	21.4221	281.098	361.782	248.889	107.861	48.6334	1073.11
Cpr62Bc	0.232682	21.6499	912.364	642.579	235.137	188.158	100.176	2100.3
Cpr64Aa	1.74948	64.0823	3319.45	6902.94	5152.22	1513.65	142.666	17096.8
Cpr64Ab	0	2.67087	15.7256	15.2642	0.217604	0.213194	0	34.0915
Cpr64Ac	162.162	307.628	21928.6	54553.4	17287.7	2847.88	848.263	97935.6
Cpr64Ad	0.123331	3.59539	12.1808	16.3635	2.96413	0.498293	0.448894	36.1743
Cpr65Au	0	0	0	0	0.896861	2.3141	25.1121	28.3231
Cpr65Ec	0.831463	0	0	1.32684	0.396327	0.206538	0	2.76117
Cpr66Cb	18.8297	6989.35	231.592	10.7202	7.30928	1.06925	8.0221	7266.89
Cpr66D	198.289	4263.03	696.418	313.474	96.0446	10.2409	0.905239	5578.4
Cpr67B	1.86646	0.969319	1.56206	0.29525	1.57091	5.1919	30.4407	41.8966
Cpr67Fb	5.15477	2.37397	0.703888	0.551768	0.389736	0.177177	2.31383	11.6651
Cpr72Eb	0	0	2.79276	8.46847	0.146773	0	0	11.408
Cpr72Ec	0.32523	0.0652918	62.4549	324.348	51.1815	3.01469	0.635923	442.026
Cpr73D	8.82636	0.355821	2.88035	48.912	164.464	95.6639	21.2345	342.337
Cpr76Ba	1.0588	7.29389	462.377	3.36339	0.439258	0.702398	0	475.235
Cpr76Bb	0.153468	0.504957	880.476	2234.21	1728.44	387.116	30.6732	5261.57
Cpr76Bc	8944.26	11.0425	10.927	5.60965	4.6892	30.8532	52.5526	9059.93
Cpr76Bd	2.32753	191.971	4467.66	1505.98	925.86	266.492	39.0149	7399.31
Cpr78Ca	0.135073	0	0.646959	0.346674	0.0941502	0.595606	2.65921	4.47767
Cpr78Cc	0	0	0	3.79095	0.157999	0	0.599953	4.5489
Cpr78E	40.5411	0.840869	1.40595	0.544618	0.128229	0.174881	0	43.6356
Cpr92A	2.42027	7.3581	325.753	248.453	136.341	31.882	6.68285	758.89
Cpr92F	0.827164	60.0399	1850.08	110.559	13.1488	9.21236	3.41765	2047.28
Cpr97Ea	26.4796	545.824	1406.52	576.137	44.4968	5.62792	36.2473	2641.33
Cpr97Eb	13.9817	179.174	3359.86	411.672	155.184	137.67	609.342	4866.88
dsx-c73A	251.764	0.955652	0.727319	0.227985	0.0405742	0	0.0785234	253.794
Edg78E	0.243534	0	1.17227	0.451763	0	0	0	1.86757
Edg91	0.216691	0	0.448799	4.12843	0.217428	1.62946	0.958369	7.59918
l(3)mbn	0	0	1.83162	8.70663	6.59333	2.34603	4.75787	24.2355
Lcp65Af	0	0	0	0	0	0.693277	1.09502	1.7883
resilin	2.35928	1.78941	462.59	70.3765	38.1765	12.5823	4.56348	592.437
Twdlalpha	2.60776	0	0.328072	2.15057	0.226585	0	0	5.31299
TwdlC	5.73379	1.63015	0	2.9309	4.40434	1.17924	0.21048	16.0889
TwdlE	19.8053	169.982	663.831	253.678	75.7045	5.71332	0.887566	1189.6
TwdlF	1.3348	1.85191	1.66202	0.12073	0.432655	0.0655627	0.253583	5.72126
TwdlT	73.5109	2760.06	1388.7	469.329	145.716	24.8176	6.44994	4868.58
TwdlV	2.43211	9.89443	2.31124	1.11791	0.754321	0.227657	0.146755	16.8844
TwdlW	2.19601	0.795691	1.29232	0.310596	0.263632	0.351458	0	5.20971
TwdlX	9.82164	0.440046	0.297146	0.297762	0.10384	0	0.100598	11.061
TwdlY	8.30813	0.193779	0	0	0	0	0.151439	8.65335
