# Supplementary material for: The Gene Expression Program for the Formation of Wing Cuticle in Drosophila
Source: PLoS Genet. 2016 May 27;12(5):e1006100. doi: 10.1371/journal.pgen.1006100 (PMC4883753; doi:10.1371/journal.pgen.1006100)
Supplement: S10 Table — (XLSX) [file pgen.1006100.s014.xlsx]

## Sheet: Sheet1
gene_short_name	wing42h_FPKM	wing52h_FPKM	wing62h_FPKM	wing72h_FPKM	wing80h_FPKM	wing88h_FPKM	wing96h_FPKM	functional grouping	Cluster	Table S10. List of 20 most highly expressed genes at each time point.
Act5C	4185.73	106.429	249.211	944.39	5870.25	22252.9	24487.3	cytoskeleton	6
cib	907.043	408.785	846.562	3191.67	7393.61	10354.8	10650.5	cytoskeleton	6
Tm1	129.539	58.1989	64.7271	442.296	2790.02	4197.41	2207.28	cytoskeleton	6
Mlc-c	31.3145	316.272	357.902	889.117	2365.67	4494.24	3062.29	cytoskeleton	6
chic	383.564	65.2894	60.7229	188.416	1047.21	3021.01	3743.87	cytoskeleton	6
CG34417	65.8154	11.1448	29.8679	302.108	1402.24	3663.34	1766.95	cytoskeleton	14
Chd64	22.5118	31.7234	125.769	1643.29	3814.69	5075.46	4398.93	cytoskeleton	14
alphaTub84B	1327.49	1162.02	2295.48	7813.47	10140.3	7637.42	3567.79	cytoskeleton	10
betaTub56D	1300.6	854.525	2362.86	6762.57	7806.95	3190.03	788.257	cytoskeleton	10
CG15615	29.2028	19471.2	7.63724	13.3279	0.602533	0.522354	2.24954	ferritin family	12
CG12164	37.5252	17903.7	96.521	61.543	5.62384	1.15297	1.45947	ferritin family	12
CG42331	2467.76	1050.37	38.784	3.87254	0.605689	0.493855	1.60623	peroxidase	8
Pxd	221.813	304.711	2887.06	855.877	321.839	69.0116	206.641	peroxidase	4
Mmp1	21.9116	96.1466	13.218	1.43321	0.914288	44.7985	6333.2	protease	5
CG32354	2683.43	49.0346	5.37822	14.4254	9.2297	2.40968	6.35105	protease	2
Dronc	9.90328	33.1991	7.22144	6.39628	25.9797	549.25	4218.86	caspase	7
Pu	8.98648	7.25251	20.9811	96.5859	106.396	68.0444	5269.5	GTP cyclohydrolase I	7
CG2663	140.65	471.279	4520.27	24.6654	2.01433	0.153731	0.4566	lipid metabolism	12
CG5162	0.307863	0.32987	0.088655	0.18245	2.07509	747.357	6676.27	lipid metabolism	11
CG30427	1.19759	524.542	4124.69	187.601	153.511	85.8917	31.3401	lipid metabolism	3
CG6055	4094.28	129.543	244.716	278.33	314.66	999.065	557.086	lectin	4
b6	10.4638	307.768	2921.56	354.48	78.2791	15.2974	12.7399	lectin	3
Fkbp14	2477.86	438.931	173.1	22.0061	7.1243	5.83005	8.44514	peptidyl-prolyul cis-trans isomerase	2
ple	4.90626	13.96	7.43394	123.776	6403.07	26463.4	61040.4	tyrosine hydroxylase - pigmentation	16
e	12.3294	391.214	49.7157	121.341	5.76497	30.8019	11163.9	pigmentation	5
CG2650	1.39503	0.18653	0.279732	0.152602	0.361467	226.741	6971.89	juvenile hormone binding	11
CG5945	0	0.313851	0.313782	1.78927	92.3908	4578.14	2842.47	juvenile hormone binding	16
Cpr76Bc	8944.26	11.0425	10.927	5.60965	4.6892	30.8532	52.5526	cuticle protein	1
Gasp	2831.78	3629.61	2465.21	905.482	408.213	443.338	454.705	cuticle protein	4
CG42323	232.312	33896.8	12121.8	14318.2	4989.05	1598.9	1156.56	cuticle protein	10
CG34461	18.0174	10888.6	71865.9	11314.5	3428.74	302.116	42.4677	cuticle protein	3
Cpr66Cb	18.8297	6989.35	231.592	10.7202	7.30928	1.06925	8.0221	cuticle protein	12
Cpr66D	198.289	4263.03	696.418	313.474	96.0446	10.2409	0.905239	cuticle protein	2
CG8927	10.666	3904.48	2379.96	1598.79	96.3559	110.069	77.5214	cuticle protein	3
Cpr64Ac	162.162	307.628	21928.6	54553.4	17287.7	2847.88	848.263	cuticle protein	10
Cpr76Bd	2.32753	191.971	4467.66	1505.98	925.86	266.492	39.0149	cuticle protein	3
Cpr97Eb	13.9817	179.174	3359.86	411.672	155.184	137.67	609.342	cuticle protein	6
Cpr64Aa	1.74948	64.0823	3319.45	6902.94	5152.22	1513.65	142.666	cuticle protein	14
Cpr76Bb	0.153468	0.504957	880.476	2234.21	1728.44	387.116	30.6732	cuticle protein	14
Cpr49Ae	1.69151	9.57207	791.272	2230.74	1348.06	416.899	138.684	cuticle protein	14
Acp65Aa	0.384794	1.45683	565.579	2074.43	977.446	200.419	32.7146	cuticle protein	14
CG34205	59.0656	320.194	49507.7	49086.1	30051.3	15002.6	4326.87	cuticle protein in another insect	10
CG7214	3.62562	21.6213	3153.85	3006.81	1155.02	1210.32	213.642	cuticle protein in another insect	14
CG16886	3.02817	20482.6	1803.71	346.296	40.4457	5.70156	6.16676	cuticle protein homolog detected by Mass Spec in Anopheles gambiae (Vectorbase)	3
CG30101	461.878	31841	4289.92	2605.76	617.975	96.2276	28.9337	cuticle protein homolog detected by Mass Spec in Anopheles gambiae (Vectorbase)	9
CG16884	8.66995	29791.1	33594.6	16116.8	5067.17	1108.97	138.622	cuticle protein homolog detected by Mass Spec in Anopheles gambiae (Vectorbase)	3
CG12017	12032.1	12.3018	2.45971	3.25435	0.475071	0.606015	5.41906	arthropod specific - candiate cuticle protein	8
CG4702	7584.5	5.88421	4.52791	1.17796	0.249626	0.250828	2.49927	arthropod specific - candiate cuticle protein	8
ect	6571.69	50.2815	9.95001	3.06801	0.394212	0.791356	4.23851	arthropod specific - candiate cuticle protein	8
CG42449	13.1031	46245.8	1067.35	3.50996	1.01902	0.98865	4.92692	arthropod specific - candiate cuticle protein	12
CG16885	6.98829	32868.7	32396.5	17220.8	4557.19	862.423	156.736	arthropod specific - candiate cuticle protein	3
CG13050	5.43069	21384.3	52762	755.946	15.8567	3.68026	7.93282	arthropod specific - candiate cuticle protein	3
CG13154	22.7394	16734.2	13.615	0.649678	0.179685	0.8914	11.5036	arthropod specific - candiate cuticle protein	12
CG34221	4.69086	9968.28	14.5879	12.2211	1.67872	1.1989	1.90806	arthropod specific - candiate cuticle protein	12
CG12003	39.8474	9486.36	1.54276	0.660104	0.273853	0.527627	404.79	arthropod specific - candiate cuticle protein	5
CG14752	0.871496	3788.93	38.4209	9.7797	1.38054	0.216483	0.254151	arthropod specific - candiate cuticle protein	12
CG4962	3.96429	161.747	9913.98	5794.84	2386.79	785.618	286.042	arthropod specific - candiate cuticle protein	3
CG13231	2.67207	3.52284	477.299	13063.1	16025.7	12151.6	3791.47	arthropod specific - candiate cuticle protein	14
CG13065	1.21947	27.2765	945.832	3409.73	3400.39	1924.4	602.078	arthropod specific - candiate cuticle protein	14
CG14961	25.4472	11.1633	8.04369	2461.92	40717.3	66495.7	20577.4	arthropod specific - candiate cuticle protein	14
CG9686	4.07618	2.60485	2.25385	0.533356	1.42148	85.5481	51265.1	arthropod specific - candiate cuticle protein	13
CG13606	0.55332	2.73821	11.4806	19.7052	34.7377	19.8873	11442.5	arthropod specific - candiate cuticle protein	7
CG7778	0.857622	0.391101	0.316974	0.0833088	6.02116	41.1304	8806.28	arthropod specific - candiate cuticle protein	11
CG9691	223.738	68.9622	79.331	62.1586	96.4062	431.966	7409.37	arthropod specific - candiate cuticle protein	6
CG17298	19.3187	1.52691	1.06753	7.08742	386.412	31748.5	46515.2	arthropod specific - candiate cuticle protein	16
CG15674	11.727	0.531891	0.77531	154.135	2155.23	4174.35	2577.95	arthropod specific - candiate cuticle protein	16
dyl	2917.4	161.951	62.0689	1.86764	0.614527	0.451303	1.47215	ZP domain - cuticle deposition	8
CG10005	7.93821	4006.25	8.92952	1.43028	1.71224	0.858579	3.385	ZP domain	12
Osi3	34331.2	31.2939	4.1346	6.83395	0.564426	1.51077	15.4753	Osirus family	8
Osi12	24307.6	15.6351	2.67506	5.7746	0.55077	1.36305	8.91485	Osirus family	8
Osi9	18660.4	15.7875	10.5422	6.70694	5.125	2.25496	7.98635	Osirus family	2
Osi7	8346.38	13.7849	2.24924	1.28869	0.342152	0.698706	4.02265	Osirus family	8
Osi1	2557.59	1.14909	0.138534	0.756377	0.142077	0.271121	1.21543	Osirus family	2
Osi8	2026.13	1.43519	0.357619	1.01037	0.947483	0.380328	1.8649	Osirus family	8
Osi22	1953.03	2.06116	0.211806	0.381866	0.276538	0.101038	1.94806	Osirus family	15
Osi4	1882.95	2.40234	0.0808243	0.643619	0.054373	0.0769596	0.361986	Osirus family	15
CG14515	33.0488	157.268	5849.83	1260.64	83.5439	3.89882	2.14491	reeler domain	3
CG31997	2227.52	2264.2	4178.06	1939.41	1573.9	966.63	493.461	other - Von Willebrand factor type C	4
Msr-110	658.797	3978.3	2565.61	1524.04	1018.88	558.537	259.948	DUF3736 domain	4
CG7777	12.1131	9.71013	7.38413	349.102	3512.66	6237.25	3827.92	Aquaporin like	14
Hsc70-4	653.517	772.822	686.448	762.429	1656.36	3110.35	4009.69	chaperone	6
PebIII	517.608	872.514	1469.34	627.29	1688.36	3539.84	20116	odorant binding	6
Pino	26.7223	39.1353	36.5078	45.4175	49.2174	600.515	6436.37	smell perception	7
