# Supplementary material for: The Gene Expression Program for the Formation of Wing Cuticle in Drosophila
Source: PLoS Genet. 2016 May 27;12(5):e1006100. doi: 10.1371/journal.pgen.1006100 (PMC4883753; doi:10.1371/journal.pgen.1006100)
Supplement: S11 Table — (XLS) [file pgen.1006100.s015.xls]

## Sheet: Sheet1
transcript ID	gene ID	gene_short_name	42 hr FPKM	52 hr FPKM	62 hr FPKM	72 hr FPKM	80 hr FPKM	88 hr FPKM	96 hr FPKM	The Table contains FPKM values for all isoforms.
FBtr0005088	FBgn0260439	Pp2A-29B	69.0352	81.5476	75.278	82.6533	89.0005	100.863	69.8305
FBtr0070000	FBgn0031081	Nep3	1.22789e-05	0.0096974	0.0370226	0.027358	0.108427	0.000110246	0.00849168
FBtr0070001	FBgn0052826	tRNA:CR32826	0	0	0	0	0	0	0
FBtr0070002	FBgn0031085	CG9570	0	0	0	0	0	0	0
FBtr0070003	FBgn0062565	Or19b	0	0	0	0	0	0	0
FBtr0070006	FBgn0031089	CG9572	0.000155963	0.120197	0.579031	1.0983	3.68225	6.20289	6.61722
FBtr0070007	FBgn0031092	CG9577	6.78003	10.818	14.9922	15.9458	15.6708	12.3822	9.80383
FBtr0070008	FBgn0031094	CG9578	3.66998	2.28708	2.89119	3.59367	4.59522	4.20116	3.59934
FBtr0070025	FBgn0000084	AnxB10	15.1009	3.8425	24.266	34.3998	77.319	102.807	62.9736
FBtr0070026	FBgn0031093	CG9581	1.37673	1.17824	1.24055	1.59822	1.57664	1.35183	1.07175
FBtr0070027	FBgn0031091	Phf7	1.85601	5.70519	0.0287748	0.561556	0.276418	0	0
FBtr0070028	FBgn0031090	Rab35	1.0284	1.6407	3.31611	3.34474	6.22254	3.56074	10.99
FBtr0070029	FBgn0041626	Or19a	0	0	0	0	0	0	0
FBtr0070032	FBgn0031086	fd19B	0	0	0	0	0	0	0
FBtr0070034	FBgn0053517	Dop2R	0	0.0216701	0	0.0236402	0.0325354	0	0.0314817
FBtr0070035	FBgn0031082	CG17003	0	0	0	0	0	0	0
FBtr0070036	FBgn0031080	CG12655	0.385113	0	0.526476	0.572391	3.79533	4.84362	8.30492
FBtr0070038	FBgn0010215	alpha-Cat	27.1221	37.1908	33.0018	34.6293	35.113	41.6063	77.3441
FBtr0070040	FBgn0052230	CG32230	0	0.101421	1.89793	2.66627	4.32717	3.7957	0
FBtr0070041	FBgn0052230	CG32230	70.7601	202.25	114.834	70.0126	72.6851	107.338	109.195
FBtr0070042	FBgn0264492	CkIIalpha	24.2598	7.58045	9.07828	9.50883	13.7041	19.9921	13.8705
FBtr0070043	FBgn0264492	CkIIalpha	0	1.364	4.35886	2.59247	3.03125	2.86462	3.97551
FBtr0070044	FBgn0264492	CkIIalpha	12.2171	12.8668	11.5932	11.4987	9.01944	6.03861	1.9833
FBtr0070045	FBgn0053217	CG33217	1.27335	0.471784	1.09357	0.674441	0.376252	0.270642	0.13194
FBtr0070046	FBgn0052350	CG32350	2.70148	3.17082	2.49083	2.11442	3.15963	4.45919	6.11794
FBtr0070050	FBgn0052819	CG32819	0	0	0	0	0	0	0
FBtr0070051	FBgn0052819	CG32819	0	0	0	0	0	0	0
FBtr0070052	FBgn0052857	CG32857	0	0	0	0	0	0	0
FBtr0070053	FBgn0052820	CG32820	0.0489347	0	0.050674	0.102016	0	0.0334863	0
FBtr0070054	FBgn0052820	CG32820	0	0	0	0	0	0	0
FBtr0070055	FBgn0053502	CG33502	0	0	0	0	0	0	0
FBtr0070056	FBgn0040028	CG17450	0	0	0	0	0	0	0
FBtr0070057	FBgn0040028	CG17450	0	0	0	0.0489086	0	0	0
FBtr0070058	FBgn0027588	CG14476	134.568	58.2923	50.4534	48.1873	48.4187	31.429	13.973
FBtr0070059	FBgn0027588	CG14476	9.54926	1.41887	1.25843	3.49586	0.732737	0.766819	0
FBtr0070060	FBgn0027588	CG14476	2.39073	1.19907	0	0.464428	0	0	0
FBtr0070061	FBgn0027588	CG14476	1.53301	0	0	0.234723	0	0	0
FBtr0070062	FBgn0027588	CG14476	3.4067	2.3402	0.00137411	0.00366603	0.00231318	1.34206	0.00109128
FBtr0070063	FBgn0040372	G9a	2.95982	1.85938	2.70072	2.36607	1.88434	2.16045	4.3759
FBtr0070064	FBgn0000316	cin	1.20946	0	1.67969	1.73102	0.0251189	2.10595	3.65628
FBtr0070065	FBgn0000316	cin	1.45003	1.94009	3.56618	7.07055	10.1719	9.45508	4.23076
FBtr0070066	FBgn0024989	CG3777	0.501353	8.33375	4.26944	11.4148	5.21221	0.003107	0.00669899
FBtr0070067	FBgn0024989	CG3777	13.3841	0	3.2385	12.8838	0.948552	5.67506	21.6954
FBtr0070068	FBgn0024989	CG3777	128.083	37.0327	69.3937	67.3004	14.2029	26.9921	237.206
FBtr0070069	FBgn0040371	CG12470	0	0	0.116143	0.184972	0	0	0
FBtr0070070	FBgn0029521	Or1a	0.298798	1.22211	0	0.0433742	0	0	0.247354
FBtr0070071	FBgn0004034	y	0.751468	1659.01	187.067	172.052	93.8083	12.3306	51.5982
FBtr0070072	FBgn0000022	ac	0.256602	0.309097	0.309018	0.0561926	0.0648017	0	0
FBtr0070073	FBgn0004170	sc	0.573182	0	0	0.067853	0	0	0
FBtr0070074	FBgn0002561	l(1)sc	0	0	0	0	0	0	0
FBtr0070075	FBgn0000137	ase	0	0.0388838	0	0.0212052	0	0	0
FBtr0070076	FBgn0029522	CG13373	0	0	0	0	0	0	0
FBtr0070077	FBgn0052817	CG32817	1.32943	0.355178	2.06184	5.63623	6.97758	4.79489	5.80163
FBtr0070078	FBgn0029524	CG3176	0	0	1.40318	1.89974	3.19032	2.35839	1.09912
FBtr0070079	FBgn0023536	CG3156	4.92941	7.29525	8.66775	8.88149	6.86599	6.40941	5.59727
FBtr0070080	FBgn0023534	CG17778	5.48768	2.24612	0.506366	0.0920578	0.159141	0.249107	0.490567
FBtr0070081	FBgn0004648	svr	0	0	0	0	0	0	0
FBtr0070084	FBgn0004648	svr	0	0	0	0	0	0	0
FBtr0070085	FBgn0004648	svr	0	0	0	0	0	0	0
FBtr0070086	FBgn0004648	svr	0	0	0	0	0	0	0
FBtr0070087	FBgn0004648	svr	0.935148	11.8873	2.15657	1.26839	0.622773	2.51193	4.00472
FBtr0070088	FBgn0023535	arg	0.284496	1.02482	1.00434	0.239905	0.456475	0.861083	0.472778
FBtr0070089	FBgn0024983	CG4293	4.75972	0.0160838	2.60678	0.423108	6.77497e-05	0.000181309	0.00048837
FBtr0070090	FBgn0024983	CG4293	0	0.886275	0.182626	0.831489	0.24149	0.411579	0.843583
FBtr0070091	FBgn0260400	elav	1.15706	7.20887e-05	0.785392	0.722007	0.527502	0.0212529	0.469033
FBtr0070092	FBgn0023537	CG17896	8.22952	1.20949	37.6048	45.1076	28.6889	14.6941	17.929
FBtr0070093	FBgn0023537	CG17896	0.495987	0.00011704	5.70793	3.00252	1.9911	0.857327	0.932606
FBtr0070094	FBgn0029525	CG18273	1.33221	1.00281	1.41812	1.21577	1.18818	0.973664	0.528005
FBtr0070095	FBgn0029526	CR18166	0.637222	0.472553	0.777493	0.000146286	0.000444878	0	0
FBtr0070097	FBgn0029523	CR18275	0.715098	1.18522	2.68661	1.52177	1.68576	1.95543	2.24868
FBtr0070098	FBgn0266572	ebo	5.6688	6.13232	5.53374	4.60616	5.7731	6.2307	6.7803
FBtr0070099	FBgn0010019	Cyp4g1	0	1.24367	0.0705743	0.0226102	0.0260742	0.0355384	0
FBtr0070100	FBgn0011822	pcl	0	0	0	0	0	0	0
FBtr0070101	FBgn0052816	CG32816	121.595	496.46	18.9623	19.2109	24.1897	33.1405	46.8562
FBtr0070102	FBgn0052816	CG32816	40.4531	153.788	7.59513	8.52934	7.45182	5.46282	1.90963
FBtr0070103	FBgn0040370	CG13375	0.150299	0.349496	0.119272	0.105966	0.182496	0.0141899	0.85025
FBtr0070106	FBgn0261446	CG13377	12.5288	31.2119	20.4854	7.06967	5.02589	2.30874	0.550586
FBtr0070107	FBgn0040373	CG3038	1.73294	2.60983	1.01759	2.06216	1.64837	2.7097	2.64743
FBtr0070108	FBgn0040373	CG3038	11.9965	17.3318	11.1768	10.3123	11.9448	8.10495	4.31498
FBtr0070109	FBgn0000108	Appl	0	0	7.99211e-05	0	0.00220492	0	0
FBtr0070110	FBgn0261930	vnd	0	0	0	0	0.0543944	0	0.0516539
FBtr0070115	FBgn0025640	CG13369	9.6353	8.35414	10.0834	17.8847	20.9935	24.0834	35.9572
FBtr0070116	FBgn0025635	CG17829	2.03943	0.00306371	0.60736	1.63313	1.84641	2.69727	0.669583
FBtr0070117	FBgn0025635	CG17829	0.000719328	0	3.38672e-05	0.000111864	0.338005	0.171788	0.293563
FBtr0070118	FBgn0025635	CG17829	0	1.2321	1.20983	0.82546	0.486257	0.0224038	0.275938
FBtr0070119	FBgn0001341	l(1)1Bi	0.513372	0.439545	0.82827	0.761774	1.33468	2.83299	18.0898
FBtr0070120	FBgn0003575	su(s)	9.47344	11.2593	7.58426	7.87404	6.98167	12.1445	6.70137
FBtr0070121	FBgn0025634	CG13367	8.89514	7.74553	5.78603	5.75964	5.26284	5.97122	3.67784
FBtr0070122	FBgn0025638	Roc1a	34.5207	44.3703	24.3649	35.4392	33.2333	47.8991	35.0292
FBtr0070123	FBgn0025637	SkpA	2.25454	4.85738	8.01381	9.37198	5.4341	1.17831	0.650793
FBtr0070124	FBgn0025637	SkpA	0.482594	0.348067	0.20689	0.744134	0.111455	0.526183	0
FBtr0070125	FBgn0025637	SkpA	12.1505	9.09072	8.21047	4.28429	13.0507	12.5078	16.2129
FBtr0070126	FBgn0025637	SkpA	94.8258	115.322	164.87	156.206	144.836	131.113	83.698
FBtr0070127	FBgn0025637	SkpA	9.99545	7.12341	7.51208	15.9805	15.2932	16.433	15.1514
FBtr0070128	FBgn0025637	SkpA	0	0	1.27792	0.0678395	0	0.0318937	1.275
FBtr0070129	FBgn0025637	SkpA	0	0	0	0	0.625513	0	0
FBtr0070130	FBgn0021764	sdk	5.02478	2.88537	0.689484	8.06931e-05	0	3.21342e-05	1.63739
FBtr0070131	FBgn0021764	sdk	0.29943	0.000355384	5.95869	1.60439	1.04506	0.357582	2.75006
FBtr0070132	FBgn0021764	sdk	0.164391	0.511703	0.00172375	2.51209	0.00884733	1.05028	0.10143
FBtr0070133	FBgn0021764	sdk	0.000205239	6.59823e-05	0.97842	0	0.226121	0.00069798	0.00055065
FBtr0070134	FBgn0040383	CG5254	0.671818	2.99698	5.12678	1.49372	4.06402	4.57749	3.99439
FBtr0070135	FBgn0040382	CG5273	133.242	96.01	55.9661	44.335	53.6031	60.2876	28.2138
FBtr0070136	FBgn0040382	CG5273	95.4921	87.4623	39.2962	28.4141	41.8818	47.1945	31.6183
FBtr0070137	FBgn0040382	CG5273	33.5433	23.1946	8.69325	3.61238	7.7767	11.0844	7.04327
FBtr0070138	FBgn0027343	fz3	5.29737	4.69049	6.13584	5.83675	2.89309	3.78966	1.23683
FBtr0070139	FBgn0086368	tw	69.8175	17.8047	6.60677	1.35401	0.786039	0.306269	0.311003
FBtr0070140	FBgn0025621	CG16989	0.84823	0.123127	1.98308	4.12438	5.84322	5.8191	4.07206
FBtr0070141	FBgn0260855	Sec22	47.4738	135.59	32.2552	20.1478	20.1633	25.1937	24.823
FBtr0070142	FBgn0029535	CG14635	0	0	0.257957	0	0	0	0.329658
FBtr0070145	FBgn0025616	CG13359	0.130579	13.1185	0.425018	0.082742	0	0	0
FBtr0070146	FBgn0015799	Rbf	1.98884	12.9787	10.0965	4.11118	3.91663	1.77465	1.79739
FBtr0070147	FBgn0025620	CG13360	5.88188	1.58934	1.63876	0.461648	0.11111	0	0
FBtr0070148	FBgn0015288	RpL22	391.563	332.633	348.242	229.801	194.186	196	305.369
FBtr0070149	FBgn0029532	CG13361	0.150354	0	0.156595	0.0623544	0	0	0
FBtr0070150	FBgn0029531	CG13362	0.838178	0.573902	0.913038	0.646363	0.287617	0.261436	0.441429
FBtr0070151	FBgn0025639	Hmt4-20	7.69323	8.79504	10.9053	13.0531	11.7218	9.35009	12.0386
FBtr0070155	FBgn0002579	RpL36	567.918	672.781	600.342	420.011	324.084	323.212	579.4
FBtr0070156	FBgn0002579	RpL36	125.796	111.317	92.6973	78.4393	51.0872	56.1861	89.3151
FBtr0070157	FBgn0002579	RpL36	3.12115	2.47374	3.1085	3.37462	3.61949	2.07155	5.69287
FBtr0070158	FBgn0002579	RpL36	0	1.03634	0.612468	1.64855	1.05712	0.650458	0
FBtr0070159	FBgn0026879	CG13364	69.5367	67.3431	77.6936	78.3583	99.3774	121.785	86.7138
FBtr0070160	FBgn0029529	CG13365	3.78588	10.074	5.27963	7.68751	8.13098	8.45399	6.04709
FBtr0070161	FBgn0025633	CG13366	0	0.169686	0	0.34985	0	0.000325493	0
FBtr0070163	FBgn0040341	CG11664	0	0	0	0	0	0	0
FBtr0070164	FBgn0029539	CG11663	0	0	0.193263	0	0	0	0
FBtr0070165	FBgn0040339	MED22	6.47058	8.01758	6.74249	5.17027	8.18125	7.84398	4.00414
FBtr0070167	FBgn0040340	TRAM	0.708381	0.76836	0.205698	0.40108	0	0	0
FBtr0070168	FBgn0040340	TRAM	27.2326	14.4997	7.00715	6.96683	7.00267	2.1726	0
FBtr0070169	FBgn0040340	TRAM	3.36884	4.7433	3.11696	2.3062	1.04222	0.590349	0
FBtr0070170	FBgn0040347	mus81	0.164097	0	0	0.114466	0.186743	0	0
FBtr0070171	FBgn0042146	CG18823	0	0	0	0	0	0	0
FBtr0070172	FBgn0029552	CG14631	0	0	0	0	0	0	0
FBtr0070173	FBgn0040337	CG3021	1.67217	2.46536	1.9526	5.25341	4.27988	3.13423	1.77565
FBtr0070174	FBgn0053082	CG33082	0.719635	0.370426	0.461798	0.277999	0.486453	0.101634	0.194984
FBtr0070175	FBgn0014903	CG14630	0.658815	0.929645	0.631598	1.11467	0.939579	0.485779	0.260989
FBtr0070176	FBgn0003638	su(w[a])	11.8352	5.70699	8.11519	5.41463	4.16059	2.91447	0.557669
FBtr0070177	FBgn0003638	su(w[a])	0.293818	0.133647	2.28557	0.80615	0.173096	0.551198	0.757588
FBtr0070178	FBgn0003638	su(w[a])	1.11009	1.13207	0.502155	1.71516	1.9982	0.729664	0.65794
FBtr0070179	FBgn0040398	CG14629	8.00077	8.88794	16.9638	6.56616	4.04061	3.64851	1.73403
FBtr0070180	FBgn0040365	CG14628	0	0	0	0	0	0	0
FBtr0070182	FBgn0026143	CDC45L	2.3412	1.53479	1.80572	1.3776	1.14278	0.714985	0.265429
FBtr0070183	FBgn0040351	CG11638	1.96173	1.3941	1.23186	1.08175	1.30921	0.789109	0.867591
FBtr0070184	FBgn0040338	TfIIA-S-2	0	0	0	0	0	0	0
FBtr0070185	FBgn0040350	CG3690	0	0	0	0	0	0	0
FBtr0070186	FBgn0040349	CG3699	0	0	0	0	0	4.94241	9.80382
FBtr0070187	FBgn0040348	CG3703	0.189083	0.38766	0.128877	0.404099	0.208802	0.623455	0.721822
FBtr0070188	FBgn0040346	CG3704	1.7138	3.23106	2.35066	4.25001	2.91537	1.46641	0.750248
FBtr0070189	FBgn0040342	CG3706	0.1523	0	0.104103	0	0	0.0524077	0
FBtr0070195	FBgn0040343	CG3713	0.119883	0.203007	0	0	0	0.11844	8.86035
FBtr0070197	FBgn0040364	CG11378	0	0.245886	0.268262	0.377607	0.286102	0.472707	4.45729
FBtr0070198	FBgn0040362	CG11379	0.451626	0.349857	0	0	0	0	0
FBtr0070199	FBgn0040361	CG14627	264.459	598.412	3.87693	2.65031	0.941176	0	0.397274
FBtr0070200	FBgn0040360	CG14626	16.7651	4.9492	44.6132	92.176	69.3926	11.2036	0.415894
FBtr0070201	FBgn0040359	CG11380	3.70223	876.046	80.1056	28.4902	4.44572	1.65579	7.48188
FBtr0070202	FBgn0040358	CG14625	135.296	156.204	6.66088	66.6466	4.77617	0.216239	2.93901
FBtr0070203	FBgn0029568	CG11381	1.32278	1.36071	0.277109	0.125159	0.0370367	0	0.293053
FBtr0070204	FBgn0040357	CG14624	0	0	0.196384	0	0	0	0
FBtr0070205	FBgn0040367	CG11382	0.000198368	0.646326	0.597558	0.000385685	0	0	0
FBtr0070206	FBgn0025642	CG32812	1.99176e-06	0	0	0	0	4.40903e-06	0.0858297
FBtr0070207	FBgn0004650	fs(1)N	0.0717144	0.0608928	0.0244398	0.0156598	0	0.0423706	0
FBtr0070209	FBgn0024362	CG11412	8.649	15.361	13.6431	19.5054	18.0622	18.7861	24.5128
FBtr0070211	FBgn0024361	Tsp2A	9.97761e-05	0	1.45224	1.62721	0.90525	0.484771	0
FBtr0070212	FBgn0024364	CG11417	0.527452	0.709855	1.12076	1.54512	1.89341	2.02549	1.50483
FBtr0070213	FBgn0029573	CG14770	464.099	2700.43	32.1329	2.4437	0.616719	1.095	1.19341
FBtr0070215	FBgn0024987	ssx	9.35367	8.64937	6.72186	6.65529	6.78659	11.5538	8.61993
FBtr0070216	FBgn0023169	AMPKalpha	7.62245	10.5441	9.61345	15.6103	17.3086	23.4333	127.055
FBtr0070217	FBgn0023169	AMPKalpha	1.5692	4.93097	3.00801	5.24403	3.42185	5.90473	44.0441
FBtr0070218	FBgn0023169	AMPKalpha	1.38526	0.000114161	2.68773	0.000470439	0.499957	0.000510313	2.11624
FBtr0070219	FBgn0052813	CG32813	0	0	0	0	0	0	1.03465
FBtr0070222	FBgn0052813	CG32813	0	0	0	1.32481e-06	5.32653e-05	2.72229e-06	0
FBtr0070225	FBgn0024985	CG11448	7.50306	9.62631	9.57262	8.14841	15.6021	16.3989	21.2366
FBtr0070230	FBgn0027794	CG14786	1.32551	2.06534	1.37458	1.70577	1.73515	1.06644	0.643022
FBtr0070231	FBgn0027795	CG14785	0.551024	0.970916	0.353208	0.200961	0.234927	0	0
FBtr0070233	FBgn0024986	CG3719	5.82177	10.6755	8.81066	11.0663	18.5653	68.6469	752.932
FBtr0070234	FBgn0000826	png	0.847311	1.04844	0.721896	0.262763	0.488578	0.072684	0.246394
FBtr0070235	FBgn0024365	CG12773	0.320308	1.44228	2.00258	1.82282	0.000580202	3.2205	2.52509
FBtr0070236	FBgn0024360	CG11418	1.42455	0.00221863	1.32515	1.44376	0.961209	1.38261	1.09871
FBtr0070237	FBgn0024360	CG11418	9.82715e-05	0.304667	1.2357	0	0.55724	0.000369806	0.298057
FBtr0070238	FBgn0024366	CG11409	151.825	176.989	149.076	87.1771	52.2392	25.245	9.31145
FBtr0070239	FBgn0025641	DAAM	0.287181	2.71329	0.620289	0.487222	0.389543	0.404709	21.6251
FBtr0070241	FBgn0025641	DAAM	0.00596474	2.72336	2.02826	0.374862	0.000287797	0.0530726	0.220914
FBtr0070245	FBgn0026876	CG11403	0.652756	0.302118	1.57681	0.759847	0.547891	0.43567	0.39999
FBtr0070249	FBgn0261444	CG3638	8.19039	4.00904	6.41702	1.49351	0.832324	0.818406	1.08766
FBtr0070250	FBgn0040366	CG11398	0.197024	0.130467	0.470801	0.805846	0.286171	0.610883	0.764375
FBtr0070251	FBgn0040363	CG11384	0.436573	0	0.0744967	0	0	0	0
FBtr0070252	FBgn0040368	eIF4E-7	0	0	0	0	0	0	0.167572
FBtr0070253	FBgn0026872	CG14777	0	0	0	0	0	0	0.339135
FBtr0070254	FBgn0029580	CG14778	1.72137	1.18984	0.162729	0.93619	1.22652	0.633094	0.390212
FBtr0070255	FBgn0013720	pck	2.81685	1.4631	1.08396	0	1.06713	0	0.000264699
FBtr0070256	FBgn0013720	pck	45.6214	62.4494	122.433	152.283	116.02	70.1633	32.9833
FBtr0070257	FBgn0025383	CG14780	0	0	0.148649	0	0.0548704	0.0748336	1.23097
FBtr0070258	FBgn0260986	mei-38	0	0.0754289	0	0.164862	0	0	0
FBtr0070259	FBgn0025381	rush	31.7413	27.7727	30.0977	33.5601	38.2215	44.9353	47.5344
FBtr0070260	FBgn0025394	inc	1.00158	3.34385	3.51578	4.11627	2.10159	1.56235	6.33398
FBtr0070261	FBgn0000210	br	0	0.00220546	0.00019365	0.00865979	0.0107915	0.120476	0.192542
FBtr0070262	FBgn0000210	br	0	0.000115573	0	0	0	0	0
FBtr0070263	FBgn0000210	br	0	0	0	0	0	0	0
FBtr0070265	FBgn0000210	br	0	0.0141416	0	0	0.0220323	0.212808	0.0881965
FBtr0070266	FBgn0000210	br	0.0838598	0	0	0.000842872	0	0.462412	0.487599
FBtr0070269	FBgn0000482	dor	2.20384	1.71708	2.87826	3.5748	3.35923	3.25811	3.86068
FBtr0070270	FBgn0001189	hfw	0.687772	2.78638	0	1.44844	2.03873	1.67751	1.80914
FBtr0070272	FBgn0024897	b6	10.4638	307.768	2921.56	354.48	78.2791	15.2974	12.7399
FBtr0070277	FBgn0025391	Scgdelta	1.04347	2.47623	1.73533	1.2373	1.49468	1.21767	0.811156
FBtr0070278	FBgn0025378	CG3795	0	0	0	0	0	0	0
FBtr0070279	FBgn0023130	a6	0.694793	0.897838	0.721004	1.05681	1.51927	1.84712	0.368153
FBtr0070283	FBgn0023530	CG3740	0.856396	6.20151	5.75698	2.92297	1.95379	4.62172	7.41987
FBtr0070284	FBgn0025390	Mur2B	7.53255	0.806458	2.13049	0.12543	0.0644094	0.15632	0.230292
FBtr0070285	FBgn0025393	CG14795	0	0	0	0	0.180472	0.354354	0
FBtr0070288	FBgn0053513	Nmdar2	0	0	0	0	0	0	0
FBtr0070289	FBgn0003517	sta	0	0	0	0	0	0	0
FBtr0070290	FBgn0003517	sta	761.399	552.778	588.344	348.238	225.726	160.307	188.289
FBtr0070292	FBgn0044508	snoRNA:M	0	0	0	0	0	0	0
FBtr0070293	FBgn0025382	Rab27	6.05535e-06	0.136369	0	0	1.71139e-06	0.110395	0
FBtr0070294	FBgn0025382	Rab27	0.451345	0.121104	0.102838	0	0.0759189	6.46904e-05	0
FBtr0070295	FBgn0052808	CG32808	0.998012	0.910258	2.1326	8.00851	10.712	49.6104	39.8021
FBtr0070296	FBgn0027791	O-fut2	1.0105	0.960038	1.09672	1.41705	1.42724	1.29892	0.731128
FBtr0070297	FBgn0266284	Ns3	2.70898	0.568562	0.000162703	0.612464	3.57508	1.4199	2.43025
FBtr0070298	FBgn0027793	CG14787	1.76034	1.43797	0.880325	0.454914	0.299523	0.186138	0.157749
FBtr0070299	FBgn0026086	Adar	0	0.0256885	0	0.596003	0	0	0
FBtr0070300	FBgn0026086	Adar	0	0.138583	0.0129594	0.521612	0.843709	0.42241	0.000358635
FBtr0070301	FBgn0052806	CG32806	0	0	0	0	0	0	0
FBtr0070308	FBgn0026873	MED18	9.25567	6.67059	7.10384	4.82675	6.29183	4.88153	5.42047
FBtr0070310	FBgn0023513	CG14803	0.631776	0.185013	0.986887	1.72326	0.978266	0.292203	0.561437
FBtr0070311	FBgn0014411	Vps26	10.8139	16.5049	11.6549	17.3064	17.9555	15.071	10.9083
FBtr0070312	FBgn0023514	CG14805	2.42563	2.86785	3.1416	3.3733	4.64802	5.63203	10.4948
FBtr0070313	FBgn0029594	CG14806	1.81857	0.941983	2.27749	1.0205	0.439353	0	0.80963
FBtr0070314	FBgn0023519	mRpL16	3.95862	3.45334	5.44038	3.90399	3.20098	2.03362	1.13228
FBtr0070315	FBgn0023509	mip130	4.26663	5.86268	3.71304	5.32669	3.90048	5.21631	10.0948
FBtr0070316	FBgn0023510	Rbcn-3B	0.00262679	0.122973	1.25183	0.77966	0.00303044	0.147922	0.00131402
FBtr0070317	FBgn0023508	Ocrl	2.72311	5.69078	0.00386133	4.17752	5.02349	17.06	16.7473
FBtr0070318	FBgn0023522	CG11596	1.25502	1.36952	1.33916	2.55623	0.96154	2.8416	5.94374
FBtr0070319	FBgn0023522	CG11596	0	0	1.17894	0.338574	1.40666	0.00185284	0.00505558
FBtr0070320	FBgn0023522	CG11596	2.93117e-05	0	0.00138858	0.00484365	0	0	0
FBtr0070321	FBgn0023521	CG3587	2.24383	2.46629	2.26643	1.81069	1.66877	0.618724	1.04613
FBtr0070326	FBgn0261954	east	4.47999	2.30437	2.39508	2.41811	1.75117	0.82104	0.567841
FBtr0070328	FBgn0025627	CG4194	0.430227	0.451424	0.956501	0.731612	1.10054	1.36918	0.660803
FBtr0070330	FBgn0025630	CG4061	0.192447	0.0224386	0.626415	0.0910123	1.47702	0.0143076	0.00688239
FBtr0070331	FBgn0025629	CG4045	6.65014	5.49578	7.01147	4.94603	4.31344	2.97223	1.61267
FBtr0070334	FBgn0025628	CG4199	12.5649	10.9507	45.6502	211.193	171.424	186.91	116.993
FBtr0070335	FBgn0025628	CG4199	7.68307	1.04452	6.63058	10.3072	10.0718	13.8253	16.4765
FBtr0070336	FBgn0025628	CG4199	0	0	0	0.613719	5.38707	9.88883	14.1332
FBtr0070337	FBgn0025628	CG4199	0.988951	1.23739	4.78438	29.8773	44.2015	39.4138	26.8592
FBtr0070338	FBgn0029596	CG14054	0	0	0.790842	1.6886	1.02903	0.64523	0
FBtr0070339	FBgn0025626	CG4281	4.29725	6.08227	5.34141	6.53974	5.21551	4.0884	4.13974
FBtr0070340	FBgn0025625	Sik2	2.34111	1.55392	1.53617	1.47115	1.23053	0.947586	1.01906
FBtr0070341	FBgn0025631	moody	0.0822802	0	0	0	0.08603	0.433457	0.058485
FBtr0070342	FBgn0026878	CG4325	0	0	0	0	0	0	0
FBtr0070343	FBgn0000667	Actn	0	0	0	0	0	0.0254803	0
FBtr0070344	FBgn0000667	Actn	51.6514	8.86038	22.8068	14.859	2.39262	2.37278	4.18312
FBtr0070345	FBgn0000667	Actn	8.19792	13.494	9.04806	6.01163	2.84474	3.05533	3.16317
FBtr0070346	FBgn0003964	usp	12.7446	7.2466	5.74417	7.79817	7.6943	9.6987	11.5875
FBtr0070347	FBgn0023545	CG4406	11.376	5.942	6.59547	9.21542	7.56517	4.47843	1.56349
FBtr0070349	FBgn0023520	CG3857	8.20369	6.65088	3.70982	2.54204	2.52224	2.05927	2.00823
FBtr0070350	FBgn0023512	eIF2B-epsilon	1.20365	2.1545	3.15127	1.20236	2.44712	2.05324	2.83723
FBtr0070351	FBgn0023512	eIF2B-epsilon	7.01627	2.58349	2.15287	3.19352	2.34277	2.48347	0.363139
FBtr0070352	FBgn0023511	Edem1	0	0.209361	0.45389	0	0	0	0
FBtr0070353	FBgn0023511	Edem1	0.749699	1.72328	2.22729	0.180894	2.18168	0.422451	1.02769
FBtr0070354	FBgn0023511	Edem1	1.37648	0.84377	1.50381	2.68507	0.806117	1.05403	0.430298
FBtr0070355	FBgn0052801	CG32801	0	0	0	0	0	0	0
FBtr0070356	FBgn0052803	CG32803	4.46778	5.34313	4.04068	3.70253	2.33137	1.69905	1.5588
FBtr0070362	FBgn0023518	trr	4.99937	3.40256	3.69233	3.41478	3.67033	2.62147	1.48492
FBtr0070363	FBgn0023518	trr	0.00141604	0.00401627	0.000981594	0.000588538	0.000511828	0.000289705	0.00136737
FBtr0070364	FBgn0026088	CG14818	24.6878	2.66243	46.6236	44.6907	77.4533	119.719	120.54
FBtr0070365	FBgn0026089	CG14817	6.99679	10.6549	7.16258	5.64049	6.80378	2.34251	5.64757
FBtr0070366	FBgn0023517	Pgam5	14.608	4.77077	4.49762	4.90364	4.35458	2.83097	2.54311
FBtr0070367	FBgn0023516	Pex5	0.615697	2.18183	3.6449	0.738257	1.24358	1.62162	1.44454
FBtr0070368	FBgn0023516	Pex5	2.31884	4.94766	6.06615	7.3696	5.79029	7.49803	8.22383
FBtr0070369	FBgn0023515	CG14814	0.00450087	0.0581308	0.000537261	0.00368377	0.104688	0.0705951	3.41587e-05
FBtr0070370	FBgn0023515	CG14814	0.273015	0.0118848	0.296131	0.230715	0.0713076	0.137257	0.0390169
FBtr0070371	FBgn0028969	deltaCOP	11.9173	10.6508	4.70847	9.18172	6.6196	2.64718	4.94605
FBtr0070372	FBgn0026090	CG14812	1.62894	1.70478	0.064568	5.19459	4.9905	4.87152	56.141
FBtr0070374	FBgn0029589	CG14810	0	0	0	0	0	0	0
FBtr0070375	FBgn0025624	CG4025	8.84829	8.9737	6.29369	6.08908	5.84975	4.26521	5.49833
FBtr0070376	FBgn0040395	Unc-76	0.406322	0.000731511	4.21004	2.45798	2.06389	1.11637	4.16621
FBtr0070377	FBgn0040395	Unc-76	0.294339	0.503088	1.07061	3.601	0.768545	1.12053	0.000323758
FBtr0070378	FBgn0000382	csw	4.73285	7.21563	5.31181	6.2344	7.47109	8.77302	7.84682
FBtr0070379	FBgn0000382	csw	2.16864	1.84465	5.15479	4.40596	4.18576	9.73666	36.3498
FBtr0070380	FBgn0000382	csw	16.0959	6.37275	17.8425	25.5229	46.245	93.7353	166.588
FBtr0070381	FBgn0023507	CG3835	3.03863	6.04959	5.84474	3.16826	1.33391	1.0476	7.87326
FBtr0070382	FBgn0023507	CG3835	2.18574e-05	0	0	3.98088e-05	7.00147e-06	8.53608e-06	0
FBtr0070383	FBgn0023507	CG3835	4.28784e-05	0	0	0	6.94657e-05	0.000625534	0.467369
FBtr0070384	FBgn0004654	Pgd	2.05719	2.10948	8.529e-05	0.306021	0.648106	0	0
FBtr0070385	FBgn0023540	CG3630	8.01944	4.45772	0.000201654	0.00030995	4.07788e-05	0	0
FBtr0070386	FBgn0025839	CG3621	11.351	18.8398	16.9919	17.6691	23.1142	23.7658	18.1588
FBtr0070387	FBgn0011576	Cyp4d2	0	0	0	0.0616726	0.381569	0.750453	0
FBtr0070388	FBgn0015036	Cyp4ae1	0.712888	0.32365	0.760776	0.836398	0.622815	0.829366	0.741631
FBtr0070389	FBgn0003116	pn	0.288948	0.230714	0.743402	1.34733	1.11165	0.3624	0.430741
FBtr0070390	FBgn0040899	CG17776	7.93382	7.2646	8.58512	5.76459	6.23373	6.14078	4.21421
FBtr0070392	FBgn0024984	CG3457	0	0	0.180434	0	0	0	0
FBtr0070393	FBgn0023549	Mct1	0.914482	0.526983	0.497793	0.697298	0.111689	0.118691	0.364366
FBtr0070396	FBgn0000810	fs(1)K10	1.27763	1.6311	2.17303	2.95098	3.32683	3.56599	3.76104
FBtr0070397	FBgn0023523	Or2a	0.186778	0	0.320361	0.0406697	0.140576	0	0.10832
FBtr0070398	FBgn0023527	CG3071	1.47478	1.83753	2.47571	1.84055	1.85801	1.36251	1.08077
FBtr0070399	FBgn0040391	CG2854	0.143216	0	0	0	0	0	0
FBtr0070401	FBgn0003079	phl	2.8663	1.23052	2.27138	5.14798	6.00304	6.08583	3.12107
FBtr0070402	FBgn0003159	ptr	0	0	0.00204129	0.00131251	0.000131275	0	1.92725
FBtr0070403	FBgn0003159	ptr	0	0.456481	0	0	0	0	0
FBtr0070404	FBgn0003159	ptr	0.00101538	0.000795581	0	0.000198151	0.303703	0	0
FBtr0070405	FBgn0040389	mRpL14	0.720955	7.42812	5.4063	3.26913	4.0007	0.000605086	0.480144
FBtr0070406	FBgn0044047	Ilp6	0.309373	0.0645462	0.260012	0.466001	0.443349	0.465786	0.630938
FBtr0070407	FBgn0040392	CG14050	0.618633	0.520181	0.772804	1.82371	2.027	3.25063	15.1236
FBtr0070408	FBgn0023526	CG2865	9.69381	3.15539	3.24194	2.38094	0.264285	2.30967	32.3691
FBtr0070411	FBgn0023529	CG2918	31.3211	12.8578	14.1883	4.75129	3.3568	2.85426	1.12214
FBtr0070412	FBgn0023528	CG2924	13.6006	5.78832	4.53894	2.9057	5.34089	8.5702	19.1033
FBtr0070414	FBgn0027296	temp	0.875255	1.64966	1.81628	3.17139	2.54505	1.09751	0.328982
FBtr0070415	FBgn0023524	CG3078	0.0664292	0.130511	0.408684	0.31524	0.363415	0.260092	0.0574265
FBtr0070416	FBgn0029608	CG3091	9.48035	2.02224	1.61159	2.81732	2.83455	16.9146	33.3925
FBtr0070417	FBgn0023525	CG3191	0.000228316	0.0001167	9.09596e-05	0.436901	7.23136e-05	0.000137436	0.000103795
FBtr0070418	FBgn0000377	crn	5.51848	4.1688	2.6798	4.6284	4.6694	5.49616	3.14168
FBtr0070419	FBgn0001330	kz	0	0.384935	0.592708	0.695698	0.219714	0.391757	0.97855
FBtr0070420	FBgn0004397	Vinc	2.32912	8.36198	26.1787	12.2417	38.8817	66.6025	42.8113
FBtr0070421	FBgn0053548	msta	0	0	0.287141	0	0	0	0
FBtr0070422	FBgn0053548	msta	0.0675842	0	0.323921	0.0587509	4.02902e-05	0.229405	0.000436917
FBtr0070423	FBgn0023550	CG18031	0.139979	0.175399	0.0956802	0.0306535	0	0	0.267946
FBtr0070424	FBgn0029603	CG14053	0	0	0	0	0	0	0
FBtr0070425	FBgn0023542	Nmd3	1.71471	4.43393	6.65788	3.41205	3.715	4.49975	6.9455
FBtr0070426	FBgn0023541	Cyp4d14	0.699995	0.567487	0.478504	0.284759	0.134225	0.0480542	0.0816828
FBtr0070427	FBgn0005670	Cyp4d1	0.214522	0.365634	0.0978336	6.75797e-07	0.0181886	0.00164195	0.095248
FBtr0070428	FBgn0005670	Cyp4d1	0.000565959	0.0560696	0	0.119067	0.0174883	0.0677753	0
FBtr0070429	FBgn0004655	wapl	0.665856	0.000380388	0.00556128	0.607075	1.59473	0.00193841	0.00061373
FBtr0070430	FBgn0004655	wapl	0.423493	0.36572	1.45599	0.591856	0.017539	0.713817	17.4076
FBtr0070431	FBgn0013432	bcn92	9.14252	12.6332	6.75767	7.26403	7.6205	6.31305	4.32115
FBtr0070432	FBgn0004861	ph-p	9.91786	6.0914	4.48126	4.52897	2.84141	2.20962	3.95338
FBtr0070433	FBgn0004860	ph-d	0.00180674	0.000148273	0.000456247	0.000308036	0.000117594	0.0400017	0.174625
FBtr0070434	FBgn0040394	CG16903	6.89243	7.53226	8.23209	8.15285	8.20063	7.92631	6.9615
FBtr0070435	FBgn0004050	z	1.53912	0	2.16833	0.000211791	1.34267	0.000168131	0.00011403
FBtr0070436	FBgn0260753	Pdfr	0.283168	0.508335	0.0972735	0.0176679	0.166595	0	0.753343
FBtr0070437	FBgn0040376	CG13759	0	0.000368533	0	0	0	0	0
FBtr0070438	FBgn0040066	wds	0.720657	0.000127334	1.22041	0.0161202	0.377753	0.752775	0.751355
FBtr0070439	FBgn0001404	egh	2.1065	2.01763	4.66027	4.22087	4.56885	4.23294	5.64805
FBtr0070440	FBgn0001404	egh	2.17338	2.24849	3.52276	3.45253	3.51199	4.89942	8.95451
FBtr0070441	FBgn0004643	Zw10	2.0711	2.18357	5.042	3.5444	2.78212	3.25166	1.97674
FBtr0070442	FBgn0040336	Seipin	1.55631	0.328975	0.337049	0.737146	1.09849	1.33705	0.79498
FBtr0070445	FBgn0040334	Tsp3A	0.000119087	1.22626	0.138219	0.563819	0.862743	0.000110551	0.535641
FBtr0070446	FBgn0029629	CG8636	79.7958	60.4779	71.2618	55.2257	50.9184	72.5951	105.944
FBtr0070447	FBgn0011566	Bzd	6.76723	2.65973	2.78608	3.03265	3.05909	3.50683	3.85845
FBtr0070448	FBgn0011606	Klp3A	0.162177	2.16068	1.48734	1.72452	1.09446	0.693869	0.15166
FBtr0070457	FBgn0040388	boi	33.9754	5.80697	14.8743	16.3627	2.02532	1.33718	1.18734
FBtr0070458	FBgn0040388	boi	0	1.64901	1.62812	0.396808	0.0228012	0.608463	0.0135622
FBtr0070459	FBgn0003714	tko	0	4.52078	5.74267	3.51904	2.24891	1.43376	2.35334
FBtr0070460	FBgn0001150	gt	0	0	0	0	0.0333538	0	0
FBtr0070461	FBgn0052797	CG32797	0	0	0	0	0	0	0
FBtr0070462	FBgn0040385	CG12496	0	0	0	0	0	0	0
FBtr0070466	FBgn0003371	sgg	0.386512	0	0.0184693	0.00356504	0	0	3.20004
FBtr0070467	FBgn0003371	sgg	0	0	0	0	0	0	0
FBtr0070468	FBgn0003371	sgg	11.4007	21.4323	9.61619	10.8307	8.8649	14.4706	43.313
FBtr0070469	FBgn0003371	sgg	19.3815	18.3164	11.1699	6.14462	5.92897	4.39703	25.675
FBtr0070470	FBgn0003371	sgg	0	0	0	0	0	0	0
FBtr0070471	FBgn0003371	sgg	16.3511	30.5085	15.2049	4.99833	2.83346	1.67977	39.8897
FBtr0070472	FBgn0003371	sgg	0	0	0	0	0.000593128	0	0
FBtr0070473	FBgn0003371	sgg	0	0	0	0	0	0	0.943738
FBtr0070474	FBgn0003371	sgg	2.11182	0.555085	0.348697	0.262703	0.337171	1.14427	2.49179
FBtr0070475	FBgn0003371	sgg	0	0	1.10461	4.90256	4.98735	1.98328	1.97619
FBtr0070476	FBgn0003371	sgg	0	0	0	0	0	0	0
FBtr0070477	FBgn0003068	per	1.70487	2.2592	5.79453	1.60458	1.08358	1.21208	7.1176
FBtr0070478	FBgn0024993	CG2662	0.286143	0	1.26556e-05	0.40403	0.803807	0.21319	0.630675
FBtr0070479	FBgn0024996	eIF2B-beta	12.6909	12.3306	12.3089	13.3919	12.1055	10.7179	8.86476
FBtr0070480	FBgn0024997	CG2681	0.671413	0.299679	0.422703	0.128216	0.130026	0.0866713	0.128703
FBtr0070481	FBgn0024991	CG2694	0.90198	0.328937	0.0734583	0.573825	0.366612	0.874635	0.261122
FBtr0070482	FBgn0024991	CG2694	0.000240169	0.207958	0.000275474	0.00083747	0.000629132	0	0
FBtr0070484	FBgn0000928	fs(1)Yb	0	0	0.0459276	0.058856	0.0847656	0.192628	0.206996
FBtr0070485	FBgn0000927	fs(1)Ya	0.158223	0.0422717	0	0.197682	0.0531274	0.0885327	0.201529
FBtr0070486	FBgn0024977	CG2709	0	0.470764	0.194484	0.117984	0.0717894	0	1.06589
FBtr0070487	FBgn0000520	dwg	2.12301	2.2636	2.34882	2.99274	2.7302	2.15646	1.42903
FBtr0070488	FBgn0024975	CG2712	0.784843	0.54269	0.721682	0.88059	0.654642	0.638189	0.532534
FBtr0070489	FBgn0040356	CG12498	0	0	0	0.0533421	0	0	0
FBtr0070490	FBgn0003996	w	0.150361	0.12536	1.34156	0.680088	0.396917	0.20269	0.0583543
FBtr0070491	FBgn0040384	CG32795	4.9569	2.06469	5.0064	6.84244	7.00333	0	1.39067
FBtr0070492	FBgn0040384	CG32795	0.453294	0	4.12566	2.33409	3.00223	3.36693	1.56127
FBtr0070493	FBgn0040384	CG32795	5.50284	2.01326	2.23272	14.0005	14.6697	5.89676	0.906218
FBtr0070494	FBgn0024980	Syx4	0	1.0587	1.26341	0.920794	3.23535	2.29575	0.281802
FBtr0070495	FBgn0000376	crm	1.69848	2.24218	2.02849	1.8824	1.78723	0.930403	1.14368
FBtr0070496	FBgn0000376	crm	0.869053	0.112695	0.0014183	0.00142747	0.0419596	0.802154	0.83405
FBtr0070497	FBgn0250874	ttm50	3.07589	5.57683	4.64006	4.32896	4.02355	4.15548	0.608123
FBtr0070498	FBgn0024973	CG2701	3.80035	3.27471	3.42346	4.84196	5.90488	7.00662	5.67016
FBtr0070499	FBgn0024998	CG2685	1.51336	1.94023	1.4791	2.54595	3.10609	3.52481	1.39532
FBtr0070501	FBgn0024994	Csat	4.51715	4.23163	3.75491	1.69647	1.57334	1.35808	2.85089
FBtr0070502	FBgn0024992	CG2658	2.57006	4.41229	2.15095	4.50063	2.75729	2.75002	13.5421
FBtr0070504	FBgn0000092	CG2650	1.39503	0.18653	0.279732	0.152602	0.361467	226.741	6971.89
FBtr0070505	FBgn0025838	CG2652	0.248736	0.211805	0.170019	0.0544698	0	0	0
FBtr0070506	FBgn0011276	HLH3B	0.164779	0	0	0	0	0	0.109655
FBtr0070507	FBgn0004647	N	24.4858	27.2427	29.3162	15.2994	10.6212	4.667	5.27788
FBtr0070508	FBgn0040396	CG3939	1.39228	0	2.94248e-05	0.9116	0.284175	4.34265e-05	3.82742e-05
FBtr0070509	FBgn0000479	dnc	0	0.223995	0.0954381	0.121959	0	0.00277177	7.02591e-05
FBtr0070511	FBgn0000479	dnc	0.330456	0.0803948	0	0	0	0	0
FBtr0070512	FBgn0000479	dnc	0	0.354664	0	0	0	0	0.000149611
FBtr0070513	FBgn0000479	dnc	0.0926797	0	0	0	0	0	0
FBtr0070515	FBgn0000479	dnc	3.63606e-05	0	0.0830978	0.0258378	0.0726263	0	0.0527024
FBtr0070517	FBgn0000479	dnc	0	0	0	0	0	0	0
FBtr0070518	FBgn0000479	dnc	0	0.672315	0.00605213	0.867081	1.06815	0	0.279812
FBtr0070519	FBgn0000479	dnc	0.331614	0.474984	0.129872	1.41637	1.27815	0.474926	0.404582
FBtr0070520	FBgn0000479	dnc	1.738	0.34485	0.871486	1.97827	2.05396	1.79914	0.0380659
FBtr0070521	FBgn0000479	dnc	0	0	0.235995	0	0	0	0
FBtr0070522	FBgn0000479	dnc	0	0	0	0.113422	0	0	0
FBtr0070523	FBgn0002933	ng1	0	0	0	0	0	0	0
FBtr0070525	FBgn0262656	dm	1.58262	1.66631	3.49513	1.51409	0.751654	0.189001	1.21631
FBtr0070526	FBgn0029660	CG10801	0.0673505	0	0.182998	0	0	0	0
FBtr0070527	FBgn0029662	CG12206	0	0	0	0.000834692	0	0	0
FBtr0070528	FBgn0029662	CG12206	10.5093	7.19106	15.6067	27.6004	20.4321	9.10622	4.9182
FBtr0070529	FBgn0029662	CG12206	17.7753	33.9516	9.84911	1.38987	0.059889	0	1.42685
FBtr0070530	FBgn0029661	CG16781	0.155948	0.798935	0.106404	0	0	0	0
FBtr0070531	FBgn0029659	CG16782	0.102513	0.674173	0.106148	0.21357	0.0714078	0	0.118825
FBtr0070532	FBgn0029658	CG14269	0	0	0	0.0482062	0	0	0
FBtr0070533	FBgn0052493	tRNA:CR32493	0	0	0	0	0	0	0
FBtr0070534	FBgn0029657	CG12535	0	0	0	0	0	0	0
FBtr0070536	FBgn0029656	CG10793	0	0	0	0	0	0	0.0943894
FBtr0070537	FBgn0003086	Pig1	0	0	0	0	0	0	0
FBtr0070538	FBgn0010296	ng4	0	0	0	0	0	0	0
FBtr0070539	FBgn0010295	ng3	0	0	0	0	0	0	0
FBtr0070540	FBgn0010294	ng2	0	0	0	0	0	0	0
FBtr0070541	FBgn0040393	CG14265	0	0	0	0	0	0	0
FBtr0070542	FBgn0000644	Fcp3C	0.980171	0.404281	1.85299	8.12518	1.91484	0.980596	0.142515
FBtr0070543	FBgn0028746	CG18508	1.87425	3.60755	2.66102	3.51058	5.11356	5.73103	5.37623
FBtr0070546	FBgn0040355	CG3526	0	0	0	0	0	0	0
FBtr0070550	FBgn0052793	CG32793	0.0875712	0	0.196661	0.019177	0	0.0435118	0
FBtr0070551	FBgn0029642	CG3592	0	0	0	0	0	0	0
FBtr0070552	FBgn0025645	CG3598	0	0	0	0	0	0	0
FBtr0070553	FBgn0029643	CG14420	0	0	0	0	0	0	0
FBtr0070554	FBgn0029644	CG14421	0	0	0	0	0	0	0
FBtr0070555	FBgn0029645	CG14422	0	0	0	0	0	0	0
FBtr0070556	FBgn0029646	CG14423	0	0	0	0	0	0	0
FBtr0070557	FBgn0029647	CG17959	0	0	0	0	0	0	0
FBtr0070558	FBgn0029648	CG3603	8.66608	2.29476	4.44656	3.19226	1.8135	6.22174	2.21935
FBtr0070559	FBgn0028369	kirre	0	0	0	0	0	0	0
FBtr0070560	FBgn0028369	kirre	0	0.0109622	0	0.00383196	0	0.042942	0.334906
FBtr0070561	FBgn0029649	CG4116	0	0	0	0	0	0	0
FBtr0070562	FBgn0003285	rst	7.02149	13.7707	14.9745	9.4005	4.65685	1.55063	2.04975
FBtr0070563	FBgn0025644	CG14424	0.224956	0.0903225	0	0	0	0.154818	0
FBtr0070564	FBgn0029639	CG14419	0	0	0.220629	0.0706838	0.438896	1.48072	4.5398
FBtr0070565	FBgn0040354	CG14418	0	0	0	0	0	0	0
FBtr0070566	FBgn0040353	CG14417	0	0	0.25621	0	0	0	0
FBtr0070567	FBgn0040352	CG14416	0	0.541217	0	0.382237	0.0648851	0.0884918	0
FBtr0070568	FBgn0029664	CG10802	4.98184	7.76685	4.43286	6.22592	7.33684	7.59541	5.93617
FBtr0070569	FBgn0029666	CG10803	0.545005	2.24516	0.463695	1.25146	0.462477	0	0.230892
FBtr0070570	FBgn0029669	CG13021	0	0	0	0	0	0	0
FBtr0070571	FBgn0029669	CG13021	0	0	0	0	0	0	0
FBtr0070575	FBgn0266429	AstA-R1	0	0.00100936	0.000342094	0.00301803	0.000871823	0.00347862	0.00126887
FBtr0070577	FBgn0044046	Ilp7	0	0.191923	3.59463	1.09318	0.135867	0.223948	0.412903
FBtr0070578	FBgn0023215	Mnt	0	0	0	0	0	0.00261026	3.00954
FBtr0070579	FBgn0023215	Mnt	0	0	0	0	0	0	0
FBtr0070582	FBgn0015286	Rala	7.86134	26.5611	9.07875	4.46276	2.9325	7.51598	25.7327
FBtr0070583	FBgn0015286	Rala	0.930385	0.772301	0.4276	0.67944	0	1.41991	7.5327
FBtr0070584	FBgn0015286	Rala	27.2727	24.2001	3.22177	4.78895	6.30999	9.40611	24.6398
FBtr0070586	FBgn0029672	CG2875	0.207268	0.196677	0.988198	0.330889	0.533377	0.589637	0.0354544
FBtr0070587	FBgn0029672	CG2875	0.137617	0	0.102969	0	0	0.0537603	0.216592
FBtr0070588	FBgn0052791	CG32791	0	0.0560381	0.0449865	0	0	0.0226426	0
FBtr0070589	FBgn0029667	Gas8	0	0	0	0	0	0	0
FBtr0070590	FBgn0029665	CG14270	3.3564	4.23867	3.35443	5.02982	4.70513	1.89424	1.51852
FBtr0070591	FBgn0029663	CG10804	0.016025	0.00191254	0.0754005	0.0162929	0.036203	0	0.0258692
FBtr0070592	FBgn0029663	CG10804	0.440194	0.0896302	0.179359	0.103111	0.0783563	0.156957	0.116096
FBtr0070596	FBgn0086899	tlk	0.740867	0.22029	0	0.0822032	0.240823	0.128868	0.635822
FBtr0070597	FBgn0029676	HIP-R	0.00469031	0.0458339	0.00211483	0.00264385	0.00212092	0.00204404	0.00136006
FBtr0070598	FBgn0029676	HIP-R	3.20078	0	0	0	0.000579931	0.000129812	0.00181934
FBtr0070599	FBgn0021738	Crg-1	0.191304	0.325801	0	0	0	0	0
FBtr0070600	FBgn0260484	HIP	6.0487	6.07722	2.96998	5.31001	7.03341	7.55959	4.29139
FBtr0070603	FBgn0052785	tRNA:CR32785	0	0	0	0	0	0	0
FBtr0070604	FBgn0025118	tRNA:P:3E	0	0	0	0	0	0	0
FBtr0070605	FBgn0029679	CG2901	0.130056	0.0347803	0.0591131	0.0548108	0	0.0429711	0
FBtr0070606	FBgn0000542	ec	10.1744	20.2479	16.5715	10.3324	7.46081	2.28781	0.985877
FBtr0070608	FBgn0028491	CG2930	0	0.300646	0	0.0851557	0	0	0
FBtr0070609	FBgn0028491	CG2930	0.00021947	0.966548	2.12176	23.4482	4.30126	1.7969	1.96114
FBtr0070610	FBgn0028491	CG2930	5.65732	7.70593	3.91012	120.212	23.2635	13.8558	2.643
FBtr0070611	FBgn0028665	VhaAC39-1	38.3847	49.506	44.3827	66.7077	186.044	313.821	262.43
FBtr0070612	FBgn0029681	CG15239	391.46	23.7094	14.5158	1.32362	0.130488	0.157622	0.431719
FBtr0070613	FBgn0029686	CG2941	0.208974	0.103776	0.71185	0.317807	0.042423	0.158	0.140013
FBtr0070616	FBgn0029687	Vap-33A	5.48335	5.95957	5.6421	7.97128	5.8937	3.92989	8.71394
FBtr0070617	FBgn0029687	Vap-33A	4.26523	0.383854	2.95682	1.6019	3.47882	1.8378	4.49362
FBtr0070618	FBgn0029687	Vap-33A	9.55102	3.42476	8.92492	11.5487	5.44968	2.61158	0.00232801
FBtr0070624	FBgn0029690	CG6414	0.0630726	0.207528	3.7477	1083.36	998.9	57.3367	4.21761
FBtr0070625	FBgn0029689	CG6428	1.48259	0.506978	0.405766	3.30405	1.53622	0.636563	0.566508
FBtr0070626	FBgn0029688	lva	3.51304	2.12208	1.59673	2.07658	3.4166	0.818054	2.34024
FBtr0070627	FBgn0029685	CG2938	1.14056	0.96613	1.1103	1.7092	1.33794	1.82401	0.887668
FBtr0070634	FBgn0019661	roX1	24.4737	12.0799	11.2451	15.2428	22.1421	17.3231	10.6713
FBtr0070635	FBgn0019661	roX1	7.74405	1.91718	3.17844	4.11064	5.97149	1.60579	5.49053
FBtr0070638	FBgn0000221	brn	2.11797	2.2783	1.39965	3.86666	2.90508	1.25922	1.17582
FBtr0070639	FBgn0026084	cib	556.461	234.026	504.691	1875.31	4126.23	5668.67	5774.75
FBtr0070640	FBgn0026084	cib	25.722	10.2074	27.5147	100.354	234.054	290.4	320.049
FBtr0070641	FBgn0026084	cib	316.488	158.855	310.67	1199.02	2990.16	4260.29	4311.1
FBtr0070642	FBgn0026085	dgt4	0.968329	0.938501	0.485308	0.133845	0.357456	0.271428	0.214798
FBtr0070643	FBgn0026083	tyf	0	0	0	0	0	0	0
FBtr0070644	FBgn0066114	GlcAT-I	8.32527	11.1333	7.91876	7.31524	7.20644	5.11999	3.13998
FBtr0070645	FBgn0029697	CG15570	0	0	0	0	0	0	0
FBtr0070646	FBgn0029701	CG12691	0.410653	0.164882	0	0	0	0	0
FBtr0070647	FBgn0029702	CG15572	0	0	0	0	0	0	0
FBtr0070648	FBgn0266570	CG2982	0.105754	0.171436	0.0362206	0.842088	1.25563	1.27488	0.739914
FBtr0070650	FBgn0262738	norpA	5.95063	1.72548	1.20618	0.713234	1.17295	0.462883	0.663274
FBtr0070651	FBgn0262738	norpA	0	0	0	7.49136e-05	0.0496489	0	0
FBtr0070652	FBgn0029706	CG3626	4.70483	4.04552	6.7986	7.5246	7.51413	6.48509	5.04132
FBtr0070654	FBgn0029705	CG12693	0.143233	0	0	0	0	0	0
FBtr0070655	FBgn0040907	mRpL33	9.80898	8.55548	13.4075	8.3749	11.9098	5.7726	2.919
FBtr0070656	FBgn0002707	mei-9	0.000317901	0.00100727	0.000786702	0.00075322	0.000719726	0.000981294	0.000285857
FBtr0070657	FBgn0040906	CG15579	0	0	0	0	0.136138	0	0
FBtr0070658	FBgn0029703	CG12692	0	0	0	0	0	0	0
FBtr0070659	FBgn0040905	CG15578	0	0	0	0	0	0	0
FBtr0070660	FBgn0040904	CG15577	0	0	0	0	0	0	0
FBtr0070661	FBgn0029700	CG15576	0	0	0	0	0	0	0
FBtr0070663	FBgn0041252	Femcoat	0	0	0	0.0618589	0.0712723	0	0
FBtr0070664	FBgn0029696	CG15571	0	0	0	0	0	0	0
FBtr0070665	FBgn0000635	Fas2	0	3.68223	0.736658	0.0907439	0.23173	0.0795642	2.33783
FBtr0070666	FBgn0000635	Fas2	0	4.85557	3.9138	3.67786	4.41548	2.94236	4.26407
FBtr0070667	FBgn0000635	Fas2	83.6524	31.8624	38.5919	37.5766	26.6245	15.8425	11.3202
FBtr0070668	FBgn0026080	Tip60	0.25927	0	0	0	0	0	0
FBtr0070669	FBgn0026079	Nsun2	3.14087	3.20125	3.63185	3.5788	2.88025	3.38569	2.8379
FBtr0070670	FBgn0004832	Xpac	1.60484	1.3828	1.48228	2.59845	2.89261	2.60377	1.36366
FBtr0070671	FBgn0029693	CG6379	1.05766	2.08005	1.94866	4.08889	3.75104	3.35022	1.75055
FBtr0070672	FBgn0000179	bi	0	0	0	0	0	0	0
FBtr0070674	FBgn0029708	CG3556	0.250794	0	0.558991	0.10283	0.26593	0.941916	0.202818
FBtr0070675	FBgn0029709	CHOp24	8.37527	7.28223	12.9455	24.5472	9.01053	7.92952	2.30522
FBtr0070676	FBgn0029710	CG3568	0.835516	0.174157	0.285006	0.206604	0.153919	0	0.173558
FBtr0070677	FBgn0029712	CG15912	0.133258	0	0	0.955645	0.598105	0.131663	0.309103
FBtr0070678	FBgn0029714	CG3527	1.33906	2.09245	2.81068	2.93755	2.68313	4.49719	1.97894
FBtr0070679	FBgn0029716	CG3546	0	0	0	0	0	0	0
FBtr0070680	FBgn0003053	peb	0.219468	5.29621e-05	0.195835	0.934972	0.492461	1.7195e-05	0.172779
FBtr0070681	FBgn0025739	pon	0.181967	0.0363235	0.0471087	0.114649	0.0862441	0.0311303	0
FBtr0070682	FBgn0029718	mRpL30	7.80869	13.0222	11.7297	8.48089	13.3845	11.1523	5.51862
FBtr0070683	FBgn0022942	Cbp80	5.29978	4.37366	1.44528	3.35245	3.40763	3.68037	0.717143
FBtr0070684	FBgn0022942	Cbp80	0.89806	0.913425	2.39191	2.02038	2.65881	1.36332	1.6199
FBtr0070685	FBgn0022768	Pp2C1	0.0156666	4.32667	0.000648756	0.00941366	0.00174275	0.863042	0.0469711
FBtr0070686	FBgn0262699	rap	16.6705	18.8824	8.6291	7.47247	5.23976	6.47692	9.05131
FBtr0070687	FBgn0262699	rap	0.000391165	0.463377	0.000741904	0.000255125	0.000174144	0.319913	0.000132689
FBtr0070688	FBgn0029720	CG3009	0.0478061	0	0	0.963103	0	0.130863	0
FBtr0070689	FBgn0029719	CG15473	3.08341	47.7335	18.8759	27.5481	0.437552	0	0.0598837
FBtr0070690	FBgn0025615	Torsin	38.1528	8.87811	17.6081	16.8459	16.4155	9.99001	5.37793
FBtr0070692	FBgn0025612	CG3062	0	0	0	0	0	0	0
FBtr0070693	FBgn0025613	CG3081	0.185725	0.154848	0	0	0	0	0
FBtr0070696	FBgn0025387	CG12184	5.38068e-06	5.33045e-06	0	1.26513e-05	6.56914e-06	9.09246e-06	0
FBtr0070697	FBgn0029717	CG12684	0	0	0	0	0	0	0
FBtr0070698	FBgn0029715	CG11444	28.2672	27.775	18.9929	20.5231	22.9689	28.0151	15.3485
FBtr0070699	FBgn0029713	CG11436	0.946478	0.532104	0.775037	1.25785	1.22627	1.52758	0.363179
FBtr0070701	FBgn0029711	Usf	0.536604	0.895349	0.609787	2.31327	1.29633	2.36112	1.13522
FBtr0070702	FBgn0003210	rb	6.91488	6.35945	4.76203	7.60154	8.2328	9.24874	13.2459
FBtr0070704	FBgn0011760	ctp	1.3315	0.676864	0	0	0	0.317654	1.67077
FBtr0070706	FBgn0011760	ctp	107.436	94.6614	61.1256	83.5313	127.865	142.564	251.391
FBtr0070707	FBgn0011760	ctp	4.31468	1.43143	2.02695	2.77451	2.72568	3.09111	5.20597
FBtr0070708	FBgn0028325	l(1)G0334	11.1147	51.8126	28.388	28.2753	31.7247	32.4614	19.7389
FBtr0070709	FBgn0028325	l(1)G0334	0.00194342	0.00778219	7.6708	0.017341	1.18813	1.24652	0.00546183
FBtr0070710	FBgn0028325	l(1)G0334	0	1.38432	0.532997	0.324827	0.499872	0.252061	0.365441
FBtr0070711	FBgn0028325	l(1)G0334	1.69433	6.37239	3.84034	4.83426	4.59927	3.03077	0.885018
FBtr0070712	FBgn0029722	CG7024	0.251306	0.666151	0.840084	0.131349	0.0316133	0.043115	0
FBtr0070713	FBgn0029723	Proc-R	0	0	0	2.47738e-06	0	4.2098e-05	0
FBtr0070714	FBgn0029723	Proc-R	0	0	0	0	0	0	0
FBtr0070715	FBgn0029727	CG6978	0	0	0	0	0	0	0
FBtr0070716	FBgn0029729	CG12682	0	0	0	0	0	0	0
FBtr0070717	FBgn0029730	CG12681	0	0	0	0	0	0	0
FBtr0070721	FBgn0029733	CG6927	0	0	0	0	0	0	0
FBtr0070723	FBgn0029737	CG6903	6.22771	1.03624	4.90061	4.46753	3.32896	3.43613	3.20207
FBtr0070724	FBgn0004368	Ptp4E	0.000501395	0.000146022	0.000206898	0.00244145	0	9.66658e-05	0.783786
FBtr0070725	FBgn0004368	Ptp4E	0	0.658141	1.08339	0.829897	0.49766	0.107124	0
FBtr0070727	FBgn0061196	SIP3	0	0	0	0	0	0	0
FBtr0070731	FBgn0029728	CG2861	0	0	0	0	0.00143468	0	0.000348174
FBtr0070734	FBgn0029725	CG2871	0	0	0	0	0	0	0
FBtr0070735	FBgn0025679	Bteb2	0	0	0	0	0	0	0
FBtr0070736	FBgn0029724	CG15472	0	0	0	0	0	0	0
FBtr0070738	FBgn0003028	ovo	3.43103	0.104511	0.0370225	0.00264465	1.10938	1.01052	0.954054
FBtr0070739	FBgn0003028	ovo	0.000241059	0	0	0.0627565	0.0582062	0.000299039	1.6823
FBtr0070740	FBgn0003028	ovo	0.277276	0	0	0.264765	0.692809	0.808724	0.339845
FBtr0070741	FBgn0029745	Rpn13R	0	0	0	0	0	0	0
FBtr0070742	FBgn0029746	CG15465	0.0484525	0	0	0	0	0	0
FBtr0070748	FBgn0003449	snf	17.5184	12.2806	11.8868	15.3093	14.2414	15.0267	9.6886
FBtr0070749	FBgn0011761	dhd	0	0	0.208332	0	0	0	0
FBtr0070750	FBgn0029753	CG4198	0.063178	0	0	0	0	0	0
FBtr0070751	FBgn0029755	Sas10	0.569215	1.16368	1.16974	0.930862	1.28734	1.3846	0.624219
FBtr0070752	FBgn0014024	Rnp4F	0.890352	0	1.63151e-05	0	0.00147409	0.000153774	0
FBtr0070753	FBgn0014024	Rnp4F	0	0	0.000631825	0	0.885736	0.988529	0
FBtr0070755	FBgn0029752	TrxT	0.210683	0	0.00398983	0	0.0267737	0.527513	0.525258
FBtr0070756	FBgn0263237	Cdk7	1.22573	0.9371	1.81943	2.03518	2.34194	2.68968	1.97577
FBtr0070757	FBgn0029751	CG17764	0	0	0.139013	0	0	0.0699827	0
FBtr0070758	FBgn0029750	CG3323	0	0.0762434	0	0	0.0225916	0.0444828	0
FBtr0070759	FBgn0029747	CG5062	0	0	0	0	0	0	0
FBtr0070762	FBgn0024332	Mcm3	0.0379665	0.383746	0.0242949	0.0167944	0.02073	0.147415	0.0122795
FBtr0070763	FBgn0026751	XRCC1	5.24212	1.49619	3.31904	1.46603	1.95166	1.183	0.845225
FBtr0070764	FBgn0010014	CanB	0.293321	0.000602609	0.000605527	0.000988037	0.543877	0.733732	0.565576
FBtr0070772	FBgn0029763	CG4165	6.67625e-05	0.148815	0.0001601	0.000164469	5.65804e-05	0	0.000199183
FBtr0070773	FBgn0029763	CG4165	2.05883e-05	0.0386032	0.169908	0.554577	0.0153915	0.00208002	0
FBtr0070775	FBgn0029763	CG4165	1.27493	0	0.00284342	0.000958671	0.000258673	0	0.827013
FBtr0070776	FBgn0029765	CG16756	0	0	0	0	0.113954	0	0
FBtr0070777	FBgn0029766	CG15784	1.56182	2.61542	43.0986	24.9373	24.0483	4.56353	4.88288
FBtr0070778	FBgn0029768	SPR	0.000125089	0.000157973	0	0.0333659	0	1.88811e-05	0.000117027
FBtr0070779	FBgn0029770	CG4151	0	0	0	0	0	0	0
FBtr0070780	FBgn0029771	CG12730	8.35685	16.6487	17.0216	13.1415	16.1393	25.1895	29.0338
FBtr0070781	FBgn0263511	Vsx1	0	0	0	0	0	0	0
FBtr0070782	FBgn0026702	l(1)G0045	1.31314	3.32827	5.57791	13.9734	38.1488	42.42	18.5518
FBtr0070783	FBgn0004687	Mlc-c	25.5003	50.5038	50.4982	25.8335	48.668	66.0229	148.136
FBtr0070784	FBgn0029778	RhoGAP5A	0.000312193	0.000546058	0.000381036	0.263025	0.0004188	0.000482352	0.0144572
FBtr0070785	FBgn0029778	RhoGAP5A	9.09535	6.64594	7.95145	11.6382	8.26756	3.88964	3.11785
FBtr0070791	FBgn0052762	CG32762	0	0.113734	0	0	0	0	0
FBtr0070794	FBgn0263987	spoon	1.5849	2.23362	1.53991	1.91281	1.0213	0.947702	0.743006
FBtr0070795	FBgn0263987	spoon	6.39074	6.018	5.35738	3.39779	3.98242	1.73933	3.62003
FBtr0070797	FBgn0029762	NAAT1	0.0476154	0.038019	0.129447	1.939	9.58271	4.38696	4.66664
FBtr0070798	FBgn0029756	CG3309	0.797177	0.757688	0.74999	0.597231	1.22207	1.37403	0.962349
FBtr0070799	FBgn0028474	CG4119	0.0356052	2.41687	1.99439	1.40522	1.78954	1.85288	1.59605
FBtr0070800	FBgn0029785	RpL35	444.135	338.193	291.828	164.752	144.016	142.249	188.996
FBtr0070801	FBgn0029785	RpL35	327.29	308.621	359.937	247.682	185.179	164.955	237.536
FBtr0070802	FBgn0003747	Gr5a	0	0.847278	0.0822347	0	0	0.0784568	0
FBtr0070804	FBgn0000394	cv	15.8429	33.4705	32.0958	20.0035	15.8764	22.3804	49.153
FBtr0070806	FBgn0029795	CG15773	0	0.239102	0.0959656	0	0.0354235	0.0483114	0
FBtr0070807	FBgn0029798	CG4078	0.169955	1.11393	1.11684	1.81105	0.869057	0.275562	0.403742
FBtr0070808	FBgn0029799	CG15772	0.263889	0	0.247912	0.491005	1.65418	2.56603	0.538157
FBtr0070809	FBgn0029801	CG15771	15.3513	13.154	2.18777	0.0168491	0.648162	2.20799	464.893
FBtr0070813	FBgn0029809	CG15767	0.165142	0	0.112239	0.0359584	0	0.0823442	0
FBtr0070814	FBgn0029810	CG12239	0.101002	0.0403232	0.173238	0.0416443	0.0253392	0.0345582	0.133664
FBtr0070815	FBgn0029811	Cpr5C	0	0	0	0	0	0	0
FBtr0070816	FBgn0029812	Prosbeta2R1	0	0	0	0	0	0	0
FBtr0070817	FBgn0029814	CG15765	0.0749728	0.116399	0	0.0581368	0.209753	5.50381e-05	0.39377
FBtr0070818	FBgn0052761	tRNA:CR32761:Psi	0	0	0	0	0	0	0
FBtr0070819	FBgn0029816	CG12729	0	0	0	0	0	0	0
FBtr0070820	FBgn0029817	CG15764	0	0	0	0	0	0	0
FBtr0070821	FBgn0029820	CG16721	15.2958	21.1644	23.8152	15.5128	13.9854	27.0856	1217.36
FBtr0070822	FBgn0000042	Act5C	954.689	28.1516	79.5946	214.703	1729.13	6595.46	8709.79
FBtr0070823	FBgn0000042	Act5C	189.808	19.7685	33.9901	75.1899	177.332	282.462	425.933
FBtr0070824	FBgn0029821	CG4020	6.44956	0.829194	1.17266	0.31746	0.00439213	0.251702	8.88974e-06
FBtr0070825	FBgn0029822	CG12236	1.83978	0.636747	1.40774	1.48732	1.43047	1.21569	1.53531
FBtr0070826	FBgn0029822	CG12236	4.67336	0.462342	1.93303	1.70992	2.24377	2.71635	3.15318
FBtr0070827	FBgn0029823	CG3011	2.35722	0.584533	0.990616	0.386179	0.879975	0.770253	0.296273
FBtr0070828	FBgn0029819	CG3016	0.000589474	0.718471	0.971734	0.000786955	0.000518612	6.02069	1.98046
FBtr0070829	FBgn0014340	mof	0.626793	0.512898	0.592047	0.939201	1.26078	1.00272	0.286046
FBtr0070830	FBgn0029818	GAA1	7.11261	5.09836	7.13903	11.4927	8.84068	3.33709	1.39475
FBtr0070832	FBgn0029813	CG15766	2.09768	1.01108	1.60854	1.20975	0.148219	0	0
FBtr0070833	FBgn0029807	CG3108	634.121	6.1708	0.044952	0.190891	0.0230507	0.0553083	0.230143
FBtr0070836	FBgn0029804	CG3097	24.2929	14.6221	0.12358	0.375948	0.941551	12.0345	87.5865
FBtr0070837	FBgn0013987	MAPk-Ak2	31.5124	46.1254	36.6575	36.9979	32.3624	52.0593	57.0096
FBtr0070839	FBgn0013987	MAPk-Ak2	10.5888	14.72	12.9409	5.86757	8.12629	7.91605	9.04048
FBtr0070840	FBgn0029800	lin-52	0.609769	2.23356	1.35959	0.00153667	0	0	1.22998
FBtr0070841	FBgn0261383	IntS6	1.4923	0.708149	0	0.503946	0.81869	0.00111631	0.24744
FBtr0070842	FBgn0261383	IntS6	0.637566	0.751672	0.000399065	0.000171903	0.000272871	0.000300471	7.78889e-05
FBtr0070843	FBgn0052758	CG32758	6.27685	14.2401	5.4122	2.70991	2.16148	1.54218	1.10325
FBtr0070844	FBgn0053080	CG33080	0	0.180047	0	0	0.111991	0.245901	0.568107
FBtr0070845	FBgn0053080	CG33080	0.0109617	0.0708005	0.0290376	0.00569235	0.22338	0.00337266	0.00318771
FBtr0070846	FBgn0027564	CG3149	2.62463	2.53951	2.50233	3.28683	3.6596	4.52402	4.34465
FBtr0070847	FBgn0029789	CG3160	1.12281	4.09992	1.45707	1.48844	1.89982	1.3759	1.15174
FBtr0070848	FBgn0046687	Tre1	7.05847	1.52685	3.77259	8.99126	2.52129	5.84069	74.4437
FBtr0070849	FBgn0015794	Rab18	19.8332	17.987	18.9029	12.5045	18.3427	31.8856	30.008
FBtr0070850	FBgn0029783	Sirt4	0.849998	0.447817	0.503145	0.400195	0.319823	4.08073e-05	0.108045
FBtr0070851	FBgn0029783	Sirt4	1.2792	0.413029	0	0	0.000281101	0	1.60684
FBtr0070852	FBgn0029783	Sirt4	2.94869	1.51318	2.26788	2.93574	4.52314	2.99265	4.16618
FBtr0070858	FBgn0029824	CG3726	1.73464	0.00110506	0.257557	0.00433121	0.25584	0.466056	2.98672
FBtr0070859	FBgn0029825	CG12728	0.269505	0.229497	0.829312	0.223625	9.96576e-05	0.000120683	0.678669
FBtr0070860	FBgn0052756	CG32756	0.0539128	0.348982	0.0014452	0.360482	0.755613	0.493584	1.01293
FBtr0070861	FBgn0029826	CG6041	2.0175	0.265867	1.38807	0.547676	0.538597	0.146023	0.247505
FBtr0070862	FBgn0052755	CG32755	0.524062	0.070139	0	0	0	0	0
FBtr0070863	FBgn0029827	CG6048	0	0	0	0	0	0	0
FBtr0070864	FBgn0029828	CG6067	0	0	0	0	0.0421661	0	0
FBtr0070865	FBgn0029830	Grip	13.7688	12.7568	5.52137	0.65706	0.241579	0.10755	5.20841e-06
FBtr0070866	FBgn0029831	CG5966	3.56097	2.95549	68.7676	5.90237	1.11673	0.362123	0.224372
FBtr0070867	FBgn0029833	CG5941	8.08835	12.4946	5.29244	4.77772	4.43057	5.04695	4.14543
FBtr0070871	FBgn0029836	CG5928	57.7941	1032.85	520.115	81.1322	34.0493	3.78291	0.193978
FBtr0070872	FBgn0029843	Nep1	0	0.292599	0	0	0	0.374869	0.604728
FBtr0070873	FBgn0029843	Nep1	0.472251	0.178475	0.665952	4.65535	18.1217	64.9491	67.9733
FBtr0070874	FBgn0029849	Efr	1.91455	0.309099	8.45369	27.8163	26.8398	46.6863	37.48
FBtr0070875	FBgn0029849	Efr	1.08508	0.928911	9.89506e-05	1.14222	0.000183993	0.603126	0
FBtr0070877	FBgn0003514	sqh	181.552	172.021	361.223	530.769	1035.66	1735.16	1164.9
FBtr0070878	FBgn0029848	Btd	3.02551	0.315209	1.54221	0.841655	1.16402	0.127378	0.154079
FBtr0070879	FBgn0040069	vanin-like	0.378708	0	0	0	0	0	0
FBtr0070880	FBgn0052751	CG32751	0	0	0	0	0	0	0
FBtr0070881	FBgn0052750	CG32750	0	0	0	0.0626486	0.39505	0.431923	0.46419
FBtr0070884	FBgn0026060	Mipp2	1.17533	4.15466	3.60204	3.40226	1.95751	0.890435	0
FBtr0070886	FBgn0029839	CG4660	0.370159	1.60085	0	0	0.0646867	0.254023	0
FBtr0070887	FBgn0029838	CG4666	235.133	78.1949	7.67924	4.02868	0.640551	0.178659	0
FBtr0070888	FBgn0029837	Tsp5D	28.1764	18.1932	10.3807	3.47112	3.09407	2.86575	3.02581
FBtr0070889	FBgn0003302	rux	0.000519912	0.000493193	2.0974	1.73031	1.65692	2.00678	0.1752
FBtr0070890	FBgn0029003	mab-21	12.0639	8.15344	12.0617	8.62006	5.77975	6.88216	6.49278
FBtr0070891	FBgn0027546	CG4766	5.47747	2.2737	5.67581	4.60845	3.58748	3.75202	5.89252
FBtr0070892	FBgn0005390	fs(1)M3	0.103503	0.122246	0.0215342	0.0271679	0	0.0142302	0
FBtr0070893	FBgn0029851	CG14445	0.000393455	0	0.000251152	0.00021569	0.558378	0.436102	0.175306
FBtr0070894	FBgn0015818	Spx	2.65645	0.818934	1.08608	2.57568	2.44741	1.38513	0.703574
FBtr0070895	FBgn0029853	CG3781	3.47389	3.25105	1.32072	1.2658	1.12034	3.9442	3.45969
FBtr0070896	FBgn0028982	Spt6	5.07004	6.56417	6.85296	1.66346	6.35751	3.20349	0.865996
FBtr0070897	FBgn0029857	wuho	7.25603	7.97557	4.69573	5.48918	7.36838	6.1665	2.23569
FBtr0070898	FBgn0029858	CG15896	0.263649	0.105878	0.476244	0.801108	0.510113	0.186083	0.0877209
FBtr0070899	FBgn0029861	CG3815	1.86171	1.95304	2.58757	2.83853	1.80446	1.69763	1.77579
FBtr0070900	FBgn0029863	CG3823	3.49888	38.8893	26.8587	21.8788	30.1254	23.1111	11.1099
FBtr0070901	FBgn0029864	CG15894	9.91561e-05	0	0	0.0619746	0.000245929	2.44832e-05	0
FBtr0070903	FBgn0029866	CG3842	0.694955	0	1.5165	0.000408777	0.000277442	0.464394	0
FBtr0070904	FBgn0029866	CG3842	220.411	20.8975	4.11102	8.35478	30.4942	121.761	101.34
FBtr0070905	FBgn0029867	CG3847	11.2161	12.4471	10.5224	9.85264	13.9861	16.9944	18.8661
FBtr0070906	FBgn0261955	kdn	0.000202309	0	0	0.270762	0	0.493277	0
FBtr0070907	FBgn0261955	kdn	4.04053	9.03267	18.2801	13.1451	14.9843	259.23	425.798
FBtr0070909	FBgn0029870	Marf	0.0791359	1.32326	1.15284	0.00169348	0.000878519	0.486019	0
FBtr0070910	FBgn0029870	Marf	5.35805	14.0414	10.2607	16.2951	19.2268	20.7479	15.8225
FBtr0070911	FBgn0052748	tRNA:CR32748	0	0	0	0	0	0	0
FBtr0070912	FBgn0029873	CG3918	4.3082	2.25153	1.52913	2.90759	4.14707	2.59693	1.78768
FBtr0070913	FBgn0014031	Spat	0.333764	0.268021	0.803881	0.959488	0.479556	0.31261	0.20839
FBtr0070914	FBgn0000524	dx	7.05911	5.24901	3.67918	5.70994	4.78509	4.23411	5.24481
FBtr0070915	FBgn0014026	RpL7A	490.783	432.056	396.79	328.109	255.393	242.602	343.603
FBtr0070916	FBgn0014026	RpL7A	0	7.11562	13.7014	16.0097	7.16215	4.73409	0
FBtr0070918	FBgn0029874	CG3342	0.898494	1.52601	1.87318	2.2241	2.21393	3.00528	2.01789
FBtr0070921	FBgn0003139	PpV	2.26958	1.32403	2.7786	4.26409	5.50662	8.16121	3.34076
FBtr0070922	FBgn0003655	swa	0.232744	0	0.159088	0	0	0.0400445	0
FBtr0070923	FBgn0016974	swaPsi	0.174656	0	0	0	0	0	0
FBtr0070924	FBgn0029868	CG3446	4.48934	21.6824	5.55973	18.6376	11.4572	10.0956	2.64494
FBtr0070925	FBgn0043796	CG12219	2.86842	1.62007	2.20876	2.96522	2.4029	2.91952	2.61129
FBtr0070926	FBgn0029859	CG15892	0.201746	0	0.274237	0	0	0	0
FBtr0070930	FBgn0026015	Top3beta	9.7206	5.93164	5.12335	3.99498	2.68748	0.839244	2.93376
FBtr0070932	FBgn0052745	CR32745	0.499584	1.87799	1.20326	0.207161	0.854417	0	0.291384
FBtr0070933	FBgn0086558	Ubi-p5E	244.408	227.373	299.828	269.915	322.277	723.783	2171.55
FBtr0070937	FBgn0040918	schlank	1.90706	3.31618	3.38092	14.3654	19.2365	4.52163	1.29381
FBtr0070938	FBgn0040918	schlank	9.31769	7.35112	15.4874	37.9645	25.1946	10.161	3.70821
FBtr0070943	FBgn0029877	CG17717	0	0	0	0.137404	0.844151	0.802454	0.00109259
FBtr0070944	FBgn0029877	CG17717	0.646439	0	0	0.00140035	1.03355	6.03892	3.69344
FBtr0070945	FBgn0029878	Pat1	11.0323	9.78856	7.57391	3.98972	5.73024	10.4238	11.5494
FBtr0070946	FBgn0029879	APC7	0	0	0	0	0.0030746	0.00275431	0.0698429
FBtr0070947	FBgn0029879	APC7	0	0	0	0	0.0504494	0.0702593	0
FBtr0070948	FBgn0029881	pigs	0.156088	0.00235863	0.623849	0.0150624	1.39019	0.541156	0.00152097
FBtr0070950	FBgn0028360	l(1)G0148	1.37381	2.5414	2.43395	0.730665	0.951802	0.640525	0.252386
FBtr0070951	FBgn0062413	Ctr1A	9.17837	49.5405	57.3926	24.2856	26.8392	9.27825	13.3676
FBtr0070952	FBgn0025815	Mcm6	0.719044	1.92086	0.0878349	0.66173	0.399594	0.425528	0.154506
FBtr0070953	FBgn0028336	l(1)G0255	1.25395	40.9805	42.2264	24.5807	29.1204	17.6711	7.72216
FBtr0070954	FBgn0028336	l(1)G0255	2.51369	0	60.1454	106.854	179.944	390.71	356.821
FBtr0070955	FBgn0029890	CG4095	0.142868	0.651915	2.06017	0.846068	0.554905	0.404089	0.178436
FBtr0070956	FBgn0029891	Pink1	0	0	0	0	0.444392	1.15933	1.20156
FBtr0070957	FBgn0029891	Pink1	0.0504997	7.92112e-05	0	0.0037325	0.739998	4.44502	0.836656
FBtr0070959	FBgn0029895	CG14441	4.08567	22.3048	11.4627	7.28756	7.14644	12.2767	25.9674
FBtr0070960	FBgn0029898	CG14439	2.24955	0	1.0595	3.33863	64.7109	32.0995	11.7352
FBtr0070961	FBgn0029899	CG14438	2.25161	0.970916	4.57834	3.29669	1.7278	1.1299	2.25261
FBtr0070962	FBgn0029899	CG14438	0.363329	0.973957	0.0265175	0.551933	0.419684	0.443352	0.000571715
FBtr0070963	FBgn0029502	COQ7	2.88811	6.82391	16.4248	6.46582	5.82328	3.71188	2.76738
FBtr0070964	FBgn0029903	pod1	52.0524	10.1831	7.13016	6.15594	7.50457	3.32009	3.4132
FBtr0070965	FBgn0029903	pod1	2.62703	0.000715381	0	0.348493	0	0	0
FBtr0070966	FBgn0029903	pod1	20.4964	7.34806	0.0338597	3.38091	0.00205907	0.00195525	0.0011633
FBtr0070967	FBgn0029903	pod1	0.000759108	0.000482514	0	0.000177279	0	0	0
FBtr0070968	FBgn0029903	pod1	3.25669	0.00125788	0	0.000254891	0	0	0
FBtr0070969	FBgn0086693	iav	0.938382	0.590925	0.778546	0.212274	0.0845242	0.0332861	0.122742
FBtr0070970	FBgn0029906	xit	2.15791	1.00022	2.66649	5.84735	5.29396	3.16999	1.26595
FBtr0070972	FBgn0263968	nonC	1.03127	0.0129367	0.536005	0.00859961	0.000295221	0.0038239	0.00148145
FBtr0070973	FBgn0029909	CG12796	0	0	0	0.0801089	0	0	0
FBtr0070974	FBgn0029905	Nf-YC	1.35739	1.77752	1.81895	2.97993	2.62905	1.32676	2.36081
FBtr0070978	FBgn0003390	shf	14.4907	0.919913	0	0.260904	0.000170719	0.918344	1.08423
FBtr0070979	FBgn0052740	tRNA:CR32740	0	0	0	0	0	0	0
FBtr0070980	FBgn0029897	RpL17	592.403	463.547	446.288	321.415	264.141	215.461	330.968
FBtr0070981	FBgn0029897	RpL17	32.1898	32.989	33.2743	19.7739	18.8237	37.9827	23.3695
FBtr0070982	FBgn0029897	RpL17	1.48962	1.49257	1.36488	1.36154	0.419458	0.284443	0
FBtr0070983	FBgn0029897	RpL17	0	3.49968	3.0967	0	0	0	0
FBtr0070984	FBgn0029896	CG3168	0.0774686	0	0.000333083	0	0	0	0
FBtr0070985	FBgn0029896	CG3168	0.095318	0.000561404	0.0136614	1.29175	1.94283	6.11643	5.85237
FBtr0070986	FBgn0029896	CG3168	0.870085	0.303468	0	2.72489e-05	0.204055	0.433821	5.21393
FBtr0070987	FBgn0029894	CG14440	1.33935	3.18744	2.02292	3.19108	4.53023	2.98129	3.71285
FBtr0070988	FBgn0029893	CG14442	2.78966	4.23746	3.8401	5.56225	6.43889	2.04174	4.52385
FBtr0070989	FBgn0029892	CG3184	2.49987	3.24137	1.37064	2.29031	1.99764	2.63977	2.4086
FBtr0070990	FBgn0029888	CG3192	0.250823	1.06158	2.13332	1.76405	3.30232	1.72159	1.06972
FBtr0070991	FBgn0029887	CG3198	3.58971	5.01892	4.30139	3.88545	4.79616	3.74462	2.64307
FBtr0070992	FBgn0029885	CG3224	3.32751	4.41021	5.4717	5.10033	4.12818	2.75867	3.9593
FBtr0070993	FBgn0029882	CG3226	16.2314	19.2251	13.0126	14.402	12.187	5.9052	2.30068
FBtr0070994	FBgn0029912	CG4557	2.55058	4.10759	4.05851	4.62086	4.87874	4.89694	5.15728
FBtr0070995	FBgn0029914	CG4558	0.826611	1.02701	0.892265	0.522534	0.164295	0.176226	0.747817
FBtr0071001	FBgn0052733	CR32733	0	0	0.339321	0	0	0	0
FBtr0071003	FBgn0029924	CG4586	40.3558	8.37319	83.3117	27.0432	12.9429	4.20439	1.39109
FBtr0071004	FBgn0261284	bou	24.4992	93.0756	79.2883	88.5085	88.6426	68.605	32.8842
FBtr0071005	FBgn0027108	Inx2	57.2827	80.3612	128.256	151.167	219.591	144.705	53.6733
FBtr0071006	FBgn0027108	Inx2	34.2938	52.4959	63.9856	73.4081	139.052	93.2418	35.0449
FBtr0071009	FBgn0029929	CG4593	2.09532	2.15392	1.0168	1.27678	2.78698	0.00083706	0.460008
FBtr0071010	FBgn0029931	CG14427	0.403263	0	0	0	0	0	0
FBtr0071013	FBgn0029932	CG4607	9.30247e-06	0.0362955	0	0	0	0.559914	0.255152
FBtr0071014	FBgn0029932	CG4607	0.113115	0	0	0	0	0.103647	0.198369
FBtr0071015	FBgn0029937	CG8300	6.56187	1.5475	1.68342	29.7708	351.488	1340.39	1001.19
FBtr0071016	FBgn0047092	CR32730	0	0	0	0	0	0	0
FBtr0071017	FBgn0027342	fz4	0.000129362	0.791987	1.73201	0.878496	0.0586998	1.39238	0.311105
FBtr0071018	FBgn0027342	fz4	4.89273	3.8755	2.56084	2.43333	4.36004	3.67432	2.30273
FBtr0071019	FBgn0029936	CG4617	0.54403	1.17121	1.79035	0.770383	14.3942	10.8028	11.9433
FBtr0071020	FBgn0029935	CG4615	2.27211	3.073	2.71327	8.3495	16.9798	33.4037	35.5913
FBtr0071032	FBgn0029928	CG3032	0.414208	0.480191	0.741472	0.289207	0.48843	0.359827	0.192706
FBtr0071033	FBgn0000330	cm	1.42055	9.06757	7.43668	5.89836	5.86616	6.9139	5.82447
FBtr0071034	FBgn0027106	Inx7	0	0.503725	0	0.128099	0	0.235908	0
FBtr0071035	FBgn0027106	Inx7	0.577673	0.173459	0.792107	0.157676	0.464444	0.199972	0.503947
FBtr0071036	FBgn0004646	ogre	65.6224	107.692	130.146	163.429	277.086	175.575	56.9835
FBtr0071037	FBgn0004646	ogre	0.739266	0	0	0.130585	0	0	0
FBtr0071038	FBgn0029925	CG3040	6.3975	4.3449	5.89786	7.77886	9.19023	14.0804	9.59486
FBtr0071039	FBgn0052732	CG32732	0.108108	0.17264	0.405853	0.256432	0.31344	0.345158	0.868076
FBtr0071040	FBgn0029915	CG14434	1.39249	1.09791	0.839267	0.668315	0.777271	0.653029	0
FBtr0071041	FBgn0029913	Cht11	0.300315	1.34781	1.3898	0.927297	0.975376	1.34126	4.52482
FBtr0071042	FBgn0029911	CG14435	1.03253	2.46751e-05	1.218	1.20716	0.0165157	0.912203	0.0002833
FBtr0071046	FBgn0029940	CG1958	0	0	0	0	0	0	0
FBtr0071047	FBgn0029942	CG2059	0.00155484	0	0.00825986	0.0381327	0.00831482	1.07428	0
FBtr0071048	FBgn0024250	brk	0.701372	0.369249	1.71441	3.96247	4.73831	3.29226	3.36687
FBtr0071049	FBgn0029944	Dok	10.5906	15.63	12.3564	6.55506	6.44688	9.55395	46.0097
FBtr0071051	FBgn0029945	CG18155	2.93621	1.72845	0.636011	0.65555	0.277182	0.232883	2.30611
FBtr0071053	FBgn0026144	CBP	0.142058	0	0	0.0651731	0.0796041	0	0
FBtr0071054	FBgn0029947	CG1999	0	0	0	0	0	0	0
FBtr0071055	FBgn0029948	CheA7a	0	0	0	1.52666	45.4634	167.924	361.906
FBtr0071056	FBgn0265265	CG32727	0	0	0	0	0	0	0
FBtr0071057	FBgn0029950	CG9657	0	0	0.257253	0.343191	0.652414	0.758903	1.85879
FBtr0071058	FBgn0040923	CG11368	0	0	0	0	5.1898	16.1197	34.7797
FBtr0071059	FBgn0052726	CG32726	0	0	0	0	0.129624	0.530179	0
FBtr0071060	FBgn0040922	CG15036	0	0	0	0	0	0	0
FBtr0071063	FBgn0029949	CG15035	0	0	0	0	0	0	0
FBtr0071064	FBgn0029946	CG15034	0	0	0	0	0	0	0
FBtr0071065	FBgn0029943	Atg5	5.57946	6.4825	3.98044	5.23118	5.932	8.89322	13.8288
FBtr0071066	FBgn0025549	unc-119	6.07704	7.15651	5.50457	7.32681	6.48472	6.21923	3.9534
FBtr0071067	FBgn0029951	CG11369	0	0	0	0	0	0	0
FBtr0071068	FBgn0004198	ct	0.0793976	0.525025	1.19335	0.3199	0.322787	0.405552	0.928874
FBtr0071070	FBgn0022786	Hira	0.345191	0.169087	0.510561	0.393975	0.71953	0.441843	0.126044
FBtr0071071	FBgn0029957	CG12155	3.20641	2.73068	3.96319	4.31274	3.92945	5.39763	4.55442
FBtr0071072	FBgn0029959	Rab39	3.35314	1.45414	0.646892	2.18786	0.000492913	0.000113797	0.409009
FBtr0071073	FBgn0016041	Tom40	1.99802	7.93834	4.12016	3.55969	2.13646	0.210145	0.440505
FBtr0071074	FBgn0016041	Tom40	2.26816e-05	9.91269e-05	0.000627178	0.000143976	0.308494	6.92808e-05	0.000232608
FBtr0071075	FBgn0029961	Ir7a	0	0	0	0	0	0	0
FBtr0071076	FBgn0029958	Pdp	1.74871	2.37526	2.46506	3.01131	3.295	3.85586	4.83392
FBtr0071077	FBgn0027553	NELF-B	0.900624	1.2616	1.56543	1.61644	1.81377	3.459	3.1237
FBtr0071078	FBgn0029955	CG15478	0	0	0	0	0	0	0
FBtr0071079	FBgn0029504	CHES-1-like	2.2133	4.00127	0.266315	2.0833	2.47289	2.1393	1.51465
FBtr0071081	FBgn0029952	CG12689	0	0	0	0	0	0.105293	0
FBtr0071083	FBgn0052719	CG32719	0	0	0	0	0	0	0
FBtr0071087	FBgn0029966	Ir7c	0	0	0	0	0	0	0
FBtr0071088	FBgn0029968	Ir7g	0.139563	0.356526	0	0.0578723	0	0	0
FBtr0071089	FBgn0040087	p115	5.22578	0.0288697	3.24335	2.21964	3.57075	2.28268	4.69079
FBtr0071090	FBgn0010292	bys	3.81322	4.05633	5.27729	3.33451	2.30561	3.14639	2.31002
FBtr0071091	FBgn0029975	CG1444	2.90527	1.63372	2.23244	1.76185	1.15304	1.41905	0.999964
FBtr0071092	FBgn0029976	snz	0.256221	0.0959808	0.489678	0.000187289	0.128235	0.330401	0.000132354
FBtr0071093	FBgn0260858	Ykt6	14.2185	22.7024	19.9102	18.0541	19.0265	17.5847	12.8552
FBtr0071094	FBgn0004403	RpS14a	741.915	745.658	596.767	420.586	404.363	413.118	609.068
FBtr0071095	FBgn0004403	RpS14a	4.55779	2.35335	3.76802	2.98703	0.920819	2.90284	2.88229
FBtr0071096	FBgn0004404	RpS14b	362.377	342.587	284.235	217.798	178.69	172.295	274.036
FBtr0071099	FBgn0029987	CG15330	0	0	0.251703	0	0.12907	0	0
FBtr0071101	FBgn0003447	sn	2.67692	0	0	0.000672348	0.000205585	0	0
FBtr0071102	FBgn0003447	sn	438.33	6.40436	7.09107	3.35816	5.1204	2.64459	4.63786
FBtr0071105	FBgn0004657	mys	57.6888	22.0882	24.6874	31.3716	30.869	54.9449	137.824
FBtr0071106	FBgn0029993	CG1571	0.306785	0.128138	0.0532506	0	0.0358433	0.0859933	0
FBtr0071107	FBgn0040319	Gclc	3.13527	4.85065	9.29199	6.21649	4.98847	5.24657	131.568
FBtr0071108	FBgn0040319	Gclc	0.200645	0.203687	0.00105227	1.56911	0.00140893	1.91581	0.497484
FBtr0071109	FBgn0029997	CG2258	0.40774	0.0005267	0.112069	0.218107	0.0839275	0	0
FBtr0071110	FBgn0029997	CG2258	0.419008	0.200839	0.563617	0.00347177	0.580813	0.386838	0.57019
FBtr0071111	FBgn0029997	CG2258	0	0.489252	2.88226e-05	0.399975	0.0371026	3.93791e-06	0
FBtr0071112	FBgn0029996	UbcE2H	10.5892	15.3892	16.509	16.0297	16.467	31.1936	47.7671
FBtr0071113	FBgn0029996	UbcE2H	0.926928	2.70385	4.2672	0.432831	2.43798	5.98583	5.32962
FBtr0071114	FBgn0029996	UbcE2H	7.00739	1.66973	14.0418	6.08696	4.2713	10.8319	31.9541
FBtr0071116	FBgn0029994	CG2254	0.503744	0.420007	0.316386	0.322498	0.185602	4.3055	11.0204
FBtr0071117	FBgn0029992	Upf2	2.41698	2.96023	2.51713	4.23551	3.71058	2.96861	2.09903
FBtr0071118	FBgn0004656	fs(1)h	1.54528	0.359147	0.604079	2.82584	1.68641	1.91753	1.50311
FBtr0071119	FBgn0004656	fs(1)h	5.88687	2.57368	5.68767	4.35735	3.92151	3.15051	3.20884
FBtr0071120	FBgn0004656	fs(1)h	0.680746	1.32694	0.0118816	0.00984682	0.20162	0.413487	0.304549
FBtr0071121	FBgn0004656	fs(1)h	2.09964	1.29381	3.11062	0.816987	3.29291	3.09356	3.019
FBtr0071122	FBgn0004656	fs(1)h	0	0	0	0	0	0	0
FBtr0071123	FBgn0029990	CG2233	0.476967	0.789167	0.626163	0.139266	0.376645	0.547094	0.529013
FBtr0071124	FBgn0029989	CG15333	0	0.109911	0	0.0282657	0	0	0
FBtr0071125	FBgn0003656	sws	0.867858	2.48975	1.66852	1.53735	0.0181385	1.89544	31.8002
FBtr0071126	FBgn0003656	sws	1.31938	0.823103	0.0587857	0.577802	0.000221889	0.216935	3.6197
FBtr0071127	FBgn0029986	CG15332	0.35377	0.147202	0.160597	0.0257256	0	0.0583628	0.146695
FBtr0071129	FBgn0027280	l(1)G0193	15.8647	21.268	9.82006	7.64415	4.82995	2.65162	99.0664
FBtr0071130	FBgn0027280	l(1)G0193	4.4554	7.78356	8.5704	10.3561	9.20405	22.9142	339.939
FBtr0071131	FBgn0029980	CG10778	0.000685675	0.631642	1.16173	0.991028	2.93433	2.13135	0.713958
FBtr0071132	FBgn0029979	CG10777	9.61629	8.43089	9.00236	9.23151	10.3283	7.56965	7.38384
FBtr0071133	FBgn0029977	hdm	0.161977	0.20181	0	0	0	0	0
FBtr0071134	FBgn0029974	dpr14	6.1317e-06	0	0	0	0.0355918	0.0700833	0.0822792
FBtr0071135	FBgn0261592	RpS6	642.192	614.69	570.628	678.874	464.094	393.199	531.487
FBtr0071136	FBgn0261592	RpS6	0.905263	1.92204	2.74644	1.86342	0.231755	0.960607	1.19779
FBtr0071142	FBgn0029970	Nek2	0.776228	1.14237	1.21664	0.231075	0.123965	0.0313715	0
FBtr0071143	FBgn0029969	CG10932	2.02345	10.9158	7.45465	3.16198	3.84489	0.380503	1.26601
FBtr0071145	FBgn0000427	dec-1	0	0	0	0	0	0	0
FBtr0071146	FBgn0000427	dec-1	1.81076e-05	0	0	0	0	0	0
FBtr0071147	FBgn0000427	dec-1	0.000105366	0	0	0	0	0	0
FBtr0071150	FBgn0029963	CG10920	0	0	0	0	0	0	0
FBtr0071151	FBgn0029999	CG1575	2.11415	0.662537	0.462895	0.559861	0.364469	0.275918	0.813249
FBtr0071152	FBgn0030003	CG2116	1.85598	2.44757	2.22143	3.69708	5.21735	8.58434	17.7105
FBtr0071153	FBgn0030004	CG10958	0.923124	0.462035	0.859207	1.45919	1.26633	1.33768	2.5851
FBtr0071155	FBgn0030008	CG2129	0.408644	0.380382	0.383484	0.553879	0.50373	0.985531	1.31109
FBtr0071157	FBgn0030010	CG10959	0	0.110366	0.00504146	0.571446	0.476089	0.264766	0.114214
FBtr0071158	FBgn0030012	CG18262	0.819812	0.483752	0.410439	0.548865	0.470045	0.754308	0.950718
FBtr0071160	FBgn0030014	CG15337	0	0	0	0	0.0415174	0	0.109502
FBtr0071166	FBgn0030025	CG2147	2.8532	5.41089	2.6076	3.2743	3.34726	2.88171	3.51893
FBtr0071167	FBgn0020653	Trxr-1	76.4645	105.421	57.9305	38.7834	47.6666	41.4864	24.8516
FBtr0071168	FBgn0020653	Trxr-1	0.206154	1.53881	1.53358	0.955654	0.718013	0.538827	0.454671
FBtr0071169	FBgn0020653	Trxr-1	0	0.841194	0.549394	0	0.180731	0	0
FBtr0071170	FBgn0030027	CG1632	269.502	149.941	52.6342	18.5066	8.19255	2.07639	0.00583033
FBtr0071171	FBgn0030030	CG1636	1.88037	1.57952	0.587797	3.48999	3.86331	2.08052	1.77307
FBtr0071173	FBgn0030033	CG1387	0	0	0	0	0	0	0
FBtr0071174	FBgn0030034	CG10555	0.473165	0.0449294	0.180406	0.113696	0.526643	0.000154293	0.163563
FBtr0071175	FBgn0030035	CG11190	5.43491	4.56378	5.94518	8.61979	8.09294	4.21712	1.65476
FBtr0071176	FBgn0040928	CG15345	0.981491	0.891796	0.677583	0.474917	0.468213	0.687966	0.12649
FBtr0071178	FBgn0030029	CG15343	1.86796	1.21999	0.815916	0.477695	0.487142	1.06284	2.9547
FBtr0071179	FBgn0030028	Corp	0.764086	0.615192	0	0.375187	0.547623	0.0621944	0.904094
FBtr0071180	FBgn0017566	ND75	13.2195	29.6316	13.9511	23.9552	29.7607	32.6967	16.0466
FBtr0071181	FBgn0017566	ND75	0.00474591	3.88854	1.98037	0.00128805	2.67235	1.08914	3.67394
FBtr0071183	FBgn0030026	sni	8.39081	2.2525	0.0500106	2.63781	4.14558	4.91357	1.57819
FBtr0071184	FBgn0030018	slpr	0.000710344	1.60935	1.60016	1.64057	0.00155603	2.01875	0.259648
FBtr0071185	FBgn0030017	CG2278	3.19932	0.378638	1.85218	1.58773	0.685075	0.470903	0.509809
FBtr0071186	FBgn0030016	Or7a	0.189456	0.237395	0.19731	0.120049	0.0478018	0	0.110501
FBtr0071187	FBgn0030015	CG10761	0.187792	0	0.097789	0.155742	0	0	0.12497
FBtr0071188	FBgn0265464	Traf6	3.3856	5.28184	5.18629	8.19381	7.61131	6.10071	3.90705
FBtr0071189	FBgn0030011	Gbeta5	1.1453	1.06172	0.788151	0.649287	0.612755	0.803477	0.849553
FBtr0071190	FBgn0030007	CG2263	4.31077	4.16012	3.96222	5.13967	6.2032	7.05152	8.04645
FBtr0071191	FBgn0030006	CG17982	0.898255	2.34768	0.867655	2.28606	1.96242	3.59236	5.82564
FBtr0071192	FBgn0025800	Smox	0.000101091	0	0.00131565	0.596597	0.000762279	0	0.163739
FBtr0071193	FBgn0030001	cyr	1.26062	0	0.677314	0.000333286	0	0.0944064	0.111942
FBtr0071194	FBgn0030000	CG2260	2.06185	1.4485	1.9605	1.47327	1.3695	1.60228	0.459172
FBtr0071197	FBgn0030038	CG1440	105.655	133.634	29.5763	18.6773	7.77498	4.44994	140.291
FBtr0071198	FBgn0023506	Es2	1.50168	1.32463	1.45286	1.50849	1.51104	3.39171	2.46975
FBtr0071201	FBgn0014465	Cp7Fb	0	0	0	0	0	0	0
FBtr0071202	FBgn0014466	Cp7Fc	0	0	0	0	0.230199	2.30411	0.259568
FBtr0071203	FBgn0000359	Cp36	0	0	0	0.138517	0.434504	0.0725537	0
FBtr0071204	FBgn0000360	Cp38	0	0	0	0	0.106684	0.14553	0
FBtr0071207	FBgn0264975	Nrg	0	4.78354	5.1448	3.8648	4.16071	4.20275	2.1321
FBtr0071208	FBgn0264975	Nrg	0.525394	0.505731	0	0	0	0	0
FBtr0071209	FBgn0264975	Nrg	32.5702	111.711	97.1999	99.999	138.998	116.602	54.5795
FBtr0071212	FBgn0030049	Trf4-1	0	0	0	0	0.0953722	0	0
FBtr0071213	FBgn0030049	Trf4-1	0.520911	0.000172252	1.17069	1.52325	1.09793	1.45773	0.792195
FBtr0071214	FBgn0030052	CG12065	0	2.13627	0.00024839	0.622618	0.615546	1.17354	0.77386
FBtr0071215	FBgn0030052	CG12065	0	0.323307	0.318451	0.223245	0.12356	0.0368161	0.0624618
FBtr0071216	FBgn0030052	CG12065	0.000792241	4.61424	0.750324	3.89065	11.6747	48.7077	47.5093
FBtr0071217	FBgn0030052	CG12065	7.90155e-05	0.801553	0.775768	0.900497	2.62357	3.5458	6.21527
FBtr0071218	FBgn0030053	CG12081	0.000507723	1.83031	3.07321	0.297951	3.94612	24.5137	42.9868
FBtr0071219	FBgn0025864	Crag	0.152349	0	0.000269433	0.000176598	0.00851389	0	0
FBtr0071220	FBgn0025864	Crag	2.63531	0	0.548304	1.26212	0.544597	0.829169	2.13421
FBtr0071221	FBgn0030055	CG12772	2.05374	2.07565	3.14523	0.195042	0.700717	0.000190554	1.02737
FBtr0071222	FBgn0030056	CG11284	7.47191	7.24864	8.44265	10.2871	6.48116	3.47087	81.1341
FBtr0071223	FBgn0027864	Ogg1	0.271593	1.31861	1.77541	2.14905	2.93024	3.02128	9.15809
FBtr0071224	FBgn0030058	CG11294	0	0	0.150526	0	0	0	0
FBtr0071225	FBgn0030057	Ppt1	2.58787	3.70702	2.4051	3.30839	4.05434	3.84478	2.5554
FBtr0071228	FBgn0030054	Caf1-180	0.876663	0.723627	0.380749	0.54722	0.785742	0.275875	0.208458
FBtr0071230	FBgn0030051	spirit	0	0.000208272	0.000108705	0.00107347	5.44311e-05	1.07653	0.000881872
FBtr0071231	FBgn0030051	spirit	0.010978	0.0086709	7.31324	0.0044385	2.43095	0.00271429	1.37142
FBtr0071232	FBgn0030050	CG12111	0	0	0	0	0.0938166	0	0
FBtr0071233	FBgn0030048	CG12112	2.11137	0.86621	0.445203	0.400445	0.447763	6.3045	10.4337
FBtr0071234	FBgn0026679	IntS4	2.96152	1.85173	2.14997	2.07279	2.49447	2.52243	2.69552
FBtr0071235	FBgn0024943	PIP82	0.0575456	0.121108	0	0	0.0580776	0.048391	0.182012
FBtr0071236	FBgn0003023	otu	0	0	0	0	0	0.00666156	0
FBtr0071237	FBgn0003023	otu	0	0	0	0	0.0024301	5.73444e-05	0
FBtr0071238	FBgn0003023	otu	0	0	0	0	0.0484755	0	0
FBtr0071239	FBgn0053223	CG33223	0	0	0	0	0	0	0
FBtr0071240	FBgn0030041	CG12116	0.225241	0	0.156089	0.0621482	0.203793	0.257866	0.199476
FBtr0071241	FBgn0014032	Sptr	68.9436	21.5059	14.4661	11.559	14.3259	17.5165	13.54
FBtr0071242	FBgn0030040	CG15347	0.254312	0.101371	0.132648	0	0	0	0
FBtr0071243	FBgn0052713	CG32713	0	0.28456	0	0	0	0	0.807196
FBtr0071244	FBgn0021767	org-1	0.0765578	0	0	0	0	0	0
FBtr0071245	FBgn0030039	CG12123	1.36005	0.836324	1.59187	1.83366	2.09488	2.88611	5.21601
FBtr0071246	FBgn0030037	CG12125	11.7787	9.18997	3.33775	3.811	3.02941	2.01121	1.17007
FBtr0071248	FBgn0262976	lawc	0	1.07432	0	2.75598	1.06952	0.760727	4.267
FBtr0071249	FBgn0041629	Hexo2	60.8184	14.6706	12.7514	7.15538	3.76418	2.39576	0.814781
FBtr0071250	FBgn0030061	CG1785	3.00804	2.82929	3.03091	3.21747	3.16917	1.41724	1.23676
FBtr0071251	FBgn0030063	CG1789	4.38869	3.38862	3.25043	4.15844	4.42642	2.7298	1.50374
FBtr0071253	FBgn0030065	CG12075	188.513	64.2487	38.0956	33.6694	5.84819	0.985819	4.02015
FBtr0071254	FBgn0030065	CG12075	134.366	21.8786	24.6809	26.1775	6.34186	1.96801	5.03096
FBtr0071255	FBgn0030067	Rbm13	1.81265	1.38251	1.40932	1.06026	0.30706	2.87489e-05	0
FBtr0071263	FBgn0030073	CG10962	0.59307	0.891296	1.08172	0.886052	2.51535	10.5354	9.26414
FBtr0071264	FBgn0030074	CG12662	0.422471	0	0	0	0	0	0
FBtr0071265	FBgn0030071	CG12661	0	0	0	0	0	0	0.302878
FBtr0071266	FBgn0011586	e(r)	4.73145	12.0285	12.7046	10.5399	7.66768	3.1842	5.03774
FBtr0071267	FBgn0011586	e(r)	2.36742	3.75464	2.57747	1.62873	1.76278	3.56899	2.86774
FBtr0071268	FBgn0030066	CG1885	0.000272867	0.652929	0.000830857	2.34291	0.10723	0.407141	0.637533
FBtr0071269	FBgn0011661	Moe	210.24	293	30.8152	42.6001	151.058	605.254	800.614
FBtr0071270	FBgn0011661	Moe	5.28565	0.0132807	0.00647825	0	0.00690543	1.31082	0.45128
FBtr0071271	FBgn0011661	Moe	0	0	0	0	0	0	0
FBtr0071272	FBgn0011661	Moe	0	0.436781	0	0	0	0	0
FBtr0071273	FBgn0011661	Moe	0	0.957904	0	0	0	3.75446	4.46174
FBtr0071274	FBgn0011661	Moe	14.3995	2.09182	2.45275	4.84574	9.23671	13.1787	11.8529
FBtr0071275	FBgn0011661	Moe	10.3782	4.80782	6.55427	4.27207	11.1223	11.1441	6.40671
FBtr0071276	FBgn0011661	Moe	0	0	0	0	0	0	0
FBtr0071277	FBgn0011661	Moe	2.70137	2.70675	0	0.198318	3.27797	9.12853	10.2275
FBtr0071278	FBgn0011661	Moe	91.6352	137.429	17.8823	17.4978	43.5779	166.324	237.164
FBtr0071279	FBgn0026411	Lim1	0.698227	0.200988	0.20881	3.93335e-06	0	0	0
FBtr0071280	FBgn0027330	l(1)G0020	0.25444	0.296167	0.536156	0.263101	0.218621	0.135796	0.0422947
FBtr0071281	FBgn0030060	CG2004	6.81275	1.87849	3.12229	3.05192	2.70746	4.71893e-05	9.27772e-05
FBtr0071284	FBgn0030082	HP1b	1.25932	0.000351829	0.000323954	0.000311382	0.000196653	0.000283613	0.388297
FBtr0071285	FBgn0052707	APC4	0.0167164	0.0112765	0.0234686	0.00381762	1.09149	0.0276211	0.0140913
FBtr0071286	FBgn0052708	CG32708	2.48632	2.26339	2.61548	1.98494	1.7825	1.52529	0.526804
FBtr0071287	FBgn0052706	CG32706	0	0	1.29985	0.118185	0.162667	0	0.179573
FBtr0071288	FBgn0030085	CG6999	0.268919	0.323922	1.15536	0.570093	0.731325	0.359739	0.335805
FBtr0071289	FBgn0030086	CG7033	70.2079	18.5131	68.9746	106.953	132.858	86.6694	31.4266
FBtr0071293	FBgn0030088	Arfrp1	0.643597	1.76804	2.32327	2.92058	2.67256	3.52911	2.84777
FBtr0071294	FBgn0030089	AP-1gamma	0.603043	0	0	0	0	0	0
FBtr0071295	FBgn0030089	AP-1gamma	0.743449	2.29586	0.69997	2.07164	2.51368	3.5245	2.48901
FBtr0071296	FBgn0030089	AP-1gamma	0	0	0	0	0	0	0
FBtr0071297	FBgn0030089	AP-1gamma	0.240131	0.595924	0.523615	1.30953	0.398912	2.14576	1.001
FBtr0071298	FBgn0030089	AP-1gamma	2.10726	12.9647	9.31684	6.90033	7.53185	5.09423	3.96963
FBtr0071299	FBgn0030091	CG7065	3.56962	2.25084	2.64019	3.25201	2.69331	1.71589	0.927355
FBtr0071300	FBgn0030093	dalao	3.67394	2.68888	4.1709	6.28091	5.14706	2.45767	0.793352
FBtr0071302	FBgn0040467	Dip1	1.0653	1.21614	0.935765	3.03771	2.66217	1.88722	1.0199
FBtr0071303	FBgn0026206	mei-P26	0	0.159441	0.289441	0.973311	0.564692	0.504508	0.387117
FBtr0071304	FBgn0030098	CG12057	0.000184824	0	0	0.0577673	0	0	0.000138922
FBtr0071305	FBgn0030099	CG12056	37.4127	20.0027	19.0659	18.8393	10.7416	8.42765	5.43367
FBtr0071306	FBgn0030100	CG12106	1.46416	1.77144	1.17783	3.03489	1.48342	1.65872	1.07081
FBtr0071307	FBgn0030103	Obp8a	0	0	0	0	0	0.46707	0.722062
FBtr0071308	FBgn0030104	CG15368	0	0	0	0	0	0	0
FBtr0071309	FBgn0030105	CG15369	1.09603e-05	0.638338	0	0.439505	0.188345	0.394744	0.309094
FBtr0071310	FBgn0030107	CG15370	0	0	0	0	0	0	0
FBtr0071311	FBgn0030108	Gr8a	0	0	0	0.0646605	0	0.053658	0
FBtr0071313	FBgn0010269	Dsor1	6.36188	2.96707	2.65918	4.05237	3.49161	1.28348	2.65692
FBtr0071314	FBgn0030114	CG17754	0	0.162954	0.00229538	0.000353211	0	0	0
FBtr0071315	FBgn0030114	CG17754	17.77	12.1849	21.433	16.8898	4.26225	4.41922	40.4687
FBtr0071316	FBgn0030114	CG17754	0	0.0386778	0.612918	0.493155	7.29326e-05	0.716301	0.0720611
FBtr0071317	FBgn0028292	ric8a	1.44875	0.188012	1.38789	1.42609	0.810503	0.776776	0.313002
FBtr0071318	FBgn0030117	ric8b	0	0	0	0	0	0	0
FBtr0071319	FBgn0030122	CG16892	1.40753	0.742904	0	0	0	0	0.432394
FBtr0071320	FBgn0002576	lz	0	0	2.14477e-05	0	0	0	0
FBtr0071321	FBgn0040234	c12.2	0.641004	1.29996	0.280336	4.23215	4.89797	4.18915	2.43546
FBtr0071324	FBgn0040235	c12.1	6.25355	8.33305	7.03765	7.55734	6.70063	7.79645	8.56855
FBtr0071326	FBgn0040236	c11.1	2.44202	0.980679	4.94265	3.33454	4.48224	2.67848	4.58271
FBtr0071327	FBgn0030121	Cfp1	0.000121239	1.24926	8.28443e-05	0.000199805	5.18288e-05	3.5229e-05	0.00177021
FBtr0071328	FBgn0030120	CG17440	1.81313	0.14535	0.618609	0.300224	0.0913382	0.0899236	0.105571
FBtr0071329	FBgn0052703	Erk7	0.126473	0	0.0279726	0	0	0	0.106008
FBtr0071331	FBgn0000077	amx	0.000103321	0.34709	0.000107149	1.03397	0.356929	0.417991	0.638327
FBtr0071332	FBgn0260789	mxc	0.819517	0.192003	0.000923998	0.464559	0.52377	0.00151143	0.0024429
FBtr0071333	FBgn0052704	Ir8a	0.293218	0	0	0	0.0211205	0	0
FBtr0071334	FBgn0030109	CG12121	5.83492	12.912	11.7081	12.7667	12.1875	14.8072	7.64003
FBtr0071335	FBgn0086367	t	0.834194	0.335313	0.353342	51.8508	144.502	31.4897	7.10277
FBtr0071336	FBgn0030102	CG12119	0	0.0458091	0.0779979	0.119613	0.0800119	0.401418	0.532699
FBtr0071338	FBgn0086450	su(r)	0.208473	0.881811	6.28418	12.3674	14.4775	11.5716	5.24581
FBtr0071339	FBgn0030101	CG12118	0.0025933	0.018225	0.00247797	2.63332	0.937809	16.4732	5.29234
FBtr0071340	FBgn0030101	CG12118	2.81035	2.58526	3.63225	4.97155	9.66018	50.0723	25.9784
FBtr0071341	FBgn0030097	CG12115	0	0	0	0	0.0683197	0	0.473792
FBtr0071342	FBgn0030096	Zpr1	3.37781	3.59195	2.88898	3.88598	4.08014	3.55309	1.5857
FBtr0071343	FBgn0040931	CG9034	17.2039	29.473	15.9717	20.5937	19.1329	23.4049	14.3479
FBtr0071344	FBgn0014868	Ost48	59.6402	15.0569	14.6947	11.6561	10.8923	6.23631	3.76899
FBtr0071345	FBgn0004828	His3.3B	20.6509	21.7734	43.7299	18.8728	14.9395	9.28547	0.57229
FBtr0071346	FBgn0004828	His3.3B	3.3909	0	0	0	0	0	0.803488
FBtr0071347	FBgn0004828	His3.3B	0.349422	0	0	0.349053	0	0	0
FBtr0071348	FBgn0030092	fh	2.67268	1.80192	1.21866	1.12562	1.61531	1.58836	1.10189
FBtr0071349	FBgn0030090	fend	8.65291e-05	0.270466	0.225542	0.0592951	0.183139	0.119922	1.43314e-05
FBtr0071350	FBgn0004856	Bx42	6.18787	4.59678	2.86486	6.34941	5.95995	12.3105	14.1013
FBtr0071351	FBgn0030087	CG7766	0.352363	1.35082	2.43303	1.91948	3.94168	5.83622	3.20931
FBtr0071352	FBgn0030087	CG7766	1.57434	0.0872085	1.60264	0.367649	0.306947	0	0.0612892
FBtr0071353	FBgn0030081	CG7246	0.693686	0.653008	1.36827	2.02631	0.71205	0.559072	0.728582
FBtr0071356	FBgn0030078	CG10970	0	0	0	0.00985398	0	0	0
FBtr0071357	FBgn0030077	CG15365	46.105	6.87967	21.459	6.34203	1.693	4.27246	3.53248
FBtr0071358	FBgn0026149	BCL7-like	2.34274	2.12824	2.8305	2.42461	3.12817	1.99992	2.95543
FBtr0071360	FBgn0030136	RpS28b	969.963	873.63	772.062	535.169	379.028	360.729	532.944
FBtr0071361	FBgn0001186	Hex-A	18.4672	17.1104	8.70947	10.6412	7.71704	7.36635	21.3387
FBtr0071363	FBgn0030141	Gga	8.10459	5.35552	7.33723	13.5848	9.92409	3.43008	1.96747
FBtr0071366	FBgn0027084	Aats-lys	12.9415	8.36783	7.64455	7.67482	9.61481	6.57106	2.83592
FBtr0071367	FBgn0027084	Aats-lys	0	0.000830907	0	0.467091	0.00227308	0.00334113	0.00177962
FBtr0071368	FBgn0264691	Lst8	2.61585	5.20338	4.42538	4.78775	3.54048	3.97604	7.46665
FBtr0071371	FBgn0030137	CG15317	1.43423	1.96064	4.5765	6.89428	5.01798	4.01231	3.27576
FBtr0071372	FBgn0028327	l(1)G0320	35.677	79.4542	16.2621	8.9709	7.7618	4.28365	1.29043
FBtr0071373	FBgn0267253	CG32700	0.0223935	0.139046	0	0	0	0	0.108666
FBtr0071374	FBgn0267253	CG32700	0.104168	5.66109e-07	0	0	0.0141088	0	0
FBtr0071379	FBgn0000233	btd	0.240597	0.0682916	0.0548188	0.0332558	0.0202351	0	0
FBtr0071381	FBgn0020378	Sp1	5.86587e-06	0	0	0	0	0	0
FBtr0071386	FBgn0052698	CG32698	0.354107	0.513827	1.30074	0.557484	0.396886	0.529939	0
FBtr0071387	FBgn0019929	Ser7	0.166528	0	0.601631	0.316563	0.62798	6.48068	15.332
FBtr0071388	FBgn0030157	CG1468	0.160985	0	0.218828	0.0701067	0.0807753	0.159049	1.17298
FBtr0071389	FBgn0030158	CG9686	4.07618	2.60485	2.25385	0.533356	1.42148	85.5481	51265.1
FBtr0071390	FBgn0030159	CG9689	277.295	24.7882	23.895	17.1376	4.70766	0.965378	85.4238
FBtr0071391	FBgn0030160	CG9691	84.4197	27.6648	15.6603	20.7218	42.999	172.516	2668.68
FBtr0071392	FBgn0030160	CG9691	139.318	41.2974	63.6706	41.4368	53.4072	259.45	4740.69
FBtr0071393	FBgn0026415	Idgf4	1.22748	1.33793	1.94751	36.2711	97.7118	635.548	615.41
FBtr0071394	FBgn0026415	Idgf4	0.0173391	0.00766148	5.10453e-05	0.00101339	0.755835	39.2967	15.0069
FBtr0071395	FBgn0030162	CG1986	0	0	0	0	0.0412803	0	0
FBtr0071397	FBgn0030156	CG15247	0.056131	0	0.134425	0.0707311	0	0	5.42695
FBtr0071398	FBgn0052695	CG32695	0	0	0.00616765	0	0	0	0
FBtr0071402	FBgn0261617	nej	0.224922	0.26372	0.475626	0.420983	0.19764	0.647596	0
FBtr0071403	FBgn0030148	CG3106	1.01216	0.323422	0.545485	0.0798794	0	0	0.0561994
FBtr0071404	FBgn0028341	l(1)G0232	1.58848	3.88936	4.43967	1.64769	1.43785	0	3.57068
FBtr0071405	FBgn0028341	l(1)G0232	12.6673	0.00141812	0.613086	0	0	0.868455	12.1921
FBtr0071406	FBgn0028341	l(1)G0232	1.02354	0.362348	0.830887	0	0.0186225	1.47803	1.97389
FBtr0071407	FBgn0028341	l(1)G0232	6.0607	0.171688	1.74966	0.894686	3.93665	10.2286	16.4617
FBtr0071408	FBgn0030164	CG1889	4.89751	14.409	2.09723	2.08514	15.1018	44.9011	51.3761
FBtr0071410	FBgn0052694	CG32694	0.394408	4.96655	9.92046	6.53833	23.8164	49.0866	21.5613
FBtr0071411	FBgn0052694	CG32694	7.31795	85.735	70.293	22.5838	7.03793	8.8346	7.44624
FBtr0071412	FBgn0052694	CG32694	0	4.08404	0.975488	0	0	0	0
FBtr0071415	FBgn0030170	CG2990	0.383327	1.26186	0.725884	0.249614	0.0321938	0.0329313	0.0422164
FBtr0071419	FBgn0004045	Yp1	2.99344	0.00240891	0.545725	0.249626	0	0	0
FBtr0071420	FBgn0052693	Gr9a	0	0	0.156763	0	0	0	0
FBtr0071421	FBgn0030174	CG15312	0	0	7.5119e-06	9.83813e-06	0	0	0
FBtr0071422	FBgn0030174	CG15312	0.5665	0	0.249594	9.17832e-06	0.000151419	0.0397343	0
FBtr0071423	FBgn0030174	CG15312	0.1348	0.000715822	6.84476e-05	0.0490549	0.164432	0.271164	0.965102
FBtr0071424	FBgn0005391	Yp2	0.0295785	1.26076	0.0759831	0.376543	0	0.103627	0.289047
FBtr0071429	FBgn0030163	CG1791	0.442297	3.69198	0.668011	1.24493	12.2821	33.324	54.5208
FBtr0071430	FBgn0030177	CG2972	1.29551	1.03469	0.270969	1.43739	0.533028	1.27489	0.990327
FBtr0071438	FBgn0028342	l(1)G0230	7.56859	47.2327	15.181	27.056	33.1815	40.8652	19.7596
FBtr0071439	FBgn0085437	CG34408	17.1764	10.7512	9.71615	11.8812	14.3773	13.9524	9.4274
FBtr0071441	FBgn0030189	CG2909	0.585678	1.79445	1.14611	1.11915	1.21942	0.766618	0.514408
FBtr0071444	FBgn0028480	CG17841	5.83613	7.84695	9.86258	8.73192	23.5995	65.8675	62.576
FBtr0071445	FBgn0030195	CG2898	0	0	0	0	0.0473066	0	0
FBtr0071446	FBgn0000711	flw	0	0	0	0	0.0995928	0	0
FBtr0071447	FBgn0000711	flw	7.54944	13.1509	12.8516	12.98	19.6502	15.9346	19.9844
FBtr0071448	FBgn0030200	RabX2	0	0.11944	0	0	0	0.102364	0.197962
FBtr0071449	FBgn0083167	Neb-cGP	24.4045	87.0439	40.1894	31.3729	54.3315	52.8913	33.5774
FBtr0071450	FBgn0030206	CG2889	0	0.000590045	0.891524	0	0	0	0.000325019
FBtr0071451	FBgn0030208	PPP4R2r	31.3408	6.05183	3.80458	7.52509	5.74247	1.5686	0.445921
FBtr0071452	FBgn0030208	PPP4R2r	6.37076	3.2502	0	2.73533	0.664457	0.00158671	0.000405282
FBtr0071453	FBgn0030208	PPP4R2r	0.00145164	0.000376768	4.85721	0.36031	1.48224	1.74545	0.0130278
FBtr0071458	FBgn0052687	CG32687	2.05516	0.714245	0.804292	1.15737	2.56514	2.29447	0.974711
FBtr0071459	FBgn0030207	CG2887	2.19559	1.11811	0.0992947	0	0	0	0
FBtr0071460	FBgn0261710	nocte	1.56213	2.07836	4.03572	5.01685	3.27451	2.6726	1.25946
FBtr0071461	FBgn0261710	nocte	10.161	9.01796	9.49413	10.7691	11.9018	11.9263	8.17513
FBtr0071462	FBgn0030204	Or9a	2.89675	0.169947	0.682097	0.0874104	0.0503561	0	0
FBtr0071463	FBgn0052683	CG32683	4.59477e-05	5.41302e-05	5.80638e-05	3.74604e-05	5.02521e-05	0.00013367	0.000113475
FBtr0071464	FBgn0030202	CG12640	0	0	0	0	0	0	0
FBtr0071465	FBgn0030196	Psf3	0	0	0	0.0199075	0	0	0
FBtr0071466	FBgn0052681	CG32681	0	0	0	0	0.0905011	0.0937438	0.0624921
FBtr0071467	FBgn0052686	CG32686	0	0	0	0	0.0787307	0.0223464	0
FBtr0071468	FBgn0052686	CG32686	0	0	0	0	0.00147198	0.0979605	0
FBtr0071469	FBgn0052679	CG32679	0	0	0	0	0	0	0
FBtr0071470	FBgn0028331	l(1)G0289	0	0	2.07379	0	0.00154712	0.000279582	0
FBtr0071471	FBgn0030191	CG15306	0	0	0	0	0	0	0
FBtr0071472	FBgn0011770	Gip	20.1298	73.6851	30.6806	16.5232	11.6017	13.149	14.9271
FBtr0071481	FBgn0040942	CG12643	13.039	17.2535	43.0393	109.962	101.697	49.8666	143.093
FBtr0071484	FBgn0030187	Ipod	7.37198	0.221974	0.484732	0.297967	0.516619	0.0609447	0.117888
FBtr0071486	FBgn0030186	CG2962	0	0.442638	0.118438	0.0379444	0.0437186	0	0
FBtr0071487	FBgn0030183	CG15309	4.22442	5.06121	14.768	6.96834	3.81927	4.95291	19.2488
FBtr0071489	FBgn0052685	ZAP3	9.4242	7.5477	7.91437	9.5276	9.33955	7.14315	4.02576
FBtr0071490	FBgn0067052	Rab9D	0	0	0	0	0	0	0
FBtr0071491	FBgn0030217	CG2124	0.423885	0.283989	0.539562	0.303049	0.493258	0.213377	0.0986641
FBtr0071492	FBgn0030223	CG2111	0	0	0	0	0	0	0
FBtr0071493	FBgn0052677	X11Lbeta	0.00158986	0.0045285	0.055435	0.216911	0.00488469	0.00894722	0.0244442
FBtr0071494	FBgn0003204	ras	0	0.811505	0.000427034	1.07634	0	0.0126539	0.000234696
FBtr0071495	FBgn0003204	ras	0	0	0	0	0.0491524	0	0
FBtr0071497	FBgn0030228	BTBD9	2.37889	1.18042	2.32499	2.15859	2.45988	3.0736	3.65797
FBtr0071498	FBgn0052672	Atg8a	189.636	168.569	156.457	171.651	308.826	650.916	959.689
FBtr0071499	FBgn0052675	Tango5	1.98295	1.89967	0	0.495213	0.0208221	0.0110427	1.23682
FBtr0071500	FBgn0052675	Tango5	2.39914	1.05315	8.35166	10.6648	7.90196	18.3984	59.2773
FBtr0071501	FBgn0052675	Tango5	0.672965	1.46935	0.625196	0.796287	1.02774	0	2.20713
FBtr0071502	FBgn0030230	Rph	0.822512	0.425409	0.913324	0.141937	0.134249	0.238706	0.713058
FBtr0071503	FBgn0052676	CG32676	7.04226	12.7122	9.30628	8.68259	13.5212	7.66741	6.96846
FBtr0071504	FBgn0030224	CG12637	0	0	0	0	0	0	0
FBtr0071505	FBgn0052673	Rab9E	0	0	0	0	0	0	0
FBtr0071506	FBgn0030222	CG9806	0	0	0	0	0	0	0
FBtr0071507	FBgn0030221	Rab9Db	0	0	0	0	0	0	0
FBtr0071510	FBgn0030218	CG1628	0	0	0.23078	0	0	0	0.0912516
FBtr0071511	FBgn0001206	Hmr	1.9831	1.14784	0.665386	1.00972	0.836599	0.522874	0.175351
FBtr0071512	FBgn0030215	CG15296	0	0	0	0	0	0	0
FBtr0071515	FBgn0050295	Ipk1	0.296648	0	8.36106e-06	0.00501836	0.00216842	0.261972	0.220947
FBtr0071517	FBgn0034560	CG9235	0	0	0	0	0	0	0
FBtr0071519	FBgn0000044	Act57B	0.274534	0.44503	7.92539	0.792353	0.855344	0.506063	2.56985
FBtr0071520	FBgn0034564	CG9344	2.49062	1.64271	1.79347	3.48329	3.36828	1.91642	0.330354
FBtr0071521	FBgn0034566	CG9313	0.263088	0.0743822	0	1.14579e-05	0	0	0
FBtr0071522	FBgn0261394	Prosalpha3	29.4829	19.0236	18.7175	46.1926	45.2216	53.9298	35.5563
FBtr0071524	FBgn0034570	CG10543	10.6984	7.10932	8.99001	6.51971	6.0992	6.21496	8.48303
FBtr0071526	FBgn0034572	CG9346	3.03229	2.39671	2.4651	3.41553	3.27886	3.13816	1.85571
FBtr0071527	FBgn0050296	RIC-3	0	0	0.00233122	0	0.0760918	0	0
FBtr0071528	FBgn0050296	RIC-3	1.64736	0.382457	0	0.147916	0.346432	0.261876	0.0536739
FBtr0071530	FBgn0034576	CG9350	14.0937	35.144	18.7162	16.8916	22.1086	31.1897	25.3935
FBtr0071532	FBgn0034577	cpa	21.7624	19.737	18.779	28.5962	36.4815	31.8938	26.2104
FBtr0071533	FBgn0034579	mRpL54	4.67059	15.2578	2.25714	2.35343	1.32037	1.38462	0.201234
FBtr0071534	FBgn0034580	Cht8	0.325005	4.00151	0.111076	0.170355	0.205006	0	0
FBtr0071535	FBgn0003748	Treh	0.147773	0.184182	0.487269	0.212838	0.0789629	0.099619	0.232203
FBtr0071536	FBgn0003748	Treh	0	0	0.31591	0.244105	0	0	0
FBtr0071537	FBgn0003748	Treh	50.3375	63.5644	92.4605	37.7748	11.9152	12.4535	112.852
FBtr0071538	FBgn0003748	Treh	0	0.571116	0	0	1.44729	1.14977	1.5554
FBtr0071539	FBgn0003748	Treh	0	0.807309	0.285649	1.32314	0.595288	2.0743	6.56553
FBtr0071540	FBgn0003748	Treh	0	0.736467	1.40311	40.1895	64.0087	44.1893	191.629
FBtr0071541	FBgn0034583	CG10527	95.4464	19.4803	102.435	559.601	835.06	771.05	368.227
FBtr0071542	FBgn0034582	Cht9	1.41987	0	1.07528	1.72994	1.4603	0.0697416	0
FBtr0071543	FBgn0022700	Cht4	0.399818	0.200166	0.327573	0.264963	0.273205	0	0
FBtr0071544	FBgn0050293	Cht12	0	0.0573285	0.0975961	0.149681	0.194147	0	0.0950168
FBtr0071545	FBgn0034578	CG15653	1.98947	1.37695	0.743217	1.4109	1.04851	0.885433	0.220236
FBtr0071546	FBgn0003391	shg	41.1597	23.4825	27.1194	21.1876	13.0663	8.93241	14.0919
FBtr0071547	FBgn0034573	CG3295	15.8666	20.6439	11.4237	12.2786	12.4098	15.5432	43.9273
FBtr0071548	FBgn0001133	grau	3.55103	3.30262	4.9777	6.23823	6.59033	7.43651	5.48183
FBtr0071549	FBgn0050291	CG30291	16.9004	23.7022	11.3328	11.2263	9.34189	10.8643	9.85934
FBtr0071553	FBgn0034567	CG15651	0.277154	0.227042	0.0481076	0.139464	0.158002	0.095371	0.292205
FBtr0071554	FBgn0034565	CG15650	0	0.462137	0	0.0807639	0	0	0
FBtr0071555	FBgn0034563	CG15649	1.01863	355.533	122.627	34.7522	40.3006	2.4345	0.232688
FBtr0071556	FBgn0008636	hbn	0	0	0	0	0	0	0
FBtr0071559	FBgn0040653	IM4	2.25813	0	0	0	0.994221	1.16509	2.24764
FBtr0071560	FBgn0034553	CG9993	0	0	0	0	0	0	0
FBtr0071561	FBgn0034552	CG17999	0	0	0	0	0	0	0
FBtr0071562	FBgn0011674	insc	8.02952	12.4355	3.63139	1.37809	1.65911	5.06	13.4923
FBtr0071563	FBgn0016984	sktl	8.80895	10.2765	6.77461	11.3827	15.0066	14.7915	18.095
FBtr0071567	FBgn0034588	CG9394	0	0	0	0	0	0	0
FBtr0071569	FBgn0002736	mago	3.10415	5.00649	5.27719	6.06912	6.86059	4.35498	2.36245
FBtr0071570	FBgn0034592	CG9406	2.09404	0.129067	0	0	0	0	0
FBtr0071573	FBgn0026582	Hmg-2	0.527059	0.499446	0.119405	0.702402	0.764055	1.00837	0.42191
FBtr0071574	FBgn0050208	tRNA:CR30208	0	0	0	0	0	0	0
FBtr0071575	FBgn0034599	hng1	1.09334	1.96499	2.52207	1.98882	3.06074	4.25168	2.26567
FBtr0071576	FBgn0261850	Xpd	1.09798	0.970269	0.854299	0.958759	1.48836	0.720285	0.161036
FBtr0071578	FBgn0003162	Pu	0	3.24614	6.8584	54.7652	53.7118	30.7206	5162
FBtr0071579	FBgn0003162	Pu	4.26344	0.829984	10.083	36.3987	45.5753	30.0785	80.9805
FBtr0071580	FBgn0003162	Pu	4.72304	3.17638	4.03971	5.422	7.10873	7.24531	26.5208
FBtr0071581	FBgn0011872	tRNA:G3:57BCb	0	0	0	0	0	0	0
FBtr0071582	FBgn0003891	tud	128.875	77.1752	88.6061	107.134	164.547	184.024	219.611
FBtr0071583	FBgn0034602	Lapsyn	0.289541	0.586617	1.79479	0.843445	0.681998	0.954689	2.05411
FBtr0071589	FBgn0034611	MFS16	3.76339	10.3584	9.61595	6.80506	3.25955	1.80496	2.31404
FBtr0071590	FBgn0034611	MFS16	0.303969	0	0.414502	0	0.0723479	0.234544	0
FBtr0071591	FBgn0034611	MFS16	0.408791	0.254953	0.233781	0.351223	0.201766	0.469443	0
FBtr0071592	FBgn0016726	RpL29	576.158	529.536	452.184	294.752	232.931	213.454	293.427
FBtr0071593	FBgn0016726	RpL29	26.2023	30.0658	36.0377	24.6223	19.1737	18.6423	26.6073
FBtr0071599	FBgn0034618	CG9485	0.000199124	0.288898	2.01797	2.29127	7.09099	5.39937	1.83456
FBtr0071600	FBgn0034618	CG9485	0.341155	0.621277	0	0.131425	0.194258	0.62346	0
FBtr0071601	FBgn0034618	CG9485	8.44101e-05	2.49691e-05	0	0	0	0.530042	0
FBtr0071602	FBgn0020306	dom	0	0	0	1.79688	3.9902	3.82997	0.841046
FBtr0071603	FBgn0020306	dom	5.11004	5.23744	6.69557	4.01577	2.1277	1.60496	2.48232
FBtr0071604	FBgn0020306	dom	2.3957	2.0921	3.52797	2.41731	2.84098	2.36982	2.62852
FBtr0071606	FBgn0034628	Acox57D-p	2.49526	2.47726	10.1243	7.20465	5.99995	4.28754	2.57583
FBtr0071607	FBgn0034629	Acox57D-d	10.1525	2.04779	1.59501	1.05109	0.257789	0.179775	1.05239
FBtr0071608	FBgn0034627	EfSec	0.0733566	0.117145	0.151928	0.625314	0.644221	2.04088	3.91051
FBtr0071609	FBgn0034626	CG10795	3.64507	7.3155	9.02317	7.84279	4.65417	3.15645	2.88553
FBtr0071610	FBgn0000395	cv-2	9.00371	2.34018	26.8236	25.2038	15.1094	10.7648	20.129
FBtr0071611	FBgn0034624	CG17974	0	0	0	0	0.0574732	0	0.151585
FBtr0071612	FBgn0034623	CG9822	0	0	0	0	0	0	0
FBtr0071613	FBgn0050394	CG30394	0.000643603	0.000193739	0.00574357	1.14796	2.74937	0.0181055	0.391146
FBtr0071614	FBgn0050394	CG30394	5.82888	1.63782	2.59657	4.0522	2.32558	3.98359	2.34704
FBtr0071615	FBgn0034617	CG9754	2.13971	1.11088	1.31047	2.07406	2.94511	4.16897	2.49442
FBtr0071616	FBgn0034614	CG9752	0	0.344231	0.250548	0.131833	0.0729241	0	0
FBtr0071617	FBgn0050390	Sgf29	1.49474	1.33204	1.17751	0.647778	1.7856	2.16875	3.20328
FBtr0071618	FBgn0050392	CG30392	3.21885	11.3931	7.57462	8.11918	7.95341	11.245	18.8849
FBtr0071619	FBgn0034612	CG10505	0.320203	0.365471	0.641971	0.183799	0.192293	0.099589	0.0663881
FBtr0071620	FBgn0050393	CG30393	0	0	0	0.122617	0	0	0
FBtr0071621	FBgn0050391	CG30391	0	0	0	0	0	0	0
FBtr0071622	FBgn0034606	ASPP	45.1099	23.716	33.9243	15.7563	7.29809	9.30207	16.5835
FBtr0071623	FBgn0034606	ASPP	1.08539	0.682561	0.378585	0.592376	0.181537	0.46645	0.400169
FBtr0071624	FBgn0034605	CG15661	0.0644929	0.160649	0.0872952	0.109756	0.173595	1.50286	2.51101
FBtr0071625	FBgn0027073	CG4302	0.134925	0	0.576364	1.8889	2.87179	6.33329	7.06995
FBtr0071626	FBgn0050209	tRNA:CR30209	0	0	0	0	0	0	0
FBtr0071627	FBgn0034601	CG4286	0	0	0	0.244372	0.216942	0.438259	2.05088
FBtr0071628	FBgn0261067	LSm1	8.24135	7.74586	6.90302	8.52084	5.63242	6.68468	4.19818
FBtr0071629	FBgn0034598	CG4266	9.63022	6.07527	8.0536	9.66162	10.3864	11.3114	1.65453
FBtr0071630	FBgn0011871	tRNA:G3:57BCa	0	0	0	0	0	0	0
FBtr0071631	FBgn0050206	tRNA:CR30206	0	0	0	0	0	0	0
FBtr0071632	FBgn0050389	CG30389	4.77868	1.9387	2.91452	1.547	1.0267	1.67004	0.381038
FBtr0071633	FBgn0050389	CG30389	5.87308e-05	0	0	4.65405e-05	0	0	0
FBtr0071635	FBgn0034595	CG15657	0	0	8.86772e-06	6.73731e-06	0	0	0
FBtr0071636	FBgn0034590	Magi	17.7082	2.73073	4.25	4.4608	2.39055	2.53166	0.758889
FBtr0071637	FBgn0020312	CG4050	10.0859	3.3061	4.67508	6.00522	7.61293	8.8481	3.89334
FBtr0071638	FBgn0020312	CG4050	1.06383	0.000365096	0.00090034	0.000195264	0.000113201	0.000155302	0.000150667
FBtr0071639	FBgn0011824	CG4038	1.72535	3.84686	5.33775	2.25797	2.16124	2.10516	0.593848
FBtr0071640	FBgn0034585	Rbpn-5	1.73091	2.19867	4.18751	6.43151	8.70547	10.0726	7.72988
FBtr0071641	FBgn0026369	Sara	7.88977	9.13996	9.31756	11.5636	12.1995	15.3149	41.3682
FBtr0071653	FBgn0003731	Egfr	47.6988	28.6496	21.1288	15.191	9.66303	5.37566	11.5228
FBtr0071654	FBgn0003731	Egfr	9.09739	2.84739	14.9206	8.58481	12.6156	8.70462	4.77339
FBtr0071658	FBgn0034641	mahj	0.802162	1.47357	1.71615	0.00634308	1.60365	0.683271	5.85609
FBtr0071659	FBgn0034642	CG15674	0	0	0	0.506977	19.8992	36.8116	42.3076
FBtr0071660	FBgn0034643	CG10321	8.2068	7.80646	7.58249	11.2389	8.897	10.1264	6.7815
FBtr0071661	FBgn0034644	CG10082	39.0929	18.7345	20.2991	11.4595	9.68976	11.3734	34.0463
FBtr0071662	FBgn0034644	CG10082	5.8259	3.92129	4.14151	2.15674	2.17147	1.95667	6.38412
FBtr0071663	FBgn0034645	CG10320	0	0	0.000298798	0	0	0	0
FBtr0071666	FBgn0034650	NC2alpha	1.71694	0.553981	0.985986	1.91215	2.47613	3.19004	2.49031
FBtr0071668	FBgn0034651	CG15676	0	0	0	0	0	0	0
FBtr0071670	FBgn0034654	CG10306	43.1358	32.352	34.5761	23.7878	19.9307	22.9354	22.9864
FBtr0071671	FBgn0034655	CG10307	3.62028e-05	0.277233	0	0.151305	0.479353	0.00484484	0.705401
FBtr0071673	FBgn0010228	HmgZ	17.4326	11.9161	37.3134	31.3522	28.0815	11.8374	4.01336
FBtr0071674	FBgn0010228	HmgZ	31.3751	37.2664	46.6389	50.8378	40.4798	21.8194	11.4862
FBtr0071675	FBgn0266346	CngB	0.000291274	0.000427491	0	0.000227162	0.000227681	0.664442	0.982189
FBtr0071676	FBgn0027360	Tim10	10.7626	44.5973	25.7909	21.968	13.6959	9.03372	3.771
FBtr0071677	FBgn0027360	Tim10	0	0	0	0	0	0	0
FBtr0071678	FBgn0050285	CG30285	9.02398	6.21835	8.80403	10.6049	24.1397	26.4684	19.3174
FBtr0071679	FBgn0003687	Tbp	1.02274	1.60782	2.33019	2.35155	2.36165	1.84182	0.663432
FBtr0071682	FBgn0034647	pirk	0.724471	0.816346	0.370876	0.039854	0.0456243	0.988781	36.6305
FBtr0071683	FBgn0034646	Rae1	3.47741	4.52386	2.91795	2.7911	3.31255	1.70972	4.64347
FBtr0071684	FBgn0050284	CG30284	0	0	0	0	0.100627	0	0
FBtr0071685	FBgn0050284	CG30284	0	0	0.112985	0	0.0760781	0.0747415	0.144411
FBtr0071686	FBgn0016641	PTP-ER	1.4682	1.89535	2.61073	3.68698	4.05227	4.01196	2.81743
FBtr0071687	FBgn0000326	clt	7.43172	6.05294	11.4877	3.36571	2.53131	3.06327	1.60393
FBtr0071688	FBgn0042180	CG18870	0.530236	1.87262	1.32461	3.08659	2.65408	3.82613	2.51862
FBtr0071690	FBgn0034638	CG10433	0.0209052	6.54653	3.01157	0.274047	0.000351131	5.33339	3.66901
FBtr0071691	FBgn0034638	CG10433	6.62908	3.37238	0	0	0.513104	3.64687	4.85643
FBtr0071692	FBgn0034636	CG10440	1.71236	0.984497	1.19919	0.210476	0.377405	0.206483	0.12419
FBtr0071695	FBgn0050287	CG30287	0	0	0	0	0	0	0
FBtr0071697	FBgn0050289	CG30289	0	0	0	0	0	0	0
FBtr0071699	FBgn0034634	CG10494	0.7109	0.540725	0.84738	0.817179	1.56435	1.92374	1.77822
FBtr0071700	FBgn0034634	CG10494	0	0	0	0	0.0545241	0	0
FBtr0071701	FBgn0034631	TAF1C-like	0.81418	1.19998	0.901307	1.25961	1.37319	1.81984	3.68572
FBtr0071703	FBgn0010470	Fkbp14	2236.1	406.379	164.225	21.2837	6.25086	5.8299	8.44491
FBtr0071706	FBgn0010415	Sdc	13.7491	1.65427	1.91937	2.27282	0.152212	0.45189	1.51872
FBtr0071707	FBgn0010415	Sdc	3.20983	3.43963	3.9581	8.00099	7.64435	5.04895	6.20192
FBtr0071708	FBgn0004362	HmgD	31.9571	1.98857	21.9906	9.25539	0.679743	0.189743	1.6079
FBtr0071709	FBgn0004362	HmgD	23.5561	36.1212	19.2133	2.70121	2.47768	0.368967	1.45129
FBtr0071710	FBgn0050398	CG30398	0	0	0	0	0.0801512	0.192383	0.285588
FBtr0071711	FBgn0034657	LBR	0.633983	0.245265	0.032211	0.121987	0.00592677	0.00195112	0.0288228
FBtr0071712	FBgn0034657	LBR	0.936714	0.442028	0.327653	0.0998934	0.12591	0.171303	0.688834
FBtr0071713	FBgn0034657	LBR	0.000153346	0.000986206	2.21205e-05	0.000141074	7.95576e-06	0.40587	0
FBtr0071714	FBgn0034658	Grx-1	0	0	0	0	0	0	0
FBtr0071716	FBgn0034659	CG4021	0	0	0	0	0	0	0
FBtr0071720	FBgn0034666	CG9294	0.212241	0	0.254142	0	0	0	0
FBtr0071723	FBgn0034670	CG13488	0.225194	0	0	7.25222e-06	0	0	0
FBtr0071726	FBgn0034674	CG9304	2.81199	1.44257	1.70411	1.43034	0.778299	0.935934	1.0813
FBtr0071727	FBgn0041237	Gr58c	0	0	0	0	0	0	0
FBtr0071728	FBgn0041239	Gr58a	0	0	0	0	0	0	0
FBtr0071731	FBgn0050401	CG30401	0.000812092	0.0751012	0	0.00054859	0	0	0
FBtr0071732	FBgn0041238	Gr58b	0	0	0	0	0	0	0
FBtr0071733	FBgn0034671	CG13494	0.389576	0	0	0	0	0	0
FBtr0071734	FBgn0025573	PpN58A	0	0	0	0	0	0	0
FBtr0071735	FBgn0034667	comr	0	0	0	0	0	0	0
FBtr0071736	FBgn0050406	tRNA:CR30406	0	0	0	0	0	0	0
FBtr0071737	FBgn0050407	tRNA:CR30407	0	0	0	0	0	0	0
FBtr0071738	FBgn0034665	CG4372	0	0	0	0	0	0	0
FBtr0071739	FBgn0034664	CG4377	0.150158	0	0	0	0.104664	2.28306	5.74281
FBtr0071740	FBgn0034663	CG4363	0.172233	0	0.234117	0.576091	0.686678	0	0
FBtr0071743	FBgn0034661	CG4386	431.162	3.15652	1.44048	0.193853	0.0939373	0	0.285478
FBtr0071744	FBgn0042098	CG18735	106.767	0.160267	0.103927	0.0437052	0.0699538	0.0686768	0.349216
FBtr0071745	FBgn0034660	lox2	0	0	0	0	0.21939	4.30227	1.91517
FBtr0071746	FBgn0050404	Tango11	11.8481	14.6868	15.4581	18.1412	19.8791	22.0834	23.2848
FBtr0071747	FBgn0050404	Tango11	0.000586887	0.000800205	0.000202605	0.000842968	0.864327	0	1.11222
FBtr0071749	FBgn0034681	CG9308	0	0	0	0	0	0	0
FBtr0071755	FBgn0067102	GlcT-1	2.53587	7.90203	3.27872	2.61841	2.52205	2.84373	27.9437
FBtr0071756	FBgn0034691	Synj	0	0.353072	0.522266	1.00498	0.278894	0.66397	0.000121231
FBtr0071757	FBgn0034691	Synj	0.00515749	0.0160383	0.0089797	0.00169214	0.00261995	0.00357189	7.09676
FBtr0071758	FBgn0034694	CG6613	5.13644	7.3702	5.17239	6.32166	6.23221	7.90587	28.8362
FBtr0071760	FBgn0050281	CG30281	0	0	0	0	0.140906	3.25205	109.054
FBtr0071761	FBgn0002715	mei-S332	0.258556	0.00267164	0.0046174	0.395941	0.880351	0.174979	0
FBtr0071762	FBgn0029147	NtR	2.98958	0.91808	10.3514	2.58682	4.87989	6.19446	1.31681
FBtr0071763	FBgn0000008	a	30.1648	13.8437	4.2688	4.40157	2.47061	0.322303	3.09544
FBtr0071764	FBgn0000008	a	5.45314	2.25943	0.85664	0	0.335142	0	1.37997
FBtr0071765	FBgn0034700	CG11269	0	0	0.30556	0	0.148054	0	0
FBtr0071766	FBgn0029084	gom	0.269328	0.215866	0	0	0.0628176	0	0
FBtr0071767	FBgn0034704	CG6758	1.57787	1.04601	0.848452	1.44513	1.94859	4.59878	3.5469
FBtr0071769	FBgn0034706	CG11275	0.636743	1.01322	5.35273	11.2882	18.2894	17.7837	13.1294
FBtr0071770	FBgn0034707	MED16	2.69651	1.06607	2.42407	1.85481	0.975799	0.359112	0.334004
FBtr0071771	FBgn0034708	Vps35	1.08084	3.87517	3.15761	2.0593	2.48385	2.30537	3.21425
FBtr0071772	FBgn0034708	Vps35	15.3448	17.0576	13.1809	14.8585	15.8206	19.0915	12.3661
FBtr0071773	FBgn0034713	CG11291	0	0	0	0	0	0	0
FBtr0071774	FBgn0025186	ari-2	4.27203	5.40355	4.91644	4.64448	4.89431	5.95364	14.4166
FBtr0071775	FBgn0020307	dve	1.56124	0.681184	1.23648	0.245632	0.188689	0.0476854	1.21331e-06
FBtr0071776	FBgn0020307	dve	0.103876	0.506078	0.747132	0.226437	0.0166704	0.046682	0.0902766
FBtr0071777	FBgn0034716	Oatp58Dc	0	2.8921e-05	0.0526686	0.183651	0.310737	0.526246	0.601376
FBtr0071779	FBgn0050277	Oatp58Da	0	0	0.056648	0	0	0	0
FBtr0071780	FBgn0050278	CG30278	0	0	0	0	0	0	0
FBtr0071781	FBgn0034712	CG3264	0	0	0.0924514	0	0	0	0
FBtr0071782	FBgn0034711	CG3290	0	0	0	0	0	0	0
FBtr0071783	FBgn0034710	CG3292	0	0	0	0	0	0	0
FBtr0071784	FBgn0034709	Swim	2.70818	0	5.63264	0.534505	11.995	38.296	25.9685
FBtr0071785	FBgn0034709	Swim	0	0	0	0	1.3132	1.03071	0
FBtr0071786	FBgn0034705	CG11170	0	0.789937	6.80935e-05	0	0	0	0
FBtr0071787	FBgn0034703	CG3045	0.569208	0.468217	0.635561	0.640842	0.61096	0.44886	0.259213
FBtr0071790	FBgn0034697	GM130	7.94254	11.8727	16.8258	9.23889	9.07143	7.42449	5.8028
FBtr0071791	FBgn0243516	Vrp1	0.00124389	0	3.10404e-05	0	0.144028	0.131065	0
FBtr0071792	FBgn0243516	Vrp1	6.3872	5.39839	3.43661	7.94411	14.3668	18.4393	26.1603
FBtr0071793	FBgn0243516	Vrp1	3.31778	3.05647	2.32163	5.64348	6.98438	8.30604	11.7763
FBtr0071794	FBgn0243516	Vrp1	0	0	0	0	0.29611	1.54949	5.17948
FBtr0071795	FBgn0243516	Vrp1	0	0	0	0	0	0	0
FBtr0071796	FBgn0243516	Vrp1	0	0	0	0	0	0	0
FBtr0071797	FBgn0034693	CG11073	0.378063	0.783983	0.826885	2.5542	5.35365	3.04769	2.91725
FBtr0071799	FBgn0034692	CG13502	0.160114	0	0.122948	0.212306	0.0887374	0	0
FBtr0071800	FBgn0034689	CG2921	3.18173	3.87195	3.48631	3.69268	5.73813	8.93263	5.0911
FBtr0071802	FBgn0034688	CG11474	0.67935	0.71479	0.483657	1.09766	0.580812	2.12145	1.06958
FBtr0071803	FBgn0034687	CG11475	0.754074	0.438017	0.519718	0.286366	0.166828	0.155525	0.388634
FBtr0071804	FBgn0034684	CG13501	0.127399	0.00872288	0	0	0	0	0
FBtr0071805	FBgn0034683	CG13500	0.193666	0	0	0	0	0	0
FBtr0071806	FBgn0005778	PpD5	0	0	0	0	0	0	0
FBtr0071811	FBgn0034717	CG5819	0	0	0	0	0	0	0
FBtr0071812	FBgn0034717	CG5819	0	0	0	0	0	0	0
FBtr0071813	FBgn0013272	Gp150	234.929	110.21	120.205	116.53	168.352	226.328	198.826
FBtr0071814	FBgn0013272	Gp150	0	0	2.09411	0.855017	2.34833	1.33736	0
FBtr0071815	FBgn0013272	Gp150	45.5348	14.9312	24.8578	23.5788	19.8015	23.6641	25.276
FBtr0071816	FBgn0013272	Gp150	0	0	0	0	0	0	0
FBtr0071819	FBgn0034721	CG11298	0	0.166041	0.215545	0	0	0.142305	0
FBtr0071820	FBgn0034722	Rtf1	0.15526	0.287208	0.562817	0.685561	0.120817	0.000211969	0.000214356
FBtr0071821	FBgn0025878	wrapper	0.298572	1.04396	1.78197	1.43017	1.39989	0.846254	0.0694192
FBtr0071822	FBgn0034723	CG13506	1.80677	0.0491328	2.39573	2.51154	1.37872	1.03465	3.60554
FBtr0071823	FBgn0034725	CG6044	1.90544	0.36172	1.94009	1.29359	2.32914	1.46466	1.11245
FBtr0071826	FBgn0053200	ventrally-expressed-protein-D	0.479236	0	0	0	0	0	0
FBtr0071827	FBgn0034726	Mes4	0.344883	0.691295	1.12104	0.150491	0.724466	0.57919	0.000534866
FBtr0071828	FBgn0022985	qkr58E-2	3.66185	0.475718	1.03561	4.03784	1.43751	2.029	1.8033
FBtr0071830	FBgn0034730	ppk12	0	0	0	0	0	0	0
FBtr0071832	FBgn0034733	CG4752	0	0	0.0805198	0.235457	0.100734	0.0495296	0.0391959
FBtr0071833	FBgn0034734	CG4554	0.280569	0.296981	0.50722	0.447644	0.206339	0.0939445	0.0348759
FBtr0071834	FBgn0034735	CG4610	0.394602	0.961535	1.81339	1.61185	0.743353	1.01984	0.578375
FBtr0071835	FBgn0034736	CG6018	0.845278	1.44233	1.48475	0.515924	0.907761	3.11455	3.07613
FBtr0071836	FBgn0034737	CG11362	0.309344	0	0.320339	0.127546	0.0776076	0	0.384091
FBtr0071837	FBgn0260866	dnr1	0.429045	4.39863	0.428332	0.911056	0.00179892	0.00166168	0.00135941
FBtr0071838	FBgn0003175	px	7.23096	3.94736	4.94206	8.66563	8.25226	7.46957	3.83821
FBtr0071840	FBgn0034729	CG10344	0.310162	0.083089	0.857106	1.39169e-05	0.000276776	0.337026	0.0697267
FBtr0071841	FBgn0034729	CG10344	0.00212179	0.0797461	0.00200771	1.30546	2.40041	0.714916	0.411246
FBtr0071842	FBgn0034727	mRpS29	6.22435	5.0136	4.24942	2.81088	2.70529	1.64927	0.924934
FBtr0071843	FBgn0022986	qkr58E-1	5.25582	6.88061	3.42342	3.21015	2.45481	0.342035	0.338004
FBtr0071845	FBgn0034724	babos	14.1833	21.3183	7.34111	24.2701	19.2986	5.95576	57.8607
FBtr0071846	FBgn0034720	Liprin-gamma	1.92592	6.60177	22.1351	9.85875	8.0905	1.64765	7.51426
FBtr0071847	FBgn0034720	Liprin-gamma	0.000198959	0.00030287	0.000385853	0	0.00115653	0	0
FBtr0071848	FBgn0017482	T3dh	3.84915	1.55331	3.0142	1.70914	1.32692	1.21672	0.909813
FBtr0071849	FBgn0034718	wdp	52.1849	0.184416	1.92706	26.8769	46.5575	448.178	698.444
FBtr0071850	FBgn0034718	wdp	2.97485	1.12707	0	0	1.78403	7.1869	8.84779
FBtr0071851	FBgn0034718	wdp	0	0	0	0	0.871535	1.49892	2.20764
FBtr0071852	FBgn0034718	wdp	0.0104266	0.00224342	0.133147	0.00177918	0.00189212	0	0
FBtr0071853	FBgn0034739	CG3927	0	0.54753	0	0.229038	0.483909	37.4242	66.2582
FBtr0071854	FBgn0034741	CG4269	0	0	0	0.276625	0	0.433769	0
FBtr0071855	FBgn0034743	RpS16	884.32	740.548	707.345	500.284	366.46	346.508	493.003
FBtr0071856	FBgn0034744	Vps20	8.10704	20.4061	14.0242	17.3265	18.6764	33.389	74.2786
FBtr0071858	FBgn0053143	CG33143	0.4154	0.54445	0.291901	0.165315	0.0952529	1.81627e-05	6.87513e-05
FBtr0071860	FBgn0026261	bonsai	3.12779	8.73098	2.52936	3.79751	5.3532	5.11583	1.05818
FBtr0071861	FBgn0034740	nsr	0	0	0	0.125167	0.19229	8.34579	16.9064
FBtr0071862	FBgn0034758	CG13510	0	0	0	0.351714	0.10131	1.31361	1.05918
FBtr0071863	FBgn0034759	CG13511	0	0	0	0	0.0982354	0	0
FBtr0071865	FBgn0034761	CG4250	23.168	30.0191	37.6717	14.3096	11.6682	14.6019	18.8855
FBtr0071867	FBgn0050269	CG30269	0.137118	3.11955	8.3279	1.44222	0.0113096	1.59154	0.0494505
FBtr0071868	FBgn0034763	RYBP	4.95699	4.6874	6.21721	10.2135	9.08028	8.22691	7.82853
FBtr0071870	FBgn0034766	Obp59a	0	0.198188	0	0	0	0	0
FBtr0071871	FBgn0034768	Obp58b	0	0	0	0	0	0	0
FBtr0071872	FBgn0034770	Obp58d	0	0	0	0	0	0	0
FBtr0071878	FBgn0034774	CG13526	0	0	0	0	0	0	0
FBtr0071880	FBgn0034776	CG13527	0	0	0	0	0	0	0
FBtr0071883	FBgn0011211	blw	54.9594	243.466	156.216	127.997	184.337	192.582	80.4918
FBtr0071888	FBgn0050274	CG30274	0.156662	0.0581858	0.153092	0.122878	0.124203	0.257128	0
FBtr0071890	FBgn0050272	CG30272	0	0	0	0.0303287	0	0	0
FBtr0071891	FBgn0050265	CG30265	0	0	0	0	0	0	0
FBtr0071893	FBgn0034783	CG9825	0	0	0	0	0	0	0
FBtr0071894	FBgn0034784	CG9826	0	0	0	0.0296449	0	0	0
FBtr0071897	FBgn0010078	RpL23	659.315	645.505	603.897	419.684	318.973	309.192	436.429
FBtr0071898	FBgn0004896	fd59A	0	0	0	0	0	0	0
FBtr0071899	FBgn0034788	CG13532	0.246766	0.3015	0.37934	0.358964	0.209818	0.267279	0.214664
FBtr0071900	FBgn0034789	PIP5K59B	0	0.235436	0.180052	0.229567	0.158625	0.0438281	0.201749
FBtr0071902	FBgn0034793	asrij	2.54427	3.56877	0.831627	2.24595	1.55963	1.33614	0.58733
FBtr0071903	FBgn0034795	MED23	3.29945	2.28061	2.13629	1.80444	1.4943	0.58021	0.313786
FBtr0071904	FBgn0034796	CG3700	6.08193	15.027	14.9158	6.61416	2.292	3.42908	77.5451
FBtr0071905	FBgn0034794	Gmer	1.26989	1.30054	0.912675	1.51581	1.18532	0.862486	0.26329
FBtr0071906	FBgn0034792	CG3499	6.61941	5.72235	6.72021	8.25938	7.97083	6.40756	2.42991
FBtr0071907	FBgn0034791	CG3501	14.6255	8.42363	10.8668	12.6214	10.8693	11.8913	6.24333
FBtr0071909	FBgn0001263	inaD	0.0943131	0.317538	0.243396	0.0112981	0.0975327	0.141121	0.0679594
FBtr0071910	FBgn0034786	CG13531	0.679847	2.03511	1.96117	1.23602	1.66898	2.3671	1.03726
FBtr0071911	FBgn0000405	CycB	0.179822	0	2.91928e-06	0.00514236	0.0882371	2.7602e-05	3.79412e-05
FBtr0071913	FBgn0000405	CycB	1.37802e-05	0.00350534	0.000219067	8.64593e-05	0.000542963	0.000174231	0.000620821
FBtr0071914	FBgn0000405	CycB	0.0604904	0.0706417	0.0472975	0.0605296	0.0641704	0.194975	0.16851
FBtr0071919	FBgn0028371	jbug	0	0	0	0	6.17933	0	4.7249
FBtr0071920	FBgn0034769	Obp58c	0	0	0	0	0	0	0
FBtr0071921	FBgn0050259	CG30259	0.664325	0	0	0	0	0	0
FBtr0071922	FBgn0005631	robo	5.91881	8.62707	5.75688	5.21005	4.06596	2.18392	5.23176
FBtr0071924	FBgn0020257	Ppa	2.3525	0.747188	0.00845284	0.000477501	0.00264629	0.119349	0.364785
FBtr0071927	FBgn0050196	CG30196	0	0	0	1.00571	0.977633	0.235687	0
FBtr0071928	FBgn0034756	Cyp6d2	0.267543	0	0.161096	0.114059	0.0806405	0.112491	0.0890215
FBtr0071929	FBgn0034755	CG3746	0.207926	0	0.282642	3.19192	10.2871	12.1713	4.22753
FBtr0071931	FBgn0050195	CG30195	0.409224	0.164308	0.492814	2.84283	10.487	10.9811	3.27108
FBtr0071933	FBgn0034753	CG2852	506.957	121.614	116.085	52.1884	25.4503	12.7554	8.5575
FBtr0071934	FBgn0040091	Ugt58Fa	4.12848	0.554592	0.932446	1.1607	0.344348	3.08477e-05	0.336843
FBtr0071935	FBgn0261596	RpS24	534.153	517.741	529.239	317.43	230.465	212.192	278.647
FBtr0071936	FBgn0034750	CG3732	6.07837	6.29252	5.97148	6.65795	7.27175	5.50213	3.91209
FBtr0071937	FBgn0019949	Cdk9	9.12884	3.72584	3.47116	6.20662	4.98161	6.50236	6.82209
FBtr0071938	FBgn0034748	CG17807	1.96308	0.999891	1.20212	2.26447	2.02141	1.35117	1.21169
FBtr0071940	FBgn0034745	CG4329	0	0.0779807	0	0.0803191	0.0593285	0.021415	0.119162
FBtr0071942	FBgn0034797	nahoda	179.897	220.876	127.582	79.2487	91.9697	73.9223	21.5898
FBtr0071943	FBgn0034797	nahoda	21.1156	51.0436	24.4629	11.3391	13.2059	9.94633	3.83207
FBtr0071951	FBgn0034803	CG9849	0.000611443	0.000281331	0.000425798	0.000237362	0.000508109	0.000656254	0.000334127
FBtr0071953	FBgn0003900	twi	0	0	0	0	0	0	0
FBtr0071958	FBgn0021979	l(2)k09913	30.8359	21.3321	27.6365	24.8923	24.3239	17.0711	7.38218
FBtr0071959	FBgn0021979	l(2)k09913	0.00278424	1.9096	0.00122399	1.76345	1.43231	0.642437	0.516685
FBtr0071960	FBgn0021979	l(2)k09913	4.29937	1.25286	3.42967	1.9101	0.5206	0.000569037	0.000504273
FBtr0071961	FBgn0021979	l(2)k09913	0	0	0	1.24195	0.437873	0.559302	0.759816
FBtr0071962	FBgn0050202	tRNA:CR30202	0	0	0	0	0	0	0
FBtr0071963	FBgn0034816	CG3085	0.140077	0.232527	0	0.0607005	0.154102	2.53469	6.91789
FBtr0071964	FBgn0045483	Gr59a	0	0	0	0	0	0	0
FBtr0071965	FBgn0045482	Gr59b	0	0	0	0	0	0	0
FBtr0071966	FBgn0034820	CG13538	0	0	0	0	0	0	0
FBtr0071967	FBgn0050192	CG30192	0	0	0	0	0	0	0
FBtr0071968	FBgn0034827	Klp59D	0	0	0	0	0	0	0
FBtr0071969	FBgn0034829	CG9899	0	0.0670574	0.0410072	0.0172451	0	0	0
FBtr0071973	FBgn0034826	CG13544	0	0	0	0	0	0	0
FBtr0071974	FBgn0034825	CG3215	0	0	0	0	0	0	0
FBtr0071975	FBgn0034824	Klp59C	0	0	0	0	0	0	0
FBtr0071976	FBgn0041236	Gr59d	0	0	0	0	0	0	0
FBtr0071977	FBgn0041235	Gr59c	0	0	0	0	0	0	0
FBtr0071978	FBgn0034822	RpL37b	0	0	0	0	0	0	0
FBtr0071979	FBgn0034821	CG9876	0	0	0	0	0	0	0
FBtr0071980	FBgn0034819	CG9877	0	0	0	0	0	0	0
FBtr0071982	FBgn0003062	Fib	3.49309	3.88576	7.26935	2.43972	1.82446	0.812081	0.341743
FBtr0071983	FBgn0050201	tRNA:CR30201	0	0	0	0	0	0	0
FBtr0071984	FBgn0034814	CG9890	1.45511	1.86661	2.76971	3.17711	2.57569	1.54627	1.50277
FBtr0071985	FBgn0010622	l(2)06496	0	2.1172	0.000127458	0.673154	0.90207	0.783597	0
FBtr0071988	FBgn0034808	CG9896	21.3457	3.55213	4.52477	3.50742	5.01341	1.69505	1.37105
FBtr0071989	FBgn0034807	CG9897	0	0	0	0	0	0	0
FBtr0071990	FBgn0052833	CG32833	0	0	0	0	0	0	0
FBtr0071993	FBgn0034804	CG3831	5.51869	0.128495	0.235332	0.00146489	0.00159118	0	0.471248
FBtr0071994	FBgn0034802	CG3800	48.4985	23.8651	18.1551	31.4987	37.512	23.9687	17.6278
FBtr0071995	FBgn0034800	CG3788	0.544738	0	0	0	0.13743	0.152686	0.317689
FBtr0071996	FBgn0010660	Nup214	3.31913	1.9197	2.67921	1.78653	1.69754	1.37094	5.49671
FBtr0071998	FBgn0034833	CG13539	0	0	0	0	0	0	0
FBtr0071999	FBgn0034835	CG3092	0	0	0	0	0	0	0
FBtr0072001	FBgn0034841	CG13541	0	0	0	0	0	0	0
FBtr0072002	FBgn0034844	CG9861	0	0	0	0	0	0	0
FBtr0072004	FBgn0050409	CG30409	0.000293234	0.105094	0	0	0	0	0
FBtr0072006	FBgn0034850	CG9875	0.344461	0	0	0	0	0	0
FBtr0072010	FBgn0034853	Ice1	0.260502	0.145766	0.413545	0.419493	0.276284	0.158612	0.0950124
FBtr0072011	FBgn0041712	yellow-d	15.0393	0.330255	0.879137	0.514044	0.290127	0.200287	0.15676
FBtr0072012	FBgn0034856	yellow-d2	43.021	83.7348	1224.44	249.624	87.0001	7.41131	1.37238
FBtr0072013	FBgn0034858	eIF2B-delta	4.07091	0.00459574	3.40131	0.285973	0.610342	4.29557	0.537015
FBtr0072014	FBgn0034858	eIF2B-delta	1.84339	0.0438063	5.22195	2.03125	1.78972	0.00107449	0.000986237
FBtr0072015	FBgn0034858	eIF2B-delta	4.49952	7.19621	0.000200007	1.39284	1.20859	0.00776359	1.01209
FBtr0072016	FBgn0050411	CG30411	0	0	0.489273	0.320076	0.210787	0.516549	1.56743
FBtr0072019	FBgn0034867	CG13557	0	0	0	0	0	0	0
FBtr0072020	FBgn0034866	Or59c	0	0	0	0	0	0	0
FBtr0072021	FBgn0034865	Or59b	0	0	0	0	0	0	0
FBtr0072022	FBgn0034863	SkpF	0	0	0	0	0	0	0
FBtr0072023	FBgn0026384	Or59a	0	0	0	0	0	0	0
FBtr0072024	FBgn0034861	CG9815	0.836046	0	0	49.3027	251.224	193.915	42.8948
FBtr0072025	FBgn0034860	CG9812	0.000414137	0.564623	0	0	0	0	203.563
FBtr0072027	FBgn0034859	CG3520	21.7285	4.72235	0.890639	0.680884	0.326548	0.750723	5.79206
FBtr0072028	FBgn0028497	CG3530	8.18434	3.29147	4.23508	5.90493	5.28737	6.61507	8.88712
FBtr0072029	FBgn0028497	CG3530	0	0.201091	0.167844	0	0	0.121554	0.727843
FBtr0072030	FBgn0250838	CG30415	57.5993	97.2434	46.3559	47.3708	55.9773	62.279	41.8524
FBtr0072031	FBgn0250838	CG30415	4.71704	12.7082	3.66105	6.58898	6.50981	6.18535	6.55433
FBtr0072033	FBgn0040660	CG13551	121.282	113.317	92.2806	109.607	116.183	73.7859	34.1186
FBtr0072034	FBgn0040660	CG13551	4.52059	5.85597	6.52574	4.29644	4.0197	2.4502	1.66075
FBtr0072036	FBgn0034854	Golgin245	6.47648	9.83752	11.8688	10.4312	11.0146	9.87898	9.27145
FBtr0072037	FBgn0003977	vir	1.28822	2.49384	1.53903	1.96732	1.65972	1.27857	1.03523
FBtr0072038	FBgn0034849	CG3500	0	3.7609e-05	0	0	0	0	0
FBtr0072040	FBgn0050413	CG30413	0	0	0	0	0	0	0
FBtr0072041	FBgn0050417	CG30417	0	0	0	0	0	0	0
FBtr0072043	FBgn0050412	CG30412	0	0	0	0	0	0	0
FBtr0072044	FBgn0050412	CG30412	0	0	0	0	0	0	0
FBtr0072045	FBgn0034842	Prosbeta5R1	0	0	0	0	0	0	0
FBtr0072046	FBgn0034840	CG3124	0	0	0	0	0	0	0
FBtr0072047	FBgn0003009	ord	0	3.38828e-07	0	0	0	0	0
FBtr0072048	FBgn0034838	CG12782	0	0	0	0	0	0	0
FBtr0072049	FBgn0034837	RpL22-like	0	0	0	0.0791986	0	0	0
FBtr0072050	FBgn0040063	yip3	0	0	0	0	0	0	0
FBtr0072051	FBgn0040063	yip3	0	0	0	0	0	0	0
FBtr0072052	FBgn0034834	LS2	0	0	0	0	0	0	0
FBtr0072056	FBgn0034869	CG13558	0	0	0	0	0	0	0
FBtr0072057	FBgn0034870	CG13559	0	0	0	0	0	0	0
FBtr0072058	FBgn0261786	mi	2.14996	1.09219	1.57351	1.96314	1.80507	2.43753	2.02761
FBtr0072059	FBgn0041234	Gr59f	0.289622	0	0	0	0.0486239	0	0.86603
FBtr0072060	FBgn0050185	CG30185	14.6814	5.71359	6.58077	11.3253	17.1763	53.7392	160.814
FBtr0072061	FBgn0034877	levy	39.9536	107.387	68.6457	68.5802	81.8003	92.6696	70.6065
FBtr0072062	FBgn0010501	Dcp-1	6.8798	1.96894	3.98037	4.63483	3.57395	3.55893	38.8004
FBtr0072063	FBgn0034880	ItgalphaPS5	0.697243	0.305273	0.515839	0.0464924	0.0185126	0.0364517	0
FBtr0072064	FBgn0015277	Pi3K59F	3.28074	4.55997	3.71549	4.05825	3.89918	5.90449	6.4139
FBtr0072065	FBgn0050184	CG30184	0	0.364907	0	0	0.0734775	0	0
FBtr0072066	FBgn0015903	apt	0.0872364	0	1.04274	0.0109534	0.317654	0.00121171	0.7246
FBtr0072067	FBgn0015903	apt	0.182269	6.70393e-06	0	9.76255e-05	0.000166896	0	0
FBtr0072068	FBgn0015903	apt	3.50725e-06	0	0	0	4.13781e-06	0	0
FBtr0072069	FBgn0015903	apt	0.0026037	0	0.000161269	6.92974e-06	9.87559e-05	7.41538e-06	1.49733e-05
FBtr0072070	FBgn0015903	apt	0.000777339	0.505325	0.649989	0.999528	0.466598	0.577946	0.530136
FBtr0072071	FBgn0034882	CG5398	0	0	0	0.104022	0.151221	0.21095	0
FBtr0072072	FBgn0004795	retn	0	0	0	0	0	0	0
FBtr0072073	FBgn0004795	retn	0	0	0	0	0	0	0
FBtr0072083	FBgn0016762	angel	1.82231	3.60753	3.38724	4.50745	3.48913	4.541	6.35406
FBtr0072084	FBgn0034893	mRpL43	6.94107	7.38136	5.07634	5.48449	2.98704	2.7339	1.25166
FBtr0072085	FBgn0013548	l(2)dtl	1.06584	0.369021	0.597543	0.812437	0.739815	0.318745	1.10754
FBtr0072087	FBgn0034897	Sesn	34.155	22.3066	27.6676	21.0219	21.9591	14.1719	20.2326
FBtr0072088	FBgn0034899	CG13560	1.07117	0.608072	0.67405	0.148051	0.0900837	0	0
FBtr0072089	FBgn0034900	CG12491	0	0	0	0	0	0	0
FBtr0072090	FBgn0034901	CG11300	0	0.852345	0.210894	0.0886892	0	0	0
FBtr0072091	FBgn0034902	CG5532	62.362	53.8513	105.241	66.0293	50.3409	57.1331	82.0455
FBtr0072094	FBgn0034898	CG18128	0.517061	0	0	0	0	0.0710886	0
FBtr0072095	FBgn0011297	l(2)not	0.970569	0.408207	0.741558	1.35241	1.78295	0.812853	0.264332
FBtr0072096	FBgn0034894	CG4091	1.50189	2.31476	3.7742	3.82431	2.57938	1.81123	199.17
FBtr0072097	FBgn0034894	CG4091	0.371957	0	5.50132e-05	0.550173	0.533509	2.55739	2.91781
FBtr0072098	FBgn0034894	CG4091	0.886629	6.05343e-05	0	0	0.132833	0.546516	1.3822
FBtr0072099	FBgn0050183	CG30183	1.49986	0.21153	1.80678	0.540513	0.796782	0.276404	0.187238
FBtr0072100	FBgn0011296	l(2)efl	0.458673	0.140786	2.55236	0.0373163	0.0443361	0.0137531	0.0361544
FBtr0072102	FBgn0034885	CG4019	1.01191	70.5114	5.04264	3.49455	2.18964	3.1682	75.7771
FBtr0072103	FBgn0034885	CG4019	0.000273715	1.41934	0.000304508	0	0	0	0
FBtr0072104	FBgn0034885	CG4019	0	17.94	1.24617	0.566973	0	0	1.66951
FBtr0072105	FBgn0034885	CG4019	8.3215e-05	0	0	0	0	0.559142	0
FBtr0072107	FBgn0034883	CG17664	0	0	0	0	0	0	0
FBtr0072111	FBgn0034879	Rrp4	1.04069	0.788343	1.27311	2.22817	0.926118	0.000338223	0.000221143
FBtr0072112	FBgn0034878	pita	5.35988	3.93911	2.66736	3.23418	4.17829	4.8789	3.56541
FBtr0072113	FBgn0034878	pita	1.00858	0.753165	0.309001	0.445036	0.546268	1.36625	3.70927
FBtr0072114	FBgn0034876	wmd	8.38234	8.81746	7.01931	7.97187	8.79715	146.204	2192.59
FBtr0072115	FBgn0041233	Gr59e	0.689104	0.0787311	0.23614	0.0813105	0	0.067475	0.521959
FBtr0072116	FBgn0050181	ppk3	0.219918	0.124607	0.100024	0	0	0	0
FBtr0072117	FBgn0000241	bw	0.429696	0.172942	0.75241	0.362373	0.237343	0.272623	0.486447
FBtr0072120	FBgn0015372	RabX1	0.573573	2.80717	1.67297	2.97302	2.93441	3.40026	4.24275
FBtr0072121	FBgn0034871	CG3906	0	0	0	0	0	0	0
FBtr0072122	FBgn0050177	CG30177	0	0	0	0	0	0	0
FBtr0072123	FBgn0034907	CG5539	0.21823	0.185821	0.149164	0	0	0	0
FBtr0072124	FBgn0034908	CG5543	1.36573	1.15676	0.693973	0.956446	1.36037	1.32657	0.398586
FBtr0072126	FBgn0034914	CG5554	107.177	80.513	97.7563	181.865	160.164	62.0978	15.5507
FBtr0072127	FBgn0024234	gbb	50.6545	46.9356	36.8065	32.126	24.2877	21.2657	10.4573
FBtr0072128	FBgn0034919	CG5569	4.1189	5.27413	2.47359	3.30317	3.57155	2.35901	1.77315
FBtr0072129	FBgn0011236	ken	201.443	118.145	82.2721	44.5186	20.6719	18.1977	96.9787
FBtr0072130	FBgn0020372	TM4SF	2.94326	178.552	171.087	196.208	146.805	78.7639	29.7729
FBtr0072131	FBgn0034920	CG5597	10.0055	5.53852	0.840746	6.79847	1.11868	1.29048	0.745879
FBtr0072132	FBgn0262619	DNA-ligI	1.47984	0.494292	0.458996	0.295451	0.322128	0.116865	0.0656277
FBtr0072133	FBgn0034924	CG17658	0.250991	0	0.0857805	0	0	0	0
FBtr0072134	FBgn0263667	Lpt	0.802704	0.212546	1.60263	1.97309	0.622979	1.88557	0.717191
FBtr0072135	FBgn0034928	CG13562	3.3236	0.508078	0	0.827053	0.233693	0	0.000238553
FBtr0072136	FBgn0261794	kcc	0.602921	0.989165	0	0.797125	0.67625	4.79501	4.2879
FBtr0072137	FBgn0261794	kcc	0.456454	0.49828	0.978045	0.251115	6.31022e-05	1.49883	4.17303
FBtr0072138	FBgn0261794	kcc	0	2.6332e-05	0	0	0	0	0.000435305
FBtr0072139	FBgn0261794	kcc	1.02034	0.358431	0.117248	0.000357183	0.852632	0.0820451	0.87079
FBtr0072140	FBgn0034931	CG2812	12.6546	3.62577	6.21366	7.75887	4.28471	4.48714	1.80469
FBtr0072141	FBgn0023477	Tal	40.9342	23.9426	44.071	53.0289	44.2452	87.0619	98.3294
FBtr0072142	FBgn0001123	Galphas	26.0933	28.3092	19.5019	21.4256	26.5982	25.8166	51.3232
FBtr0072143	FBgn0001123	Galphas	0	0.0309175	0.371836	0.0856891	0.440189	0.17383	0.402755
FBtr0072144	FBgn0001123	Galphas	0	0.313759	0.0102557	0.245989	0.193875	0.424927	1.11996
FBtr0072145	FBgn0034936	CG2970	0.000434399	0.000363142	2.07149	0.00047365	0.859871	0.000374316	0.000532972
FBtr0072146	FBgn0034937	fzr2	0.0816029	0.0651568	0.554615	0.407531	0.154704	0	0
FBtr0072147	FBgn0034939	thoc5	1.45229	1.28155	1.49407	2.13826	1.97597	2.07299	0.69342
FBtr0072148	FBgn0029105	alpha-catenin-related	0.0782521	0.0628382	0.147724	0.480534	0.240235	0.305119	0.423634
FBtr0072150	FBgn0034943	Fmo-1	0	0.129955	0	0.524043	0.276775	0	0
FBtr0072151	FBgn0020764	Alas	25.4188	24.6477	16.8265	13.3006	14.5629	16.2951	13.6049
FBtr0072152	FBgn0003008	or	14.2007	10.0944	7.73296	7.74496	7.74764	8.83058	6.99941
FBtr0072153	FBgn0034946	CG3065	1.61809e-05	0.264802	0.938341	0.70924	0.41737	2.32575	0.462639
FBtr0072154	FBgn0034946	CG3065	1.79963	2.03008	2.2777	6.62386	5.25373	3.77939	1.55005
FBtr0072155	FBgn0034946	CG3065	1.14679	0.998788	2.58627	4.53541	2.79202	0.000420102	0.32509
FBtr0072156	FBgn0002791	mr	1.94137	1.73223	3.01544	2.79812	2.35105	2.00306	0.782297
FBtr0072157	FBgn0005612	Sox14	1.41275	2.52312	0.263509	0.000809748	0.000294039	2.43433	0.347163
FBtr0072158	FBgn0005612	Sox14	2.94245	1.59996	0.739629	0.645586	2.60523	4.85477	6.32148
FBtr0072159	FBgn0050178	CG30178	0	0	0.761423	0.289133	0.256642	0.285117	0
FBtr0072160	FBgn0034950	Pask	0.0371621	0.218461	0.0505146	0.0774729	0.133648	0.113006	0.332105
FBtr0072161	FBgn0034957	CG3121	0.103023	0	0	0	0	0.0866334	0.925939
FBtr0072162	FBgn0034959	CG11388	3.53007	2.35447	7.18648	12.8731	9.55174	5.98753	4.49475
FBtr0072163	FBgn0022708	Adk2	5.42383	37.3545	8.20516	30.2702	47.0359	45.7405	48.2256
FBtr0072164	FBgn0011695	PebIII	509.802	866.608	1453.44	605.841	1655.48	3486.26	19756.7
FBtr0072165	FBgn0034961	CG3163	0.668498	1.62894	2.36118	3.243	3.51973	3.15809	8.09435
FBtr0072166	FBgn0034962	MAN1	3.00991	3.79402	5.53812	7.14251	7.00233	6.41848	3.49875
FBtr0072167	FBgn0034962	MAN1	3.15536	0.290522	0.420757	1.13782	1.27021	0.000187916	0
FBtr0072168	FBgn0034964	IntS1	2.56084	2.50718	2.55081	2.76833	3.107	2.94957	1.53022
FBtr0072169	FBgn0003353	sei	0	0.689341	1.07908	0.934588	0.328474	0	0.00016926
FBtr0072170	FBgn0003353	sei	1.37002	0.00436417	0.00647927	0.00666781	0.734575	1.51978	2.35908
FBtr0072172	FBgn0034967	eIF-5A	32.2112	13.6086	20.2554	18.5431	15.1729	21.9349	35.2176
FBtr0072173	FBgn0034967	eIF-5A	722.311	321.159	509.805	414.19	416.143	549.188	789.216
FBtr0072174	FBgn0034968	RpL12	66.2786	31.4453	42.6069	23.8103	20.6941	20.2694	40.5637
FBtr0072175	FBgn0034968	RpL12	495.239	522.039	529.427	357.509	253.28	249.023	316.172
FBtr0072176	FBgn0034968	RpL12	9.92235	0	0	0	1.48002	0	0
FBtr0072177	FBgn0025806	Rap2l	12.0101	20.8935	17.7437	17.5764	20.1041	27.3712	39.7974
FBtr0072179	FBgn0034971	CG3209	8.91669	12.7273	7.37531	10.4584	9.24914	11.2632	8.38265
FBtr0072185	FBgn0023170	RpL39	1242.18	1116.24	940.456	625.696	597.33	545.487	759.68
FBtr0072187	FBgn0028552	gammaSnap1	17.4232	25.4641	14.6452	16.4421	16.3694	22.5219	33.9148
FBtr0072188	FBgn0011726	tsr	719.502	310.064	158.069	232.988	422.327	991.483	1384.73
FBtr0072189	FBgn0034963	Not11	2.9391	3.04671	2.06035	8.06938	3.44044	4.48917	1.56135
FBtr0072190	FBgn0034963	Not11	2.69377	5.26322e-05	0.128904	0	0	4.04161e-05	0
FBtr0072191	FBgn0013764	Chi	11.9293	9.76678	9.64407	10.4618	7.70644	9.47762	7.13329
FBtr0072192	FBgn0013764	Chi	0.0037215	0.000216243	0.00013638	0.000170335	0.000187954	0.000975854	6.35889e-05
FBtr0072193	FBgn0050172	CG30172	0.136491	1.36013	1.79463	0.90523	0.826486	0.187796	0.36331
FBtr0072194	FBgn0061198	HSPC300	6.32564	11.6223	11.6807	10.4793	4.64425	4.09705	4.41912
FBtr0072195	FBgn0034958	CG3907	0.000973526	0.00115223	0.00145277	0.00189251	0.000579867	0.000880881	0.000457934
FBtr0072196	FBgn0034958	CG3907	5.41216	6.89574	10.3944	15.5434	25.1611	48.2078	58.9161
FBtr0072197	FBgn0034956	CG4324	29.17	5.55715	1.77166	0.786814	0.15512	0.238579	0.360666
FBtr0072201	FBgn0034951	CG3860	2.46133	3.62783	5.41125	3.2041	4.11598	5.26729	4.40723
FBtr0072202	FBgn0019948	Phm	17.8807	26.4363	65.1613	40.6442	27.7719	22.4023	28.4961
FBtr0072203	FBgn0019948	Phm	10.8842	23.9708	39.5761	63.1623	53.3629	36.2805	18.8668
FBtr0072204	FBgn0034948	Gadd34	5.9871	16.3303	16.5731	24.6556	29.6472	50.4133	49.1514
FBtr0072205	FBgn0034945	CG10904	1.2163	1.69425	2.83287	3.50619	4.57357	0.979535	3.19461
FBtr0072207	FBgn0034940	CG16787	2.31381	1.70804	1.17274	2.17423	2.13136	3.51881	2.68931
FBtr0072208	FBgn0034938	CG3803	2.99523	2.04229	5.76116	3.42974	3.67043	1.75876	0.438551
FBtr0072209	FBgn0034935	CG13565	0	0.159321	0.271228	0	0.100118	0	0
FBtr0072210	FBgn0034933	CG3735	0.525005	0.267372	0.431214	0.951624	1.01226	0.756063	0.191561
FBtr0072211	FBgn0263006	Ca-P60A	0	0	0	0	0	1.19245	1.4701
FBtr0072212	FBgn0263006	Ca-P60A	0	0	1.83389	0.00034606	2.11481	0.000339411	10.3074
FBtr0072213	FBgn0263006	Ca-P60A	0	0	0	0	0	0	0.464773
FBtr0072214	FBgn0263006	Ca-P60A	0.995994	1.87229	1.09189	1.81761	2.83648	6.30661	0
FBtr0072215	FBgn0263006	Ca-P60A	1.9616	2.46899	2.85438	1.21185	2.79249	1.24172	6.14796
FBtr0072216	FBgn0263006	Ca-P60A	11.62	24.3311	22.8793	22.6786	20.407	17.2403	11.2906
FBtr0072217	FBgn0263006	Ca-P60A	14.6611	13.0813	16.6936	14.2304	11.9987	10.8039	4.6617
FBtr0072218	FBgn0263006	Ca-P60A	0	0	0	0	0	0	0
FBtr0072219	FBgn0015268	Nap1	25.0526	22.7623	63.3787	43.8162	35.8127	29.1817	22.4502
FBtr0072220	FBgn0034925	CG5339	2.57307	3.2671	2.88657	6.62579	5.31676	4.15225	1.88159
FBtr0072221	FBgn0034923	Upf3	0.0010133	0.000595383	0.000753639	0.00085121	0.000693157	0.000665152	0.000614431
FBtr0072223	FBgn0034921	DCP1	3.09465	2.3473	1.11054	3.73539	3.55398	5.93598	2.26746
FBtr0072224	FBgn0025334	PHDP	0.249792	0.212704	0.170741	0	0.0630253	0	0.166229
FBtr0072225	FBgn0025336	CG4882	6.25485	6.41782	5.49445	5.84724	4.36822	2.7298	1.65475
FBtr0072226	FBgn0025352	Thiolase	76.3768	50.1986	45.0483	25.4779	27.6543	35.7249	30.547
FBtr0072227	FBgn0025335	CG4585	4.88794	4.79018	7.92076	10.2944	11.6484	10.8289	14.7387
FBtr0072232	FBgn0004581	bgcn	0.00242878	0.0353345	0	0.0212522	0	0.0194836	0
FBtr0072233	FBgn0034918	Pym	1.80419	1.6455	4.00452	3.69052	3.62085	2.65336	1.9134
FBtr0072234	FBgn0021895	ytr	24.537	9.5477	9.86074	10.3929	9.57346	6.39498	2.46286
FBtr0072235	FBgn0034915	eIF6	4.69847	6.76109	4.61249	3.03986	4.56701	4.15636	3.04242
FBtr0072236	FBgn0034913	Snap29	8.09529	12.1876	6.37563	7.48532	11.3031	19.154	41.6317
FBtr0072237	FBgn0003401	shu	0.486562	0.0557717	0.0723315	0.0304182	0.105141	0	0.0924367
FBtr0072238	FBgn0034910	CG4763	0.227347	0.0912824	0	0	0	0	0
FBtr0072239	FBgn0034909	CG4797	5.43073	6.40609	6.93509	1.75954	0.950714	0.717523	1.62745
FBtr0072241	FBgn0028411	Nxt1	7.16944	7.09503	6.28427	5.76716	4.6684	6.7301	5.28967
FBtr0072242	FBgn0010278	Ssrp	2.07079	1.43078	2.03152	2.20929	1.85395	1.06199	0.695505
FBtr0072245	FBgn0034904	CG15800	0.192728	0	0.262044	0.0839853	0	0.131873	0.98865
FBtr0072246	FBgn0034973	CG13564	1.4172	0.778644	0.735178	0.103057	0.11874	0.233801	1.13663
FBtr0072247	FBgn0034974	CG16786	0.0870628	12.6991	11.4083	14.1296	0.0108424	0.00351543	0.000538258
FBtr0072248	FBgn0034974	CG16786	3.41801	22.0252	1.99127	3.85355	2.62881	1.81619	2.87937
FBtr0072249	FBgn0086129	snama	5.58647	4.8381	4.23145	3.99462	4.70337	4.23477	2.56399
FBtr0072250	FBgn0034975	enok	3.83005	4.22212	4.13482	5.54665	5.67596	6.70079	4.77628
FBtr0072251	FBgn0041706	CG3253	0.15336	0.0615773	0	0.291527	0.0924221	0	0.204186
FBtr0072252	FBgn0034978	CG3257	0.0812945	0.364849	0.0841839	0.0177013	0.207367	0.611761	0.531272
FBtr0072253	FBgn0021875	Zfrp8	1.85238	1.7727	1.33566	0.291064	0	0.807637	0.975884
FBtr0072254	FBgn0019643	Dat	0	0.597107	0.00118886	0.710248	0.174451	0.254023	0
FBtr0072255	FBgn0019643	Dat	21.8801	8.39998	4.09846	0	0.188127	0.220845	27.816
FBtr0072256	FBgn0015544	spag	1.74466	1.23445	1.02392	1.48261	1.50383	1.9516	0.880213
FBtr0072257	FBgn0034985	CG3328	51.5776	40.1846	49.655	35.8837	18.7172	9.28738	3.72498
FBtr0072258	FBgn0259937	Nop60B	0.667405	1.77288	0.00539227	1.88585	1.48472	0.167131	0.156572
FBtr0072259	FBgn0026169	snoRNA:Psi18S-1820	0	0	0	0	0	0	0
FBtr0072260	FBgn0266083	ocm	0.500428	0.274618	1.77144	1.05384	0.728938	0.259279	0
FBtr0072261	FBgn0034988	cN-IIIB	3.93184	3.36972	5.62638	9.7961	14.8566	11.828	9.44816
FBtr0072262	FBgn0034989	CG3356	3.43354	4.47796	5.98587	7.6059	7.29186	8.73777	5.2148
FBtr0072263	FBgn0050418	nord	0.502612	0.313999	0.0570956	0.071221	0.0503533	0.0414983	0.0555867
FBtr0072264	FBgn0034996	CG13575	0	0.0502005	0	0	0	0.0430234	0.0729233
FBtr0072265	FBgn0034997	CG3376	4.46851	10.8533	1.42498	0.947062	0.367588	0.0332615	0.662396
FBtr0072266	FBgn0034997	CG3376	0	1.46122	0.000961381	0.000223025	0.00106997	0.453533	0.000449507
FBtr0072268	FBgn0034999	CG3394	2.24459	0.669313	1.87434	3.42762	2.90851	1.57408	1.60389
FBtr0072269	FBgn0034999	CG3394	8.80912e-05	0.000467517	0.000497155	8.49007e-05	4.06127e-05	0.000447963	5.11068e-05
FBtr0072270	FBgn0003888	betaTub60D	45.3458	4.32345	17.8071	116.624	299.746	251.04	95.6425
FBtr0072271	FBgn0004101	bs	1.26916	3.46215	0	1.75824	0.655356	4.10974	4.32969
FBtr0072272	FBgn0005638	slbo	3.96732	22.8356	76.1337	7.905	0.0889157	0.000369376	0
FBtr0072274	FBgn0034994	Ir60a	0	0	0.056964	0.0693171	0.104287	0.255031	0.354994
FBtr0072275	FBgn0050419	CG30419	0.0617272	0.0247842	0.0321431	0.0255962	0.0216358	0.0849632	0.118158
FBtr0072276	FBgn0034990	CG11406	0	0	0.00076327	0.00182309	0.0201783	0.00316286	0.000357986
FBtr0072277	FBgn0034986	mRpS17	8.1147	17.1031	3.86685	6.61646	5.55641	4.27634	2.22587
FBtr0072280	FBgn0034982	CG4065	1.98831	0.828193	1.65861	1.59094	1.78293	1.09178	0.288041
FBtr0072281	FBgn0041582	tamo	6.57176	7.8507	6.83305	3.99846	3.19299	10.6775	22.0397
FBtr0072282	FBgn0041582	tamo	0.0008372	0.986143	0.0388346	0	0.181619	0.0022251	0.452839
FBtr0072285	FBgn0034976	CG4049	2.18103	1.44329	1.98754	2.78701	2.58334	1.88869	0.772271
FBtr0072287	FBgn0023081	gek	11.5486	11.0854	13.2584	20.4074	27.8873	15.3879	8.16525
FBtr0072288	FBgn0034972	CG10339	3.36046	2.21813	1.88048	2.44624	2.71055	2.81338	3.17293
FBtr0072289	FBgn0035000	CG13578	19.576	14.1158	11.107	7.03963	4.38662	5.08134	5.17753
FBtr0072293	FBgn0035005	CG3483	0	0	0	0	0	0	0
FBtr0072294	FBgn0035007	CG3492	0	0	0	0	0	0	0
FBtr0072295	FBgn0035008	CG3494	0	0	0	0	0	0	0
FBtr0072296	FBgn0035008	CG3494	0	0	0	0	0	0	0
FBtr0072297	FBgn0035009	CG16837	0	0	0	0	0	0	0
FBtr0072298	FBgn0035010	CG13579	0.0631688	0	0	0.026194	0.0159382	0	0
FBtr0072299	FBgn0029501	Crtp	0	0	0	0	0	0	0
FBtr0072300	FBgn0035014	CG13581	0.141367	0	0	0	0	0.429881	0
FBtr0072302	FBgn0050169	Brca2	1.03899	0.709794	0.702782	0.806511	0.710679	0.830829	2.46997
FBtr0072303	FBgn0035020	CG13585	35.8627	54.5501	58.285	47.006	41.5601	31.6281	14.8421
FBtr0072304	FBgn0035020	CG13585	0	0	1.09551	1.86437	0.765716	0.428402	1.47905
FBtr0072305	FBgn0035022	CG11413	2.94164	0.313889	0.534349	0.409763	0	0.194192	0
FBtr0072307	FBgn0035024	CG11414	8.04571	8.40013	8.98821	9.34384	9.10049	11.5621	9.34154
FBtr0072308	FBgn0035025	uri	3.36463	1.57076	1.74278	1.46566	1.47464	0.971659	1.36656
FBtr0072309	FBgn0035027	CG3511	0.427437	0	0	0	0	0	0
FBtr0072312	FBgn0020521	pio	1.75816	15.0277	99.8204	52.0354	175.072	425.013	149.401
FBtr0072313	FBgn0020521	pio	0.487088	0.171526	7.54115	2.10149	7.04564	18.1883	13.3059
FBtr0072314	FBgn0035031	CG13587	0.965349	0.205557	1.94026	0.517247	0.608921	0	0.76333
FBtr0072315	FBgn0035033	CG3548	4.8934	5.59633	8.54953	5.2464	4.61178	4.5338	2.3671
FBtr0072316	FBgn0035034	CG3565	0	0	0	0	0	0	0
FBtr0072317	FBgn0035035	CG3570	3.54562	5.06626	3.86763	4.69459	3.60484	2.36546	1.67623
FBtr0072320	FBgn0035039	CG3608	1.29478	0.380825	0.511379	0.241014	0.37414	0.414097	0.180317
FBtr0072321	FBgn0015040	Cyp9c1	37.212	32.0814	22.7298	16.9111	12.0422	5.69183	5.53979
FBtr0072322	FBgn0035042	CG3640	0	0	0	0	0	0	0
FBtr0072323	FBgn0035044	CG3663	3.63902	2.48102	2.85722	5.43247	4.5632	3.34391	1.43241
FBtr0072324	FBgn0035046	NDUFA8	5.60853	6.59918	2.96443	5.49532	8.82686	7.6635	5.87908
FBtr0072325	FBgn0035046	NDUFA8	8.80802	15.571	1.91158	4.34632	5.55459	6.79823	4.43438
FBtr0072326	FBgn0035046	NDUFA8	0	0	0	0	0	1.16715	0
FBtr0072327	FBgn0035047	Pof	0.539918	0.443751	0.385021	1.26805	0.6688	0.547152	12.2183
FBtr0072328	FBgn0035047	Pof	2.31306	0.696426	0.66232	0.675016	0.683687	0.749245	11.9259
FBtr0072332	FBgn0260456	CG4806	3.42254	4.08657	4.6617	3.5141	3.02623	4.38857	2.96219
FBtr0072333	FBgn0050161	CG30161	0.418	0.236841	0.33495	0	0	0	0
FBtr0072334	FBgn0050163	Cpr60D	0	0	0	0.104272	0	0	0.316979
FBtr0072335	FBgn0035043	CG4781	0.151126	0	0	0	0	0	0
FBtr0072336	FBgn0035041	CG13594	0	0	0.00268034	0	0	0.0199978	0.000101267
FBtr0072337	FBgn0035040	CG4741	0	0	0.000243083	0	0	0	0
FBtr0072338	FBgn0035036	CG4707	1.41697	1.19707	2.2008	1.71863	1.11522	1.36443	0.836687
FBtr0072339	FBgn0035032	CG4692	28.2311	215.732	142.329	87.181	145.981	183.481	106.582
FBtr0072340	FBgn0035032	CG4692	5.57902	5.16711	18.1267	4.73928	12.2975	16.0489	6.98435
FBtr0072342	FBgn0035026	Fcp1	0.617071	1.1602	1.69443	1.6045	1.50846	0.696044	0.529019
FBtr0072343	FBgn0016687	Nurf-38	7.2991	2.36474	2.97622	3.28923	3.35914	0.00239207	0.0116502
FBtr0072344	FBgn0035021	CG4622	1.31121	2.12113	3.03812	3.92078	4.34258	5.91869	1.93615
FBtr0072346	FBgn0035016	CG4612	7.73926	0.838676	0.881567	1.26864	1.3076	0.000112331	0.219196
FBtr0072347	FBgn0019886	Letm1	0.000145478	0.602386	2.22818	0.00664556	0.000274649	0.000358805	0.752866
FBtr0072348	FBgn0019886	Letm1	12.0193	15.4614	7.73509	11.8838	14.8854	28.6771	52.0375
FBtr0072349	FBgn0019886	Letm1	0.500109	1.96254	0.916467	0.5149	0	0	0.00248308
FBtr0072350	FBgn0017556	Prosalpha4T2	0	0	0	0	0	0.306564	0.234684
FBtr0072351	FBgn0015300	Ssl	0	0	0	0	0	0.435838	0
FBtr0072353	FBgn0035012	CG13590	0	0	0	0	0	0	0
FBtr0072354	FBgn0035011	CG13589	0	0	0	0	0	0	0
FBtr0072355	FBgn0035006	CG4563	0	0	0	0	0	0	0
FBtr0072356	FBgn0035004	Pgam5-2	0	0	0	0	0	0	0
FBtr0072357	FBgn0035003	CG15873	0	0	0	0	0	0	0
FBtr0072362	FBgn0010414	SerT	0	0	0.038487	0	0.0186406	0.362137	0.563351
FBtr0072363	FBgn0035001	slik	0.629935	0	0.382701	1.90455	1.59887	1.75512	1.03792
FBtr0072364	FBgn0035001	slik	0	0.000178632	0	0	0.000345	0.00214944	0.140823
FBtr0072366	FBgn0035001	slik	4.44604	2.29163	2.38526	2.2602	2.72509	1.37492	0.620116
FBtr0072367	FBgn0000037	mAChR-A	0.14891	0.219918	1.1069	0.638531	0.0710372	0.1799	4.40192
FBtr0072368	FBgn0000037	mAChR-A	0.439264	0.0366427	0.00263576	0.00411993	0.115135	0.0125957	0.00030135
FBtr0072369	FBgn0050421	CG30421	9.71725e-05	0.000885575	0.33151	0.000156205	3.1338e-05	5.69544e-05	1.17999
FBtr0072370	FBgn0035056	spz6	98.6484	19.7129	1.66476	4.78541	0.1362	0.147486	0.0833283
FBtr0072371	FBgn0035057	CG3880	3.09043	10.8234	7.03574	5.93049	1.91423	1.11571	0.094585
FBtr0072374	FBgn0035063	Eap	3.28748	1.88753	1.64176	2.22444	1.64363	1.52171	0.725783
FBtr0072375	FBgn0035065	CG3589	2.6649	3.90142	4.64609	3.057	3.20374	5.00494	12.6359
FBtr0072376	FBgn0035068	CG12849	0	0	0	0	0	0	0
FBtr0072377	FBgn0035069	CG3611	0	0	0.160169	0	0	0	0
FBtr0072378	FBgn0000157	Dll	0	0.605053	0	0.0266007	0.467865	0.374221	0.391146
FBtr0072379	FBgn0000157	Dll	9.3022	7.39111	8.2328	11.0879	7.43316	13.1918	22.3843
FBtr0072380	FBgn0035070	CG3650	0.0980316	0	0	0	0.0491879	0.0670837	0
FBtr0072391	FBgn0022343	CG3760	21.7692	22.5113	21.299	27.0784	22.6546	21.5171	13.8777
FBtr0072392	FBgn0022343	CG3760	5.57942	15.1549	8.53912	5.8526	7.61077	6.37493	8.49628
FBtr0072393	FBgn0035085	CG3770	2.36769	3.39477	5.78378	1.05726	1.03486	0.336156	1.06854
FBtr0072395	FBgn0035088	CG3776	19.1294	28.8467	19.3225	16.7326	14.45	7.10669	6.27826
FBtr0072396	FBgn0035091	CG3829	1.85604	0.624044	2.76317	1.46112	0.530401	2.61097	5.27076
FBtr0072397	FBgn0004055	uzip	4.21448	130.975	10.3403	42.9509	124.945	184.259	210.44
FBtr0072398	FBgn0265434	zip	35.1893	32.0236	133.369	429.626	867.929	1307.9	877.219
FBtr0072399	FBgn0265434	zip	0	0	0	0	0	0	0
FBtr0072400	FBgn0010435	emp	49.6472	73.105	85.0895	28.242	35.4154	112.774	58.0408
FBtr0072401	FBgn0010435	emp	0.553424	1.37934	0.55918	0.265865	0.362311	1.23568	0
FBtr0072402	FBgn0010435	emp	259.776	343.293	481.875	203.721	166.765	496.451	273.437
FBtr0072403	FBgn0035090	CG2736	1.02286	0.573827	0.328352	0.172771	0.150976	0.0469119	0.181446
FBtr0072404	FBgn0035089	Phk-3	81.9369	1556.77	1109.24	50.7527	6.42833	1.02046	5.38149
FBtr0072405	FBgn0002607	RpL19	7.62001	8.14588	13.6189	5.71697	4.07309	5.85627	7.73044
FBtr0072406	FBgn0002607	RpL19	802.874	767.835	725.178	504.041	432.29	406.466	635.134
FBtr0072409	FBgn0027599	CG2790	2.21548	2.43093	2.60661	2.20828	2.31309	3.89585	4.18085
FBtr0072410	FBgn0035084	CG15861	0.265432	1.79818	0.549776	0.435573	0.37384	0.564867	0
FBtr0072411	FBgn0035083	Tina-1	9.67298	18.6221	16.9181	9.50032	13.8286	5.48753	5.27211
FBtr0072412	FBgn0035082	CG2811	5.99357	10.1542	7.72288	5.00326	4.42606	5.00547	3.6723
FBtr0072413	FBgn0043792	CG30427	0	130.68	552.311	154.92	147.228	83.1247	29.8205
FBtr0072414	FBgn0043792	CG30427	0.000503521	71.848	68.0476	0.295802	0	0.251074	0
FBtr0072415	FBgn0043792	CG30427	0	251.633	3319.14	23.2223	1.71405	1.0399	1.40606
FBtr0072416	FBgn0043792	CG30427	0.227232	0.0400157	2.16882	0	0	0	0
FBtr0072417	FBgn0060296	pain	8.65837	56.233	54.3699	25.2837	25.2133	30.3264	25.7428
FBtr0072420	FBgn0035076	Ance-5	2.39625	3.55124	4.41207	1.64399	1.81767	2.12111	0.972026
FBtr0072423	FBgn0035073	CG16896	2.73614	0.905686	0.81612	0.346854	0.260154	0.644385	0.71342
FBtr0072425	FBgn0023181	Orc4	1.75422	0.898699	0.70184	1.17168	1.26837	2.18876	1.27356
FBtr0072426	FBgn0028738	ETH	2.03203	0.515659	0.162291	0.872717	1.05287	3.43117	4.46274
FBtr0072427	FBgn0015801	Reg-5	124.612	21.9277	11.081	4.79838	54.9491	189.312	108.184
FBtr0072428	FBgn0041205	key	7.98215	10.9748	5.65464	6.27573	5.89879	9.40147	11.9081
FBtr0072429	FBgn0035064	Aats-tyr-m	2.44908	2.27526	2.28763	2.36424	1.73712	1.54776	1.19622
FBtr0072430	FBgn0025578	Lcp9	0	0	0.408219	0	0.209329	0	0.348329
FBtr0072433	FBgn0035060	Eps-15	0.32549	0	0	0.129093	0.122644	0.317627	1.08313
FBtr0072434	FBgn0035060	Eps-15	6.10528	11.7396	15.4918	27.0987	60.9672	118.936	87.5509
FBtr0072435	FBgn0035060	Eps-15	0.378475	0.000282858	0.000353414	0.000187135	0	0	5.59069
FBtr0072436	FBgn0027590	GstE12	90.5835	64.866	136.592	115.185	156.547	133.808	80.9397
FBtr0072437	FBgn0040666	CG12848	0.41535	21.8508	6.12364	9.42288	8.21519	6.21247	4.26176
FBtr0072441	FBgn0035050	ST6Gal	4.61428e-05	0.185361	0.103433	0.120079	0.269285	0.251047	0.618028
FBtr0072442	FBgn0035050	ST6Gal	0.146178	0.579452	0.308901	0.271777	0.118997	0.0714715	2.41776
FBtr0072443	FBgn0035092	Nplp1	0	0.438272	0.138603	0.0504192	0.0580918	0.118822	5.97724
FBtr0072444	FBgn0001148	gsb	0.14351	0	0.171842	0.180838	0.216021	0	0.0949592
FBtr0072445	FBgn0050198	tRNA:CR30198	0	0	0	0	0	0	0
FBtr0072446	FBgn0050199	tRNA:CR30199	0	0	0	0	0	0	0
FBtr0072447	FBgn0050200	tRNA:CR30200	0	0	0	0	0	0	0
FBtr0072448	FBgn0050430	CG30430	0	0	0	0	0	0	0
FBtr0072449	FBgn0001325	Kr	0.0927776	0	0	0	0.0234108	0.0319291	0.17761
FBtr0072450	FBgn0050429	CG30429	0	0	0	0	0	0	0
FBtr0072451	FBgn0050428	CG30428	1.08947	2.16688	1.41388	1.24589	2.05025	2.42598	1.18558
FBtr0072454	FBgn0004181	Peb	0.195738	0	0	0	0	0	0
FBtr0072455	FBgn0011694	PebII	0	0	0	0	0	0	0
FBtr0072457	FBgn0266129	lov	0.0248743	0	0.105232	0.55607	1.32107	0.523209	9.21895e-05
FBtr0072458	FBgn0266129	lov	0.00164053	0	0.00264767	0.0157769	0.00409651	0.00116706	9.12575e-05
FBtr0072459	FBgn0004919	gol	8.86986e-05	0.000366181	0	0	0.332973	0.293403	0.128605
FBtr0072461	FBgn0001147	gsb-n	0	0	0	0	0	0	0
FBtr0072462	FBgn0052475	mthl8	0	0	0	0	0	0	0
FBtr0072463	FBgn0002564	Lsp1gamma	0.519343	0.769206	2.06703	0.224442	0.032977	0.190608	0.0548747
FBtr0072464	FBgn0020386	Pdk1	0	0.00171389	0.111942	0	0	0	0
FBtr0072465	FBgn0020386	Pdk1	3.75692	2.80781	6.9366	9.25726	9.66344	10.2404	11.9706
FBtr0072466	FBgn0020386	Pdk1	0	0.899618	0.351078	0.32452	0	0.26446	0
FBtr0072467	FBgn0020386	Pdk1	0.336171	0.403986	0.000887757	6.30421	1.7565	0.856672	2.41929
FBtr0072468	FBgn0020386	Pdk1	0	0.247162	0	0.764417	0	0	0
FBtr0072469	FBgn0020386	Pdk1	0	0	0	0.00115687	0	0	0
FBtr0072470	FBgn0020386	Pdk1	0.00127316	2.46594	0.157733	1.044	2.738	6.82375	4.89232
FBtr0072471	FBgn0020386	Pdk1	0	0.00152217	0.000636615	0.00601367	0.00556196	0.000453201	0.00597385
FBtr0072475	FBgn0035101	p130CAS	0	0.30646	0.493711	0	0	1.18773e-05	0
FBtr0072476	FBgn0035104	CG13875	29.2481	51.8975	28.9573	8.56577	5.4084	1.98218	1.56703
FBtr0072477	FBgn0027786	Mtch	3.10967	1.39545	4.19024	3.89195	5.87565	2.81637	1.26724
FBtr0072478	FBgn0027786	Mtch	1.56443	5.87376	9.01214	7.47249	7.11008	5.18175	1.42241
FBtr0072479	FBgn0027786	Mtch	3.31123	1.46784	6.30465	3.05301	1.28419	1.5463	0.00744331
FBtr0072480	FBgn0035107	mri	6.6176	4.12457	4.78679	5.43211	5.28215	5.1104	5.66753
FBtr0072481	FBgn0035107	mri	8.45415	8.78676	8.60228	6.81522	8.63937	11.7897	40.5626
FBtr0072483	FBgn0024945	NitFhit	2.08692	4.10179	1.77548	3.58623	2.55348	3.10995	3.28387
FBtr0072484	FBgn0035109	CG13876	0.794497	0.644527	1.1857	1.19227	1.80597	5.38199	3.78083
FBtr0072486	FBgn0035111	CG16940	1.51972	3.65635	0.00275196	2.01039	0.900814	0.761991	4.47907
FBtr0072487	FBgn0035111	CG16940	14.1237	3.58217	4.61571	4.47219	5.37275	4.1456	0.00143772
FBtr0072488	FBgn0063923	Kaz1-ORFB	2.08113	0	15.0564	1.63367	0.0910987	0	3.90398
FBtr0072493	FBgn0063923	Kaz1-ORFB	0.0208633	0.150295	0.248663	0	0.169963	0	0
FBtr0072499	FBgn0053229	CG33229	25.4452	24.9051	26.4574	13.6011	14.4054	24.2961	69.6152
FBtr0072501	FBgn0052476	mthl14	2.98307	1.13897	0.538436	0.213925	0.203509	0.795761	0.599962
FBtr0072503	FBgn0035122	mRpL17	1.87812	7.55238	0.461799	2.48371	2.98442	0.769837	1.33406
FBtr0072504	FBgn0027111	miple	6.44386	1.83591	2.97943	1.30195	0.991951	0.647148	0.432472
FBtr0072505	FBgn0027111	miple	4.27449e-05	0.588725	0.451369	0.665927	0.41479	1.88208e-05	0.331755
FBtr0072506	FBgn0029002	miple2	191.055	1223.21	330.356	59.3444	6.95642	3.47252	67.4883
FBtr0072507	FBgn0035124	ttm2	0.389248	1.25432	0.587186	0.0644895	0	0	0.194203
FBtr0072515	FBgn0004373	fwd	0.45634	11.1666	10.5916	3.97848	0.814491	0.442974	2.76637
FBtr0072516	FBgn0004373	fwd	22.0217	63.9958	38.992	20.1613	15.5889	15.2704	47.4337
FBtr0072517	FBgn0004373	fwd	0.547391	3.17877	3.72571	2.87847	1.76393	1.95909	7.69473
FBtr0072518	FBgn0052845	CG32845	0.718092	1.92055	0.78065	0.299689	0.0301064	0.0592803	0.437286
FBtr0072519	FBgn0035121	Tudor-SN	29.0744	7.11513	6.67772	4.17655	2.68674	0.00172166	2.46905
FBtr0072520	FBgn0024806	DIP2	3.07791	9.71657e-05	5.8337	0.797595	0.472522	1.57044	2.58346
FBtr0072521	FBgn0000541	E(bx)	0.00433424	0.0127082	0.000143516	0.749511	0.175684	1.00391	1.52183
FBtr0072522	FBgn0000541	E(bx)	1.08949	1.99413	0.00784817	0.059463	0.000388463	0.0404433	0.661421
FBtr0072523	FBgn0000541	E(bx)	1.56252	0.458499	0.000354751	1.10597	0.775349	1.6456	1.80158
FBtr0072524	FBgn0035113	pyx	0.460746	0	1.66265	0.446178	0.57772	0.67161	0.268664
FBtr0072525	FBgn0035113	pyx	0.305779	0.268887	0	0.144585	0.0400636	0.430945	0.380737
FBtr0072526	FBgn0035110	thoc7	4.7068	4.16606	4.45964	2.65164	3.57566	4.97612	1.48978
FBtr0072527	FBgn0035110	thoc7	0	0.000138865	0.000208504	0.645357	2.23044e-05	7.85478e-05	1.5094
FBtr0072528	FBgn0027587	CG7028	3.33959	5.60184	4.9694	5.51168	3.6229	3.48596	1.77247
FBtr0072529	FBgn0025592	Gyk	2.47208	11.669	8.57619	6.90909	6.58558	5.86163	2.87192
FBtr0072530	FBgn0025592	Gyk	6.22781	0.014271	0.00168687	1.88626	0.870165	0.0066149	0.317201
FBtr0072532	FBgn0035106	rno	0.00121038	0.000809657	0.998403	0.00127899	0.000770503	0.833088	0.00104619
FBtr0072534	FBgn0035103	Vdup1	34.7494	113.047	50.2185	23.4594	25.0715	15.9136	35.937
FBtr0072535	FBgn0035103	Vdup1	13.0002	291.723	149.045	139.053	155.521	167.774	300.681
FBtr0072536	FBgn0035103	Vdup1	1.21867	23.8194	14.7695	11.154	9.98351	6.46171	63.3801
FBtr0072537	FBgn0035102	CG7049	10.4594	22.317	6.73984	5.61418	2.73167	3.03592	10.1881
FBtr0072538	FBgn0263988	Dic61B	0	0	0	0	0.00579805	0	0
FBtr0072539	FBgn0263988	Dic61B	0	0	0	0	0.0168392	0	0
FBtr0072540	FBgn0040688	CG12483	0	0.15539	0	2.26121	29.4653	105.404	247.502
FBtr0072541	FBgn0035097	CG13405	0	0	0	0	0	0	0
FBtr0072546	FBgn0035134	CG1231	0	0	0.129395	0.119953	0	0	0.110412
FBtr0072547	FBgn0040291	Roc1b	0	0	0	0	0	0	0
FBtr0072548	FBgn0035137	CG1233	1.20541	1.8621	1.20957	1.85226	1.48985	2.83652	1.91008
FBtr0072549	FBgn0035137	CG1233	0.00105226	0.60643	1.5613	1.47007	1.83145	0.679782	2.45852
FBtr0072550	FBgn0035140	CG17180	0.00107217	0.00140107	0.000113706	0.000549179	0.000921307	0.000667525	0.000555825
FBtr0072551	FBgn0035142	hipk	27.9803	8.52965	14.7915	13.5629	13.8973	16.4334	29.7841
FBtr0072552	FBgn0035142	hipk	20.6672	10.3321	10.998	10.3999	12.8234	16.646	29.4322
FBtr0072553	FBgn0035143	Ppm1	0.579631	0	0.113107	0.0686165	0	0	0.110118
FBtr0072554	FBgn0035145	MED14	7.1023	4.7745	5.38258	5.09664	5.24654	7.49607	17.6175
FBtr0072556	FBgn0035147	Gale	1.10431	0.592018	1.68876e-05	0.344267	3.72779e-05	0.812052	0.621146
FBtr0072557	FBgn0035150	Rev1	1.63515	1.31662	2.03504	1.86789	1.64327	1.4639	0.652486
FBtr0072558	FBgn0035149	MED30	2.03213	1.50787	1.72888	2.90534	3.72939	3.13135	1.95408
FBtr0072559	FBgn0035148	CG3402	13.6902	10.1011	9.60453	8.73362	7.26668	7.94299	2.93591
FBtr0072561	FBgn0016715	Reg-2	0	0.226917	0	0.227214	0.336182	1.86435	1.66381
FBtr0072562	FBgn0035146	CG13893	7.07594	2.75699	8.30335	15.3991	19.5967	86.8602	59.0867
FBtr0072563	FBgn0035144	Kah	0.0832934	0.0709266	0	0	0.0210159	0.0286619	0.0554293
FBtr0072564	FBgn0035141	Cypl	7.72486	3.38497	1.96273	1.81247	1.89287	1.55343	1.03656
FBtr0072565	FBgn0001316	klar	0.0034568	10.014	8.32264	4.63562	0.654291	2.77966	19.3
FBtr0072566	FBgn0035139	CG13891	0.309204	0.263295	0	0.128216	0	0	0
FBtr0072568	FBgn0035138	CG13884	0.305747	0.63981	0.158307	0	0.502935	0.255647	0.20231
FBtr0072569	FBgn0265574	Cdc5	0.00183948	0.00102726	0.00151549	0.00138128	0.000873334	0.000900784	0.00170114
FBtr0072570	FBgn0023000	mth	11.5811	8.67281	8.7188	3.91654	1.83945	2.20664	3.28001
FBtr0072571	FBgn0023000	mth	1.24235	1.5133	0.700067	0.689736	1.14788	0.327363	0.62634
FBtr0072572	FBgn0035132	mthl10	0.668537	0	0.478136	0.273319	0.285787	0.109325	0
FBtr0072573	FBgn0035132	mthl10	0	0	0	0	0	0	0
FBtr0072574	FBgn0035131	mthl9	3.70159	3.50009	130.68	61.6842	48.6461	18.7521	3.29874
FBtr0072576	FBgn0052344	CG32344	0.745665	0.705627	1.31335	1.0768	0.876744	1.04162	0.538159
FBtr0072578	FBgn0000575	emc	32.1982	90.3664	59.5031	56.1164	81.6925	88.1829	129.828
FBtr0072579	FBgn0052480	tRNA:CR32480	0	0	0	0	0	0	0
FBtr0072580	FBgn0052481	tRNA:CR32481	0	0	0	0	0	0	0
FBtr0072583	FBgn0035165	CG13887	82.6008	115.981	66.4473	57.6388	56.2725	49.5019	41.854
FBtr0072584	FBgn0035165	CG13887	0.000849988	4.17727	9.98688	2.75555	0.00306241	1.23689	0.0111193
FBtr0072585	FBgn0035167	Gr61a	0	0	0	3.23492e-05	0	0	0
FBtr0072586	FBgn0035168	CG13889	0.0193327	0.258889	0.198104	0.0982434	0.112184	0.156069	0.173119
FBtr0072587	FBgn0035169	CG13890	1.55906	1.49296	1.13928	2.65749	2.04193	2.1928	2.0561
FBtr0072589	FBgn0052479	CG32479	0.582538	0.999932	0.993391	0.89418	1.10947	0.489887	0.24767
FBtr0072592	FBgn0028999	nerfin-1	0.110233	0.0624587	0	0	0	0	0
FBtr0072593	FBgn0035173	CG13907	0.940705	0.439307	0.229553	4.02067	14.8576	118.891	250.369
FBtr0072594	FBgn0035170	dpr20	0.0435496	0.217037	0.312883	0.278423	0.335091	0.354262	0.273922
FBtr0072596	FBgn0035164	CG13901	1.57235	2.3442	3.11048	3.0951	2.53105	1.56978	0.152672
FBtr0072597	FBgn0035162	CG13900	4.84763	4.85388	7.31452	4.70856	2.51063	1.95847	0.540094
FBtr0072599	FBgn0035161	CG13898	0	0	0	0	0.0949917	0	0
FBtr0072600	FBgn0052482	tRNA:M-i:61D	0	0	0	0	0	0	0
FBtr0072601	FBgn0035160	hng3	16.0988	1.18691	0.687194	0	0.239185	0	1.32923
FBtr0072602	FBgn0035159	CG13896	0.000314224	0.0740136	0	0.00762506	0.53414	2.35752e-05	0.631685
FBtr0072603	FBgn0025676	CkIIalpha-i3	2.04115	3.33866	1.87966	0.936962	1.4453	5.44492	2.42996
FBtr0072604	FBgn0025676	CkIIalpha-i3	0.365608	0.89111	0.469744	1.39375	1.01926	0.214683	1.09405
FBtr0072605	FBgn0035158	CG13895	8.33297	10.1831	7.96486	6.71289	5.85317	5.5387	8.38924
FBtr0072606	FBgn0035157	CG13894	8.17118	13.6683	23.503	23.8604	17.2469	7.81755	9.15593
FBtr0072607	FBgn0260862	Vti1	2.50075	1.55048	1.83358	2.12946	1.83719	1.97623	3.66018
FBtr0072608	FBgn0052483	CG32483	0	0	0.0886611	0.141205	0.0429594	0	0
FBtr0072609	FBgn0035154	CG3344	0.318887	0.19922	0.326024	0	0	0.0547094	0
FBtr0072610	FBgn0035153	ebd1	0.809412	0.253194	0.519575	0.258432	0.406486	0.374604	1.07652
FBtr0072611	FBgn0035152	CG3386	1.11083	0.187168	0.000427269	0.262066	0.839472	0.000239847	0.000133511
FBtr0072612	FBgn0035151	CG17129	0	0.25731	0.333541	0.266125	0.0758818	0	5.00747e-05
FBtr0072613	FBgn0035151	CG17129	1.28367	0.673717	0.878831	0.281158	0.745557	0.00267741	0.633766
FBtr0072614	FBgn0035151	CG17129	0.514432	0.000299416	0.000524981	0.000298424	0.00231542	0.13745	0
FBtr0072619	FBgn0035179	CG12038	3.88418	1.66924	0.420775	0.346371	0.657042	0.525179	0.928057
FBtr0072621	FBgn0035181	CG9205	0	0.450773	0	0.797163	0	0.768493	0
FBtr0072622	FBgn0035181	CG9205	8.52909	15.0921	9.44085	10.9943	13.7872	16.4269	15.5509
FBtr0072625	FBgn0035186	CG13912	0	0	0	0	0	0	0.359205
FBtr0072626	FBgn0040281	Aplip1	0.67235	0.13869	0.199377	0.000164209	0.112228	0.285315	0.594207
FBtr0072627	FBgn0040281	Aplip1	0.163908	0.303031	0.139064	0.708296	0.486659	0.343924	0.199114
FBtr0072628	FBgn0004425	LysB	0.484164	0	0	0	0	0	0
FBtr0072629	FBgn0004426	LysC	0	0	0	0	0	0	0
FBtr0072630	FBgn0004428	LysE	0.405696	0	0	0	0	0	0
FBtr0072631	FBgn0004430	LysS	0	0	0.980824	0.407784	0	0.237603	0
FBtr0072633	FBgn0004429	LysP	0.382608	0.653152	0	0	0	0.263535	0
FBtr0072634	FBgn0004427	LysD	0	0.616246	0	0.310627	0.838397	0	0
FBtr0072635	FBgn0035189	CG9119	1.46219	0	1.00476	7.47174	16.1393	45.1516	29.3375
FBtr0072637	FBgn0004431	LysX	0	0	0	0	0	0	0
FBtr0072638	FBgn0035187	Trh	0	0.0432787	0	0	0.0271964	0	0
FBtr0072639	FBgn0025525	bab2	2.30245	0.000802992	1.53552	0.161058	0.000497622	0.00178856	0.479708
FBtr0072642	FBgn0004870	bab1	0.0598583	0.00932848	0.0485379	0.056789	0.00552005	0.0146836	0.0013747
FBtr0072644	FBgn0024277	trio	9.3837	4.81573	5.3313	5.58374	6.66338	5.50284	2.77679
FBtr0072645	FBgn0024277	trio	0.74236	0.000266325	0.544228	0.203194	0.212879	0.000267696	0.571559
FBtr0072646	FBgn0024277	trio	0.188913	0.146327	0.297361	0.21458	0.336314	0.191739	0.427742
FBtr0072647	FBgn0024277	trio	0	0	0	0	0	0	0
FBtr0072648	FBgn0024277	trio	0	0	0.682213	0.497685	0.101763	0.109527	6.57665
FBtr0072649	FBgn0024277	trio	1.48824	0.232846	0.363509	0.0357411	0.985779	2.17017	5.21552
FBtr0072651	FBgn0035192	CG9194	1.9016	1.09055	0.216326	0.233348	0.222937	0.0544519	0
FBtr0072652	FBgn0035195	Sac1	7.63301	26.614	11.5134	16.8186	15.5502	15.8215	21.0203
FBtr0072653	FBgn0035196	CG9129	0.761067	1.25293	0.297024	0.137674	0	0	0
FBtr0072655	FBgn0035197	CG9130	0.00159982	0.609655	0.00143648	0.0011668	0	0	0
FBtr0072657	FBgn0035197	CG9130	0.227026	0.0662352	0.094632	0.063083	0	0	0
FBtr0072659	FBgn0035199	CG9134	10.4439	771.878	104.078	38.3892	37.5806	37.4371	24.2348
FBtr0072660	FBgn0035199	CG9134	25.2378	1908.06	268.109	94.9584	31.6172	7.20905	1.71625
FBtr0072661	FBgn0035199	CG9134	0	21.4402	2.90591	0.3034	0	0	0
FBtr0072662	FBgn0052333	CG32333	0.000239365	0.0962362	0.131935	0.0200126	0.112047	0.222717	0.224799
FBtr0072663	FBgn0262937	Rabex-5	4.12954	5.28984	5.53171	4.04809	4.62199	4.51063	5.34957
FBtr0072667	FBgn0035203	CG9149	205.05	15.3183	8.69111	17.7669	8.49773	13.1263	20.5375
FBtr0072668	FBgn0035205	CG2469	0.000593502	0.92163	0.843826	1.29431	2.38613	3.97081	1.68197
FBtr0072669	FBgn0035205	CG2469	4.59034	4.48602	3.36089	4.78314	3.87067	5.12102	7.13335
FBtr0072670	FBgn0035207	CG9153	1.52155	0.510918	2.3278	0.674342	0.00440276	2.11286	3.0987
FBtr0072671	FBgn0035207	CG9153	4.31199	7.57627	10.7989	11.5491	8.72581	9.57907	8.34993
FBtr0072672	FBgn0010246	Myo61F	9.7835	0	0.375222	1.83246	8.85891	2.33124	0.90074
FBtr0072673	FBgn0010246	Myo61F	0	4.42523e-05	7.26839e-06	0	0	0	0.186458
FBtr0072674	FBgn0010246	Myo61F	0.000790982	0.937062	0.381428	5.97689e-05	0.000189863	0.00270371	4.73477e-05
FBtr0072675	FBgn0010246	Myo61F	0	0.000904163	0.000486023	0	0	0	0
FBtr0072676	FBgn0011361	mtacp1	15.7886	47.384	18.2468	19.9926	27.3176	27.067	19.5486
FBtr0072677	FBgn0011361	mtacp1	10.8536	38.4324	9.48951	9.39303	14.6464	10.7895	7.06936
FBtr0072678	FBgn0035209	msd1	1.1154	0.357869	0	0.0975918	0	0	0
FBtr0072679	FBgn0010786	l(3)02640	43.2185	56.6979	37.0316	33.1954	16.4881	13.6399	33.4708
FBtr0072680	FBgn0029514	312	0.727031	0.00233512	0.134504	0.471084	0.0268084	0.22755	0
FBtr0072681	FBgn0003295	ru	6.22867	8.65488	3.71852	0.752439	0.315563	0.355207	0.25051
FBtr0072682	FBgn0052330	tRNA:CR32330	0	0	0	0	0	0	0
FBtr0072683	FBgn0052328	tRNA:CR32328	0	0	0	0	0	0	0
FBtr0072684	FBgn0052329	tRNA:CR32329	0	0	0	0	0	0	0
FBtr0072685	FBgn0011851	tRNA:E4:62Aa	0	0	0	0	0	0	0
FBtr0072686	FBgn0011852	tRNA:E4:62Ab	0	0	0	0	0	0	0
FBtr0072687	FBgn0011853	tRNA:E4:62Ac	0	0	0	0	0	0	0
FBtr0072688	FBgn0052324	tRNA:CR32324	0	0	0	0	0	0	0
FBtr0072690	FBgn0011854	tRNA:E4:62Ad	0	0	0	0	0	0	0
FBtr0072691	FBgn0011855	tRNA:E4:62Ae	0	0	0	0	0	0	0
FBtr0072692	FBgn0035216	CG9168	0	0	0	0	0	0	0
FBtr0072693	FBgn0035217	FucTD	0	0	0	0	0	0	0
FBtr0072694	FBgn0004635	rho	4.64351	1.64154	7.71093	2.88419	0.64038	0.927524	1.96228
FBtr0072695	FBgn0028567	robl62A	0	0	0	0.129924	0	0	0
FBtr0072697	FBgn0261243	Psa	2.39448	0	0.00019729	0	0	0	42.9134
FBtr0072698	FBgn0261243	Psa	0.000498115	0	0.000236131	0	0.000453646	0	80.0943
FBtr0072699	FBgn0261243	Psa	3.47861	0	0	0.492453	0.32459	0.257277	0
FBtr0072700	FBgn0261243	Psa	0	0	0.000123162	0	0.000168593	0.000143586	4.26236
FBtr0072701	FBgn0261243	Psa	0	0	0	0	0	0	1.69348
FBtr0072702	FBgn0261243	Psa	5.21881	3.72257	0.454619	3.59034	1.16379	0	1.0892
FBtr0072703	FBgn0035227	CG12090	1.93064	3.589	4.12698	0.423142	0.0518177	0.398287	0
FBtr0072704	FBgn0035227	CG12090	1.18902	0	1.34013	3.29126	3.02652	0.541681	1.06297
FBtr0072705	FBgn0035227	CG12090	1.74497	0.500288	7.33515e-05	0.0663272	0.206767	2.10424	0.751935
FBtr0072706	FBgn0011204	cue	10.8706	22.8533	10.6032	18.8402	17.9384	14.5369	123.361
FBtr0072707	FBgn0028577	pUf68	4.01463	0.000250779	1.32811	1.25898	1.2474	0.000388079	3.27484
FBtr0072708	FBgn0028577	pUf68	7.8533	0.259247	0	1.67082	0.489629	0.0118027	4.5871
FBtr0072709	FBgn0028577	pUf68	25.1163	17.3735	25.7513	21.6846	22.2093	16.3229	12.9741
FBtr0072710	FBgn0028577	pUf68	2.71915	0	0.702329	0.000362389	0.000258133	1.04968	0
FBtr0072711	FBgn0043458	CG12084	2.07418	3.08724	0.908746	0.93463	0.477919	0.456105	3.84593
FBtr0072712	FBgn0020248	stet	0.821758	1.59004	0.203042	0.021655	0.0748351	2.03895e-06	1.24264
FBtr0072713	FBgn0020248	stet	1.14088	0.236782	0.403139	0.0514026	9.61409e-07	0.061589	0.484898
FBtr0072714	FBgn0052319	CG32319	0	0	0	0	0	0	0
FBtr0072716	FBgn0267487	Ptp61F	0	0	0	0	0	0	0
FBtr0072717	FBgn0267487	Ptp61F	5.79858	2.4649	4.95711	3.30281	3.75556	4.00788	1.08501
FBtr0072718	FBgn0267487	Ptp61F	3.68349	5.93238	5.59452	7.22537	5.19652	5.684	6.46043
FBtr0072719	FBgn0267487	Ptp61F	5.15354	3.59396	5.10195	7.70207	9.60531	10.5713	9.60985
FBtr0072720	FBgn0035218	CG9173	0	0	0	0	0	0	0
FBtr0072721	FBgn0035213	CG2199	0.000889152	0.617815	1.44977	1.02112	1.21647	1.52847	0.62776
FBtr0072722	FBgn0035213	CG2199	4.29896	0.768232	1.06384	0.617489	0.417483	0	0
FBtr0072723	FBgn0035211	CG2211	3.58281	3.71952	3.63395	2.23898	1.62126	0.997715	2.1429
FBtr0072724	FBgn0035210	msd5	1.1237	0	0.145869	0.238845	0	0.0963928	0
FBtr0072725	FBgn0035208	CG9184	0.367467	0	0	0	0	0	0
FBtr0072726	FBgn0035208	CG9184	0.268612	0.107851	0.183605	0	0	0	0
FBtr0072727	FBgn0035206	CG9186	4.84435	12.291	2.23207	0.018077	0	0.00168329	0.0230212
FBtr0072728	FBgn0035206	CG9186	31.7959	42.1495	13.5728	14.646	11.8246	10.3662	89.7448
FBtr0072729	FBgn0035204	CG2277	0	1.26909	1.46454	4.66597	1.44958	2.74216	8.39469
FBtr0072730	FBgn0010333	Rac1	6.99778	4.52765	0.994819	1.25338	4.48846	2.70861	6.303
FBtr0072731	FBgn0035194	Psf1	1.19304	4.50083	0.940689	0.438853	0.648326	0.636966	1.47215
FBtr0072732	FBgn0052318	CG32318	0	0	0	0	0	0	0
[truncated: 31,635 more rows]
