# Supplementary material for: The Gene Expression Program for the Formation of Wing Cuticle in Drosophila
Source: PLoS Genet. 2016 May 27;12(5):e1006100. doi: 10.1371/journal.pgen.1006100 (PMC4883753; doi:10.1371/journal.pgen.1006100)
Supplement: S12 Table — (XLSX) [file pgen.1006100.s016.xlsx]

## Sheet: Cuffcompare results
gene symbol	transcript name	class id	novel gene id	novel transcript name	percentage mapped?	FPKM	FPKM_hi	FPKM_lo	coverage	Table S12. Search for novel genes from RNAseq data
CG34205	FBtr0112398	=	CUFF.3456	FBtr0112398	100	26305.6	25220.2	27390.9	246893
CG14961	FBtr0073069	=	CUFF.7451	FBtr0073069	100	23221.7	22264	24179.4	200122
Cpr64Ac	FBtr0073252	=	CUFF.7385	FBtr0073252	100	19674.5	19637.1	19711.9	180953
CG34461	FBtr0333056	=	CUFF.4758	FBtr0333056	100	12106.4	11606.8	12605.9	114762
CG16885	FBtr0080558	=	CUFF.3179	FBtr0080558	100	11935.5	11911.7	11959.3	117655
CG16884	FBtr0080557	=	CUFF.3186	FBtr0080557	100	11653.1	11630.3	11676	113727
CG17298	FBtr0084056	=	CUFF.6448	FBtr0084056	100	10155.7	10119.7	10191.7	92253.8
mt:lrRNA	FBtr0100888	=	CUFF.7328	FBtr0100888	100	9788.02	9383.88	10192.2	80250
CG13231	FBtr0088203	=	CUFF.4242	FBtr0088203	100	8977.05	8948.76	9005.34	71855.4
CG13050	FBtr0075478	=	FBgn0036591	FBtr0075478	100	7902.19	7875.39	7928.99	78900.7
alphaTub84B	FBtr0081639	=	CUFF.4615	FBtr0081639	100	6188.49	6173.54	6203.45	58058
CG9686	FBtr0071389	=	CUFF.6970	FBtr0071389	100	4940.9	4919.34	4962.47	45258.4
CG42449	FBtr0300221	=	CUFF.7359	FBtr0300221	100	4827.29	4627.6	5026.99	49743.7
CG30101	FBtr0086963	=	CUFF.4831	FBtr0086963	100	4672.28	4658.49	4686.07	46555.2
betaTub56D	FBtr0086536	=	CUFF.3018	FBtr0086536	100	4276.18	4099.39	4452.96	41099.2
PebIII	FBtr0072164	=	CUFF.2884	FBtr0072164	100	3508.55	3362.6	3654.5	30811.8
Cpr64Aa	FBtr0073254	=	CUFF.7385	FBtr0073254	100	3323.51	3309.18	3337.85	31748
cib	FBtr0070639	=	CUFF.6633	FBtr0070639	100	3131.92	3001.8	3262.04	27797.1
CG4962	FBtr0075471	=	FBgn0036597	FBtr0075471	100	3091.3	3075.46	3107.14	27428.6
mt:CoIII	FBtr0100868	=	CUFF.7324	FBtr0100868	100	3062.05	2934.84	3189.25	29619
Osi3	FBtr0310414	=	CUFF.6444	FBtr0310414	100	2615.46	2506.98	2723.94	26499.2
Chd64	FBtr0073270	=	CUFF.3068	FBtr0073270	100	2531.23	2426.34	2636.12	23312.7
CG7777	FBtr0088137	=	CUFF.4243	FBtr0088137	100	2295.43	2200.19	2390.68	20866.4
CG15615	FBtr0300552	=	CUFF.2266	FBtr0300552	100	2272.21	2178	2366.43	22287.8
cib	FBtr0070641	=	CUFF.6633	FBtr0070641	71	2235.03	2142.09	2327.97	19836.8
Osi12	FBtr0078602	=	CUFF.6444	FBtr0078602	100	2083.94	2075.29	2092.58	22163.1
CG13154	FBtr0087953	=	CUFF.2338	FBtr0087953	100	2078.44	1991.92	2164.95	20174.6
CG13065	FBtr0075468	=	CUFF.3758	FBtr0075468	100	2004.06	1990.48	2017.64	18778.3
CG16886	FBtr0302990	=	FBgn0028938	FBtr0302990	100	1947.14	1866.46	2027.82	19763.2
Mlc-c	FBtr0308579	=	CUFF.7349	FBtr0308579	100	1847.72	1770.93	1924.5	16154.8
Osi9	FBtr0078599	=	CUFF.6444	FBtr0078599	100	1783.22	1774.15	1792.3	18155.5
mt:CoI	FBtr0100861	=	CUFF.7324	FBtr0100861	100	1777.16	1768.63	1785.7	17325.9
Hsc70-4	FBtr0083057	=	CUFF.5876	FBtr0083057	100	1689.63	1619.64	1759.61	15815
Msr-110	FBtr0077132	=	CUFF.3139	FBtr0077132	100	1450.81	1390.71	1510.91	13680.4
CG7214	FBtr0079499	=	CUFF.634	FBtr0079499	100	1450.53	1441.2	1459.86	14426.2
Act42A	FBtr0086029	=	CUFF.1426	FBtr0086029	100	1362.14	1354.89	1369.4	12733.2
CG12164	FBtr0345800	=	CUFF.2146	FBtr0345800	100	1347.52	1291.32	1403.73	13388.9
mt:Cyt-b	FBtr0100884	=	CUFF.7326	FBtr0100884	100	1346.4	1337.81	1355	12091.4
e	FBtr0084106	=	CUFF.6438	FBtr0084106	100	1224.7	1219.74	1229.65	11322
CG13606	FBtr0084553	=	CUFF.5585	FBtr0084553	100	1186.97	1137.38	1236.56	10574.7
CG12003	FBtr0072744	=	CUFF.2966	FBtr0072744	100	1143.1	1136.8	1149.4	11424.2
CG8927	FBtr0344472	=	FBgn0038405	FBtr0344472	100	1093.56	1047.93	1139.19	11269.6
Cpr76Bb	FBtr0074933	=	CUFF.4261	FBtr0074933	100	1055.99	1046.76	1065.23	9976.21
Tm1	FBtr0089968	=	CUFF.5900	FBtr0089968	100	991.738	950.405	1033.07	9122.3
CG14515	FBtr0085389	=	CUFF.5873	FBtr0085389	100	953.391	943.734	963.049	9882.58
Cpr76Bd	FBtr0113181	=	CUFF.4259	FBtr0113181	100	952.241	912.791	991.69	9357.59
Cat	FBtr0075058	=	FBgn0000261	FBtr0075058	100	943.801	938.361	949.241	9034.64
Cpr49Ae	FBtr0087920	=	CUFF.2334	FBtr0087920	100	937.082	930.064	944.1	7947.94
Ef1alpha48D	FBtr0088035	=	FBgn0000556	FBtr0088035	100	918.883	880.59	957.175	9066.42
CG2150	FBtr0085859	=	CUFF.6070	FBtr0085859	100	902.534	895.594	909.474	9088.08
mt:CoII	FBtr0100863	=	CUFF.7324	FBtr0100863	100	882.974	845.478	920.47	8584.72
Cpr66Cb	FBtr0076601	=	FBgn0035875	FBtr0076601	100	866.464	859.115	873.813	8552.74
mt:ATPase6	FBtr0100867	=	CUFF.7324	FBtr0100867	28	863.864	827.14	900.587	8356.11
RpL39	FBtr0072185	=	CUFF.2895	FBtr0072185	100	846.303	808.866	883.74	8397.22
CR34335	FBtr0307366	=	FBgn0085364	FBtr0307366	100	830.437	815.922	844.953	7011.3
sqh	FBtr0070877	=	CUFF.6411	FBtr0070877	100	827.361	792.437	862.286	7544.54
Osi7	FBtr0078597	=	CUFF.6444	FBtr0078597	100	811.121	806.768	815.473	8179.52
Pino	FBtr0077988	=	CUFF.319	FBtr0077988	100	794.823	761.689	827.957	7213.47
RpL41	FBtr0100231	=	FBgn0066084	FBtr0100231	100	786.042	773.577	798.507	7982.58
CG2650	FBtr0070504	=	CUFF.6318	FBtr0070504	100	781.92	748.94	814.9	7168.82
CG6055	FBtr0079449	=	CUFF.476	FBtr0079449	100	770.849	738.376	803.323	7620.08
CG9336	FBtr0081427	=	CUFF.1181	FBtr0081427	100	761.758	729.25	794.266	6676.83
Acp65Aa	FBtr0077021	=	CUFF.3134	FBtr0077021	100	750.835	742.104	759.565	7515.42
RpS25	FBtr0082370	=	CUFF.4772	FBtr0082370	100	746.479	714.026	778.932	7348.23
CG6770	FBtr0080306	=	CUFF.795	FBtr0080306	100	739.536	731.823	747.249	6813.26
Tsp42Ee	FBtr0086180	=	CUFF.1752	FBtr0086180	100	700.229	670.818	729.639	6837.61
Clect27	FBtr0077417	=	CUFF.223	FBtr0077417	100	696.719	667.405	726.033	6736.92
Gasp	FBtr0078619	=	CUFF.6450	FBtr0078619	100	687.684	658.67	716.699	6810.47
CG33939	FBtr0347285	=	CUFF.7176	FBtr0347285	100	683.222	674.423	692.021	6180.85
GstD1	FBtr0082607	=	CUFF.4846	FBtr0082607	100	669.324	640.822	697.827	6478.61
Pxd	FBtr0089287	=	CUFF.5156	FBtr0089287	100	668.88	641.006	696.754	6785.54
CG11686	FBtr0082735	=	CUFF.4911	FBtr0082735	100	665.908	636.548	695.267	6067.95
RpL15	FBtr0113742	=	FBgn0028697	FBtr0113742	100	652.283	624.339	680.228	6467.29
CG12017	FBtr0073052	=	CUFF.7461	FBtr0073052	100	650.978	623.734	678.223	6639.3
Gasp	FBtr0112922	=	CUFF.6450	FBtr0112922	94	648.326	621.033	675.618	6420.68
Tm1	FBtr0089960	=	CUFF.5900	FBtr0089960	65	646.659	619.454	673.864	5948.16
RpLP2	FBtr0087105	=	FBgn0003274	FBtr0087105	100	642.825	634.682	650.969	5520.75
RpL23A	FBtr0072805	=	CUFF.2920	FBtr0072805	100	637.967	610.926	665.007	6231.79
TwdlT	FBtr0085101	=	CUFF.5789	FBtr0085101	100	623.394	618.475	628.312	5894.95
CG17386	FBtr0345529	=	CUFF.2065	FBtr0345529	100	608.706	0	0	5180.49
Pu	FBtr0071578	=	CUFF.2529	FBtr0071578	100	606.729	581.25	632.208	5502.03
crc	FBtr0081512	=	CUFF.1175	FBtr0081512	100	605.109	579.735	630.484	5859.66
RpL10Ab	FBtr0076032	=	FBgn0036213	FBtr0076032	100	599.243	573.543	624.942	5984.48
tsr	FBtr0072188	=	CUFF.2888	FBtr0072188	100	597.742	572.084	623.399	5693.41
Cpr97Eb	FBtr0085135	=	CUFF.5796	FBtr0085135	100	595.612	589.67	601.555	5958.85
RpS17	FBtr0076479	=	CUFF.3337	FBtr0076479	100	595.149	586.779	603.518	5787.74
Cpr66D	FBtr0076567	=	CUFF.3284	FBtr0076567	100	594.655	569.388	619.923	5929.53
RpS6	FBtr0071135	=	CUFF.6516	FBtr0071135	100	568.682	544.457	592.907	5592.65
CG9691	FBtr0071392	=	CUFF.6972	FBtr0071392	100	562.386	537.64	587.132	5145.88
CG2663	FBtr0078795	=	CUFF.4389	FBtr0078795	100	556.639	533.106	580.173	5875.53
RpS27A	FBtr0080016	=	CUFF.651	FBtr0080016	100	554.512	530.401	578.624	5352.05
CG10005	FBtr0335438	=	CUFF.5150	FBtr0335438	100	550.212	526.68	573.745	5276.06
CG16886	FBtr0080560	=	FBgn0028938	FBtr0080560	28	546.841	523.761	569.922	5550.35
eIF-4a	FBtr0079176	=	CUFF.792	FBtr0079176	100	546.29	523.166	569.415	5259.36
eIF-5A	FBtr0072173	=	CUFF.2892	FBtr0072173	100	543.581	520.181	566.981	5309.09
CG5162	FBtr0340616	=	CUFF.7108	FBtr0340616	100	540.802	517.859	563.744	4954.08
Dronc	FBtr0076347	=	CUFF.3384	FBtr0076347	100	539.306	535.224	543.388	4927.39
CG15021	FBtr0073301	=	CUFF.7386	FBtr0073301	100	536.749	532.078	541.421	4827.14
CG33110	FBtr0084264	=	CUFF.5505	FBtr0084264	100	532.801	528.728	536.873	4705.4
RpS5a	FBtr0074406	=	CUFF.7074	FBtr0074406	100	531.075	508.317	553.834	5281.66
GV1	FBtr0072784	=	CUFF.2935	FBtr0072784	100	530.795	508.284	553.306	4634.85
RpL13A	FBtr0078705	=	CUFF.4458	FBtr0078705	100	529.374	506.52	552.228	5267.15
Idgf2	FBtr0080861	=	CUFF.924	FBtr0080861	100	523.985	501.86	546.111	4468.17
RpS14a	FBtr0071094	=	CUFF.6521	FBtr0071094	100	521.615	498.958	544.271	5100.36
Cpr49Ah	FBtr0087924	=	CUFF.2336	FBtr0087924	100	515.12	509.42	520.82	5281.88
CG8192	FBtr0087354	=	CUFF.2133	FBtr0087354	100	511.92	490.385	533.455	5314.64
CG5873	FBtr0083442	=	FBgn0038511	FBtr0083442	100	511.108	507.89	514.325	5117.44
RpL26	FBtr0075066	=	FBgn0036825	FBtr0075066	100	510.987	488.777	533.196	5058.88
CG10527	FBtr0071541	=	CUFF.2485	FBtr0071541	100	503.107	481.719	524.495	4053.83
RpL8	FBtr0072924	=	CUFF.2987	FBtr0072924	100	497.574	476.312	518.837	4949.44
Ddc	FBtr0081166	=	CUFF.1062	FBtr0081166	100	491.465	470.812	512.118	4695.09
CG6414	FBtr0070624	=	CUFF.6647	FBtr0070624	100	488.23	467.699	508.761	4700.88
CG34417	FBtr0345070	=	CUFF.7338	FBtr0345070	100	480.491	460.573	500.409	4245.32
CG13314	FBtr0303233	=	CUFF.3307	FBtr0303233	100	480.404	459.196	501.613	3716.12
RpL36	FBtr0070155	=	CUFF.6187	FBtr0070155	100	476.316	455.199	497.434	4570.48
RpL40	FBtr0077470	=	CUFF.185	FBtr0077470	100	473.68	452.731	494.629	4680.42
zip	FBtr0100466	=	CUFF.3081	FBtr0100466	100	472.687	453	492.375	4411.57
mt:ND1	FBtr0100886	=	CUFF.7328	FBtr0100886	100	470.723	465.135	476.31	4348.51
CG12017	FBtr0308313	=	CUFF.7461	FBtr0308313	72	466.532	446.862	486.202	4758.14
RpS18	FBtr0086273	=	CUFF.2427	FBtr0086273	100	465.903	445.367	486.439	4649.5
chic	FBtr0079235	=	CUFF.789	FBtr0079235	100	464.453	444.607	484.299	4266.13
RpS10b	FBtr0074731	=	CUFF.7193	FBtr0074731	100	461.67	441.64	481.701	4544.78
RpL23	FBtr0071897	=	CUFF.2601	FBtr0071897	100	461.65	441.263	482.037	4549.55
b6	FBtr0070272	=	CUFF.6247	FBtr0070272	100	448.062	444.451	451.672	4659.32
RpL28	FBtr0073097	=	CUFF.7446	FBtr0073097	100	446.159	426.424	465.893	4175.31
RpS15	FBtr0087123	=	CUFF.2188	FBtr0087123	100	441.849	422.459	461.24	4380.22
Vha16-1	FBtr0086150	=	CUFF.1421	FBtr0086150	100	440.849	422.315	459.383	4071.57
CG13358	FBtr0290198	=	CUFF.6224	FBtr0290198	100	440.324	421.645	459.004	4274.39
RpL18A	FBtr0086947	=	CUFF.4852	FBtr0086947	100	438.867	432.26	445.474	4320.88
CG43386	FBtr0307592	=	CUFF.6717	FBtr0307592	100	433.062	414.404	451.72	4138.04
CG13748	FBtr0088656	=	FBgn0033355	FBtr0088656	100	431.402	425.27	437.533	4385.94
Drice	FBtr0085482	=	CUFF.5962	FBtr0085482	100	429.853	426.121	433.585	3777.82
Cpr100A	FBtr0085710	=	CUFF.6005	FBtr0085710	100	429.303	424.889	433.716	4316.82
CG8300	FBtr0071015	=	CUFF.6481	FBtr0071015	100	426.394	408.112	444.677	3921.9
CG14752	FBtr0088691	=	CUFF.1625	FBtr0088691	100	425.812	418.751	432.873	4343.03
chic	FBtr0079236	=	CUFF.789	FBtr0079236	91	423.502	405.566	441.438	3889.99
RpL31	FBtr0088525	=	FBgn0025286	FBtr0088525	100	409.229	390.925	427.532	3935.37
RpS11	FBtr0088007	=	CUFF.1851	FBtr0088007	100	396.715	379.36	414.07	3942.04
CG34221	FBtr0345476	=	CUFF.1971	FBtr0345476	67	392.148	375.043	409.254	3132.06
ect	FBtr0301385	=	CUFF.3393	FBtr0301385	100	391.767	375.212	408.322	3609.19
RpL17	FBtr0070980	=	FBgn0029897	FBtr0070980	100	390.529	373.562	407.497	3792.02
laccase2	FBtr0299918	=	CUFF.1537	FBtr0299918	100	390.253	373.951	406.555	3872.61
RpL29	FBtr0071592	=	CUFF.2500	FBtr0071592	100	384.647	366.627	402.667	3861.52
CG31997	FBtr0345283	=	CUFF.6392	FBtr0345283	25	379.031	361.682	396.38	3803.13
verm	FBtr0302335	=	CUFF.3922	FBtr0302335	100	374.868	359.024	390.712	3648.51
Atg8a	FBtr0071498	=	CUFF.6683	FBtr0071498	100	373.126	357.129	389.123	3528.61
RpL6	FBtr0085805	=	CUFF.6053	FBtr0085805	100	370.302	354.269	386.336	3538.54
CG14770	FBtr0070213	=	CUFF.6214	FBtr0070213	100	368.587	362.778	374.396	3699.97
sta	FBtr0070290	=	CUFF.6231	FBtr0070290	100	366.384	350.592	382.176	3669.91
pAbp	FBtr0086740	=	CUFF.2289	FBtr0086740	100	364.347	349.104	379.589	3424.93
CG42331	FBtr0299843	=	CUFF.5640	FBtr0299843	100	361.258	346.201	376.315	3501.41
CG17127	FBtr0290229	=	CUFF.673	FBtr0290229	100	360.95	344.439	377.46	3656.04
RpS12	FBtr0075878	=	CUFF.3593	FBtr0075878	100	359.841	353.765	365.917	3530.3
CG10550	FBtr0084857	=	CUFF.5674	FBtr0084857	100	359.099	343.783	374.414	3148.01
CG13618	FBtr0084643	=	CUFF.5600	FBtr0084643	100	358.859	354.168	363.55	3685.83
dnd	FBtr0084151	=	CUFF.5428	FBtr0084151	100	358.448	342.787	374.109	3199.21
fok	FBtr0310559	=	CUFF.1103	FBtr0310559	100	357.387	342.258	372.516	3398.65
Cht7	FBtr0073124	=	FBgn0035398	FBtr0073124	100	356.012	353.641	358.383	3404.56
Cpr97Ea	FBtr0085136	=	CUFF.5796	FBtr0085136	100	355.627	340.471	370.783	3270.31
mt:ND3	FBtr0100870	=	CUFF.7324	FBtr0100870	100	352.544	344.625	360.463	3414.15
Oda	FBtr0088013	=	CUFF.1875	FBtr0088013	100	350.94	336.04	365.841	3407.69
RpS24	FBtr0071935	=	CUFF.2575	FBtr0071935	100	350.03	344.186	355.874	3481.01
RpL4	FBtr0085248	=	FBgn0003279	FBtr0085248	100	347.031	332.19	361.871	3407.72
Cpr50Ca	FBtr0087629	=	CUFF.2013	FBtr0087629	100	346.683	344.172	349.193	3122.02
Cpr51A	FBtr0087514	=	CUFF.2034	FBtr0087514	100	346.588	340.795	352.381	3528.42
CG9691	FBtr0071391	=	CUFF.6972	FBtr0071391	62	346.54	330.237	362.842	3170.86
RpL7A	FBtr0070915	=	CUFF.7337	FBtr0070915	100	343.898	328.788	359.008	3379.2
RpL32	FBtr0085592	=	FBgn0002626	FBtr0085592	100	342.867	327.349	358.385	3301.52
RpL14	FBtr0076633	=	CUFF.3280	FBtr0076633	100	337.15	331.284	343.016	3320.19
CG10126	FBtr0082686	=	CUFF.4898	FBtr0082686	100	332.232	317.721	346.743	2992.87
CG32036	FBtr0114525	=	CUFF.3344	FBtr0114525	100	330.955	325.525	336.385	3417.23
Gld	FBtr0081596	=	CUFF.4484	FBtr0081596	100	327.905	325.251	330.559	3095.94
CG13062	FBtr0303000	=	FBgn0036603	FBtr0303000	100	327.524	322.441	332.606	2735.4
GILT1	FBtr0082760	=	CUFF.4943	FBtr0082760	100	323.986	309.967	338.004	2988.69
Vha26	FBtr0078700	=	CUFF.4451	FBtr0078700	100	322.453	308.813	336.093	3019.57
Fkbp14	FBtr0071703	=	CUFF.2511	FBtr0071703	100	316.477	302.857	330.098	3007.27
RpS15Aa	FBtr0300828	=	CUFF.6829	FBtr0300828	100	313.846	299.654	328.038	3137.77
Cyp1	FBtr0074238	=	CUFF.7004	FBtr0074238	100	313.048	299.536	326.56	2755.67
CG6891	FBtr0074631	=	CUFF.7147	FBtr0074631	100	312.164	298.551	325.777	2749.83
CG10237	FBtr0081209	=	CUFF.1466	FBtr0081209	100	310.327	296.863	323.791	2811.63
emp	FBtr0072402	=	CUFF.3081	FBtr0072402	100	307.46	294.401	320.52	2989.3
CG8547	FBtr0301203	=	CUFF.2027	FBtr0301203	100	305.229	292.364	318.095	2806.97
CG17919	FBtr0081711	=	CUFF.4442	FBtr0081711	100	303.397	289.947	316.847	2977.5
CG32354	FBtr0076662	=	CUFF.3267	FBtr0076662	100	302.762	290.047	315.476	2889.41
CG34417	FBtr0112706	=	CUFF.7338	FBtr0112706	63	301.855	289.286	314.425	2667
RpL35A	FBtr0078769	=	CUFF.4373	FBtr0078769	100	298.795	293.27	304.321	2918.68
CG14636	FBtr0078988	=	CUFF.4404	FBtr0078988	100	298.408	285.596	311.22	2970.46
RpS20	FBtr0083964	=	CUFF.5351	FBtr0083964	100	298.264	284.686	311.841	2920.8
Moe	FBtr0071269	=	CUFF.6610	FBtr0071269	100	296.053	283.564	308.542	2772.89
y	FBtr0070071	=	CUFF.6173	FBtr0070071	100	293.909	290.907	296.912	2939.37
CG1572	FBtr0073543	=	CUFF.6735	FBtr0073543	100	291.446	278.523	304.369	2692.22
pip	FBtr0075003	=	CUFF.3909	FBtr0075003	100	290.005	277.615	302.395	2916.03
cher	FBtr0303364	=	CUFF.5375	FBtr0303364	100	285.303	273.391	297.215	2557.23
sqh	FBtr0345294	=	CUFF.6411	FBtr0345294	34	281.998	269.205	294.79	2571.48
RpL22	FBtr0070148	=	CUFF.6190	FBtr0070148	100	280.159	267.937	292.38	2760.42
CG9134	FBtr0072660	=	CUFF.2863	FBtr0072660	100	278.481	266.309	290.652	2748.99
obst-A	FBtr0077334	=	CUFF.7229	FBtr0077334	100	278.384	266.514	290.254	2745.34
wmd	FBtr0072114	=	CUFF.2661	FBtr0072114	100	276.102	264.255	287.949	2445.55
RpS9	FBtr0076423	=	CUFF.3346	FBtr0076423	100	274.31	262.009	286.611	2660.55
CG31808	FBtr0303445	=	CUFF.966	FBtr0303445	100	272.002	260.401	283.604	2557.4
CG8399	FBtr0087207	=	CUFF.2171	FBtr0087207	100	268.459	256.971	279.946	2539.2
CG13721	FBtr0073328	=	CUFF.7410	FBtr0073328	100	266.951	262.252	271.65	2496.03
CG15080	FBtr0086613	=	CUFF.2362	FBtr0086613	100	266.767	265.036	268.499	2455.09
Vha55	FBtr0082670	=	CUFF.4889	FBtr0082670	100	264.848	253.623	276.073	2467.14
RpL27	FBtr0084932	=	CUFF.5698	FBtr0084932	100	264.007	251.358	276.656	2621.98
Cpr62Bc	FBtr0072869	=	CUFF.2943	FBtr0072869	100	260.713	249.187	272.24	2488.64
hid	FBtr0075133	=	CUFF.3874	FBtr0075133	100	259.046	248.141	269.951	2335.39
CG9782	FBtr0074288	=	CUFF.7050	FBtr0074288	100	258.183	254.792	261.574	2466.89
CG10657	FBtr0075975	=	CUFF.3564	FBtr0075975	100	257.992	246.868	269.116	2452.01
CG6675	FBtr0299905	=	CUFF.1192	FBtr0299905	100	254.719	243.697	265.741	2357.11
RpL35	FBtr0070801	=	FBgn0029785	FBtr0070801	100	254.296	242.304	266.288	2514.03
CG15545	FBtr0085719	=	CUFF.6006	FBtr0085719	100	251.778	248.242	255.314	2450.56
CR44850	FBtr0343677	=	CUFF.849	FBtr0343677	100	247.204	236.02	258.388	2233.95
VhaM8.9	FBtr0081978	=	CUFF.4607	FBtr0081978	100	244.625	241.394	247.857	2281.74
CG42678	FBtr0302768	=	CUFF.2745	FBtr0302768	100	244.054	233.677	254.432	2190.53
CG34417	FBtr0336677	=	CUFF.7338	FBtr0336677	51	243.091	232.944	253.238	2147.8
CG16786	FBtr0345620	=	CUFF.2897	FBtr0345620	100	241.772	231.548	251.996	2408.36
mt:ND4	FBtr0100879	=	CUFF.7327	FBtr0100879	100	239.259	228.843	249.675	2303.67
Hsp26	FBtr0346539	=	CUFF.3327	FBtr0076496	100	237.362	226.812	247.911	2459.41
CG40006	FBtr0111230	=	CUFF.1295	FBtr0111230	100	236.214	233.828	238.6	2184.55
mt:ND5	FBtr0100877	=	CUFF.7327	FBtr0100877	100	235.26	232.34	238.179	2178.2
EF2	FBtr0332966	=	CUFF.1204	FBtr0332966	82	234.053	224.015	244.091	2291.18
RpS14b	FBtr0071096	=	CUFF.6521	FBtr0071096	100	233.366	222.541	244.191	2235.81
CG14257	FBtr0331702	=	CUFF.5795	FBtr0331702	100	233.128	222.938	243.318	2293.5
CG17839	FBtr0075695	=	CUFF.3723	FBtr0075695	100	232.498	222.744	242.251	2085.4
Cpr92F	FBtr0083919	=	CUFF.5349	FBtr0083919	100	232.405	229.614	235.197	2427.67
VhaAC45	FBtr0088587	=	CUFF.1669	FBtr0088587	100	229.695	219.838	239.552	2116.69
CG11880	FBtr0085373	=	CUFF.5882	FBtr0085373	100	226.756	217.083	236.429	2027.41
cora	FBtr0086509	=	CUFF.2366	FBtr0086509	100	225.254	215.839	234.669	2079.69
form3	FBtr0091533	=	CUFF.3208	FBtr0091533	100	225.182	215.773	234.59	2028.17
CG9452	FBtr0074978	=	CUFF.4257	FBtr0074978	100	224.528	221.611	227.444	2117.26
miple2	FBtr0072506	=	CUFF.2797	FBtr0072506	100	223.902	214.026	233.778	2277.9
dyl	FBtr0073341	=	CUFF.7396	FBtr0073341	100	222.614	213.11	232.117	2212.91
CG15083	FBtr0086618	=	CUFF.2331	FBtr0086618	100	222.235	212	232.47	2076.94
CG1441	FBtr0088448	=	CUFF.1734	FBtr0088448	100	222.183	212.572	231.794	2063.34
Vha36-1	FBtr0087335	=	CUFF.2132	FBtr0087335	100	222.133	218.501	225.765	2084.53
yellow-d2	FBtr0072012	=	CUFF.2644	FBtr0072012	100	221.106	217.88	224.331	2254.07
RpL18	FBtr0076892	=	CUFF.3199	FBtr0076892	100	220.02	209.954	230.085	2146.62
yellow-b	FBtr0080894	=	CUFF.984	FBtr0080894	100	219.633	210.131	229.135	2070.81
jbug	FBtr0330233	=	CUFF.2654	FBtr0330233	100	219.308	210.168	228.449	2007.93
Osi1	FBtr0078588	=	CUFF.6459	FBtr0078588	100	219.202	215.746	222.658	2335.51
AnxB9	FBtr0089519	=	CUFF.5394	FBtr0089519	100	219.081	209.378	228.783	1873.42
slow	FBtr0073292	=	CUFF.7399	FBtr0073292	100	219.063	209.524	228.602	1870.42
Peritrophin-A	FBtr0077335	=	CUFF.7229	FBtr0077335	100	218.143	208.555	227.731	2228.48
zip	FBtr0072398	=	CUFF.3081	FBtr0072398	46	217.238	208.076	226.4	2027.47
Cht6	FBtr0307370	=	CUFF.6756	FBtr0307370	100	215.16	206.085	224.234	2166.41
CG6280	FBtr0087628	=	CUFF.2003	FBtr0087628	100	215.151	206.043	224.26	1790.32
Vha100-2	FBtr0083656	=	CUFF.5226	FBtr0083656	100	214.938	205.827	224.049	1994.81
Dic1	FBtr0082747	=	CUFF.4937	FBtr0082747	100	214.421	205.053	223.788	1974.34
VhaPPA1-1	FBtr0083005	=	CUFF.5031	FBtr0083005	100	213.43	204.086	222.775	1978.21
Cpr50Cb	FBtr0087630	=	CUFF.2013	FBtr0087630	100	211.486	207.554	215.419	1641.85
pot	FBtr0305609	=	CUFF.6876	FBtr0305609	100	211.332	202.445	220.22	1946.35
Ance	FBtr0080552	=	CUFF.3163	FBtr0080552	100	208.578	199.607	217.549	1872.43
Cyt-c-p	FBtr0080889	=	CUFF.970	FBtr0080889	100	207.674	198.061	217.287	1911.12
CG8854	FBtr0331944	=	CUFF.1854	FBtr0331944	100	206.377	197.413	215.34	1932.13
CG13722	FBtr0331400	=	CUFF.7408	FBtr0331400	100	205.043	202.824	207.261	1791.66
Sod3	FBtr0089938	=	CUFF.4294	FBtr0089938	100	204.472	195.014	213.93	1757.26
Osi22	FBtr0082738	=	CUFF.4915	FBtr0082738	100	204.41	201.072	207.749	1869.21
CG5928	FBtr0070871	=	CUFF.6404	FBtr0070871	100	203.131	193.861	212.4	2053.68
SP1029	FBtr0085398	=	CUFF.5972	FBtr0085398	100	201.677	193.115	210.24	1852.86
CG4702	FBtr0082550	=	CUFF.4862	FBtr0082550	98	201.016	191.969	210.062	2087.4
RpL9	FBtr0340226	=	FBgn0015756	FBtr0340226	75	199.194	189.606	208.781	2000.17
CG8788	FBtr0088581	=	CUFF.1712	FBtr0344469	100	198.107	189.279	206.935	1789.69
CG6398	FBtr0342784	=	CUFF.7095	FBtr0342784	100	198.08	189.536	206.623	1937.49
CG1275	FBtr0072907	=	CUFF.2971	FBtr0072907	100	197.33	188.725	205.935	2026.08
CG7365	FBtr0074867	=	CUFF.3957	FBtr0074867	100	197.311	188.733	205.889	1798.57
Mmp1	FBtr0304007	=	CUFF.2757	FBtr0304007	40	196.714	188.111	205.317	1796.2
Cda4	FBtr0077362	=	CUFF.7307	FBtr0077362	100	195.635	193.121	198.15	1984.12
CG16820	FBtr0080452	=	CUFF.964	FBtr0080452	100	195.109	192.312	197.905	1934.98
CG10264	FBtr0083222	=	CUFF.5079	FBtr0083222	100	193.175	184.516	201.835	1915.05
zip	FBtr0100467	=	CUFF.3081	FBtr0100467	41	192.814	184.612	201.017	1799.53
Gs2	FBtr0073495	=	CUFF.6724	FBtr0073495	100	192.589	183.979	201.199	1706.51
CG44286	FBtr0339363	=	CUFF.1712	FBtr0339363	97	191.711	182.468	200.954	1731.91
Cpr62Bb	FBtr0072786	=	CUFF.2943	FBtr0072786	100	190.53	181.875	199.185	1582.07
bond	FBtr0084261	=	CUFF.5489	FBtr0084261	100	190.442	182.13	198.753	1733.13
CG6040	FBtr0083729	=	CUFF.5280	FBtr0083729	100	189.997	188.65	191.344	1792.27
Vdup1	FBtr0072535	=	CUFF.2780	FBtr0072535	100	187.934	179.516	196.352	1835.57
AnxB9	FBtr0089517	=	CUFF.5394	FBtr0089517	86	187.9	179.283	196.517	1606.79
Cyt-b5	FBtr0088905	=	CUFF.1502	FBtr0088905	100	187.019	178.354	195.683	1753.39
RpS21	FBtr0273293	=	CUFF.266	FBtr0273293	100	186.18	176.83	195.531	1720.68
Drat	FBtr0088957	=	CUFF.1501	FBtr0088957	100	185.924	177.769	194.08	1691.38
Lamp1	FBtr0085896	=	CUFF.1161	FBtr0085896	100	185.483	182.764	188.201	1817.94
vir-1	FBtr0334762	=	CUFF.766	FBtr0334762	100	185.285	176.87	193.701	1527.31
CG32694	FBtr0307381	=	CUFF.6728	FBtr0307381	100	183.783	175.886	191.68	1729.51
qsm	FBtr0086258	=	CUFF.2473	FBtr0086258	100	183.686	175.706	191.666	1754.28
yellow-e	FBtr0082757	=	CUFF.4944	FBtr0082757	100	183.109	175.158	191.06	1701.23
Spn88Ea	FBtr0083141	=	CUFF.5858	FBtr0083141	100	182.601	174.493	190.71	1842.66
ImpL2	FBtr0333569	=	CUFF.7371	FBtr0333569	100	181.079	173.297	188.861	1675.42
l(1)G0255	FBtr0070954	=	CUFF.7346	FBtr0070954	100	180.987	173.022	188.953	1673.55
CG18622	FBtr0083377	=	CUFF.5139	FBtr0083377	100	180.549	172.247	188.851	1537.18
Cp1	FBtr0087592	=	CUFF.1965	FBtr0087592	100	180.354	172.423	188.284	1801.44
Osi8	FBtr0078598	=	FBgn0037415	FBtr0078598	100	180.306	177.14	183.471	1900.57
beta-Spec	FBtr0074454	=	CUFF.7110	FBtr0074454	100	179.784	172.273	187.295	1716.22
Tg	FBtr0079534	=	FBgn0031975	FBtr0079534	100	178.726	170.981	186.471	1493.65
slow	FBtr0073291	=	CUFF.7399	FBtr0073291	81	177.994	170.191	185.797	1519.77
pgant2	FBtr0077592	=	CUFF.186	FBtr0077592	100	177.246	169.714	184.777	1518.25
Vha14-1	FBtr0087341	=	FBgn0262512	FBtr0087341	100	176.95	172.822	181.079	1664.22
Gp150	FBtr0071813	=	CUFF.2608	FBtr0071813	100	175.983	168.527	183.439	1682.97
jbug	FBtr0302374	=	CUFF.2654	FBtr0302374	80	175.141	167.705	182.576	1603.54
CG15414	FBtr0077568	=	CUFF.166	FBtr0077568	100	174.868	167.075	182.66	1813.58
AnxB9	FBtr0089518	=	CUFF.5394	FBtr0089518	80	174.643	166.469	182.817	1493.42
CG32521	FBtr0077234	=	CUFF.7260	FBtr0077234	100	173.824	166.206	181.442	1549.93
CG15546	FBtr0085718	=	CUFF.6006	FBtr0085718	100	173.055	170.61	175.5	1688.9
Gfat1	FBtr0113687	=	CUFF.4312	FBtr0113687	100	173.022	165.544	180.5	1783.65
Nep2	FBtr0333922	=	CUFF.4344	FBtr0333922	100	172.798	165.324	180.272	1751.47
Rm62	FBtr0078650	=	CUFF.6441	FBtr0078650	100	172.711	165.32	180.103	1680.69
Tsp74F	FBtr0075154	=	CUFF.3840	FBtr0075154	100	172.574	164.806	180.343	1623.71
CG9628	FBtr0075677	=	CUFF.3636	FBtr0075677	100	172.256	164.508	180.004	1738.31
wdp	FBtr0071849	=	CUFF.2587	FBtr0071849	100	172.249	164.905	179.593	1514.48
CG6426	FBtr0087042	=	CUFF.2203	FBtr0087042	100	172.024	168.116	175.932	1529.7
CG7409	FBtr0076810	=	CUFF.3262	FBtr0076810	100	171.517	167.722	175.311	1578.98
CG12945	FBtr0113214	=	CUFF.4664	FBtr0113214	100	171.177	163.76	178.594	1591.55
SkpA	FBtr0070126	=	CUFF.6185	FBtr0070126	100	170.237	162.448	178.026	1660.25
Dyrk2	FBtr0100448	=	CUFF.917	FBtr0100448	100	168.764	161.61	175.918	1534.17
CG14052	FBtr0332380	=	CUFF.6268	FBtr0332380	100	167.698	164.247	171.149	1688.43
CycG	FBtr0333328	=	CUFF.6059	FBtr0333328	100	167.391	160.3	174.482	1583.53
CG8785	FBtr0087881	=	CUFF.1889	FBtr0087881	100	167.234	159.987	174.48	1524.99
CG4702	FBtr0308292	=	CUFF.4862	FBtr0308292	82	167.127	159.457	174.796	1735.49
CR42862	FBtr0304059	=	CUFF.2790	FBtr0304059	100	167.09	160.044	174.135	1612.14
CG10311	FBtr0345202	=	CUFF.5105	FBtr0345202	100	166.992	159.366	174.618	1522.92
CG1648	FBtr0339403	=	CUFF.1702	FBtr0339403	100	165.88	158.515	173.244	1525.98
sesB	FBtr0073423	=	CUFF.6685	FBtr0073423	100	165.617	158.206	173.028	1575.81
Sod3	FBtr0110897	=	CUFF.4294	FBtr0110897	81	165.599	157.898	173.3	1423.18
TwdlE	FBtr0079563	=	FBgn0031957	FBtr0079563	100	164.997	157.651	172.342	1663.75
His3.3B	FBtr0340343	=	CUFF.6575	FBtr0340343	100	164.627	157.489	171.765	1598.44
Rho1	FBtr0087212	=	CUFF.2140	FBtr0087212	100	162.805	155.728	169.882	1530.92
CG14830	FBtr0076888	=	CUFF.3202	FBtr0076888	100	162.414	155.196	169.632	1529.84
pAbp	FBtr0086738	=	CUFF.2289	FBtr0086738	45	162.342	155.196	169.487	1526.04
Gel	FBtr0078971	=	CUFF.4410	FBtr0078971	100	161.919	154.875	168.964	1539.39
CG13258	FBtr0080853	=	CUFF.886	FBtr0080853	100	161.16	153.611	168.709	1637.97
Fas3	FBtr0112804	=	CUFF.993	FBtr0112804	100	160.691	153.74	167.641	1544.63
CG30427	FBtr0072413	=	CUFF.3058	FBtr0072413	47	160.221	153.026	167.415	1671.48
Drip	FBtr0088141	=	CUFF.4294	FBtr0088141	100	159.938	152.865	167.01	1497.25
Nacalpha	FBtr0087859	=	CUFF.1905	FBtr0087859	100	159.82	152.011	167.629	1528.07
CG9701	FBtr0075321	=	CUFF.3770	FBtr0075321	100	159.272	152.337	166.207	1412.32
pio	FBtr0072312	=	CUFF.2731	FBtr0072312	100	159.138	152.202	166.073	1433.31
Npc2b	FBtr0082888	=	CUFF.4988	FBtr0082888	100	158.424	150.733	166.114	1526.7
Mpcp	FBtr0075718	=	CUFF.3633	FBtr0075718	100	157.56	150.632	164.489	1488.24
Pcd	FBtr0085458	=	CUFF.5894	FBtr0085458	100	157.14	149.687	164.593	1499.88
CG14457	FBtr0100669	=	CUFF.4135	FBtr0100669	100	156.55	149.416	163.683	1621.81
CG33056	FBtr0078312	=	CUFF.4053	FBtr0078312	100	155.04	148.166	161.914	1425.61
Duox	FBtr0300382	=	CUFF.256	FBtr0300382	100	154.501	147.958	161.044	1337.45
CG34375	FBtr0337071	=	CUFF.5493	FBtr0337071	100	154.495	147.661	161.329	1429.02
Cpr	FBtr0079250	=	CUFF.352	FBtr0079250	100	154.167	147.492	160.841	1427.17
Inx2	FBtr0071005	=	CUFF.6535	FBtr0071005	100	153.55	146.818	160.282	1436.04
Cpr76Bd	FBtr0332756	=	CUFF.4259	FBtr0332756	16	153.45	146.838	160.061	1507.94
ogre	FBtr0071036	=	CUFF.6531	CUFF.6531.2	100	153.375	146.645	160.104	1425.79
CG1746	FBtr0085772	=	CUFF.6043	FBtr0085772	100	152.528	145.666	159.391	1406.9
betaTub60D	FBtr0072270	=	CUFF.2897	FBtr0072270	100	152.087	145.402	158.772	1355.93
CG41520	FBtr0114111	=	CUFF.1367	FBtr0114111	100	152.003	145.458	158.548	1449.74
Rgl	FBtr0330186	=	CUFF.3624	FBtr0330186	100	151.707	145.245	158.168	1336.88
RpS3	FBtr0346349	=	CUFF.5517	FBtr0346349	63	151.61	144.431	158.789	1486.7
rho-6	FBtr0080360	=	CUFF.818	FBtr0080360	100	151.034	144.049	158.02	1388.21
CG13676	FBtr0076732	=	CUFF.4723	FBtr0076732	100	150.319	143.913	156.726	1496.76
Idh	FBtr0076667	=	CUFF.4769	FBtr0076667	100	150.005	143.367	156.643	1437.2
VhaAC39-1	FBtr0070611	=	CUFF.6636	FBtr0070611	100	149.925	147.623	152.227	1404.23
PyK	FBtr0084213	=	CUFF.5450	FBtr0084213	100	149.16	142.634	155.686	1406.97
CG4692	FBtr0072339	=	FBgn0035032	FBtr0072339	100	148.644	141.259	156.03	1424.1
Lac	FBtr0087933	=	CUFF.2342	FBtr0087933	100	148.252	146.174	150.33	1398.29
DnaJ-1	FBtr0077123	=	CUFF.3104	FBtr0077123	100	147.779	141.302	154.256	1435.66
Ras64B	FBtr0073212	=	CUFF.3072	FBtr0073212	100	147.296	144.901	149.691	1411.56
tud	FBtr0071582	=	CUFF.2529	FBtr0071582	100	147.223	141.068	153.379	1415.33
CG9372	FBtr0074945	=	CUFF.3916	FBtr0074945	100	147.198	140.634	153.763	1346.74
CG4199	FBtr0070334	=	CUFF.6294	FBtr0070334	100	146.311	139.932	152.689	1403.61
CG43781	FBtr0331509	=	CUFF.3218	FBtr0331509	100	146.295	139.754	152.837	1440.66
CG33978	FBtr0310436	=	CUFF.6392	FBtr0310436	100	145.92	139.803	152.037	1470.54
CG9427	FBtr0082104	=	CUFF.4639	FBtr0082104	100	145.733	138.886	152.579	1450.95
Mlp84B	FBtr0081617	=	CUFF.4619	FBtr0081617	100	145.519	139.208	151.829	1330.47
IP3K1	FBtr0307204	=	CUFF.563	FBtr0307204	100	145.343	138.837	151.85	1383.54
CG4842	FBtr0075384	=	CUFF.3734	FBtr0075384	100	144.917	141.774	148.061	1438.99
Inx3	FBtr0330306	=	CUFF.5866	FBtr0330306	100	144.686	138.375	150.997	1397.62
CG16721	FBtr0070821	=	CUFF.7365	FBtr0070821	100	144.296	138.055	150.536	1333.82
mol	FBtr0080676	=	CUFF.862	FBtr0080676	100	143.469	137.138	149.801	1210.82
blw	FBtr0071883	=	CUFF.2596	FBtr0071883	100	143.408	137.131	149.685	1370.71
Trx-2	FBtr0079840	=	CUFF.551	FBtr0079840	100	143.026	136.236	149.817	1277.02
LamC	FBtr0087512	=	CUFF.2037	FBtr0087512	100	142.903	136.698	149.107	1269.13
b	FBtr0309960	=	CUFF.824	FBtr0309960	74	141.464	135.093	147.834	1273.5
CG9095	FBtr0330402	=	CUFF.6945	FBtr0074026	100	140.47	134.522	146.418	1353.15
CR44811	FBtr0343311	=	CUFF.2709	FBtr0343311	100	140.466	137.777	143.155	1364.7
lost	FBtr0078921	=	CUFF.4320	FBtr0078921	100	140.351	138.543	142.158	1329.94
CG10237	FBtr0081207	=	CUFF.1466	FBtr0081207	45	139.253	132.658	145.849	1261.67
Cyp4c3	FBtr0085712	=	CUFF.6010	FBtr0085712	100	138.817	136.668	140.966	1274.32
GstE12	FBtr0072436	=	CUFF.2752	FBtr0072436	100	138.211	131.705	144.717	1339.22
CG11686	FBtr0335222	=	CUFF.4911	FBtr0335222	21	138.105	130.577	145.634	1258.46
mt:srRNA	FBtr0100890	=	CUFF.7328	FBtr0100890	100	137.978	134.651	141.305	1357.32
Cerk	FBtr0078803	=	CUFF.4380	FBtr0078803	100	137.872	131.921	143.822	1268.43
nrv1	FBtr0079384	=	CUFF.363	FBtr0079384	100	136.485	130.522	142.449	1280.78
CG42269	FBtr0299610	=	CUFF.3123	FBtr0299610	100	136.257	134.352	138.163	1198.62
CG5191	FBtr0083908	=	CUFF.5327	FBtr0083908	100	135.635	129.776	141.494	1354.15
CG13833	FBtr0084362	=	CUFF.5498	FBtr0084362	100	135.328	132.5	138.156	1256.52
Cda5	FBtr0309227	=	CUFF.302	FBtr0309227	100	133.48	127.744	139.215	1334.01
CG11790	FBtr0334503	=	CUFF.5647	FBtr0334503	100	133.338	127.073	139.603	1293.79
CG11880	FBtr0085371	=	CUFF.5882	FBtr0085371	59	133.099	127.236	138.962	1190.03
CG5001	FBtr0077972	=	CUFF.150	FBtr0077972	100	132.457	126.471	138.443	1250.6
CG14301	FBtr0290199	=	CUFF.5234	FBtr0290199	100	131.897	129.774	134.02	1136.73
Diap1	FBtr0075500	=	CUFF.3706	FBtr0075500	100	131.744	125.948	137.54	1269.12
Nmt	FBtr0076728	=	CUFF.4728	FBtr0076728	100	131.316	129.177	133.455	1164.33
Sap-r	FBtr0085713	=	CUFF.6008	FBtr0085713	100	131.014	125.396	136.633	1274.55
Osi4	FBtr0334866	=	CUFF.6442	FBtr0334866	100	129.957	124.048	135.867	1374.13
Clic	FBtr0073835	=	CUFF.6857	FBtr0073835	100	129.805	124.055	135.555	1047.65
Nacalpha	FBtr0345195	=	CUFF.1905	FBtr0345195	81	129.676	122.977	136.375	1239.86
CG13188	FBtr0088040	=	CUFF.1843	FBtr0088040	100	129.595	123.923	135.267	1306.26
CG8740	FBtr0339338	=	CUFF.1690	FBtr0339338	100	129.264	123.704	134.824	1194.38
CG9134	FBtr0072659	=	CUFF.2863	FBtr0072659	46	127.902	122.211	133.593	1262.57
Vha16-1	FBtr0086151	=	CUFF.1421	FBtr0086151	29	127.497	121.744	133.25	1177.53
Ef1alpha48D	FBtr0331927	=	FBgn0000556	FBtr0331927	14	127.171	121.393	132.949	1254.77
Ef1gamma	FBtr0085392	=	CUFF.5936	FBtr0085392	100	127.053	121.288	132.819	1175.53
Esyt2	FBtr0084648	=	CUFF.5603	FBtr0084648	100	126.146	120.646	131.646	1112.96
pio	FBtr0301502	=	CUFF.2731	FBtr0301502	79	125.239	119.746	130.731	1127.99
CG9603	FBtr0081855	=	CUFF.4548	FBtr0081855	100	125.095	118.833	131.357	1204.52
CG14218	FBtr0308568	=	CUFF.7190	FBtr0308568	100	123.724	118.035	129.412	1216.18
Rab7	FBtr0084503	=	CUFF.5550	FBtr0084503	100	122.466	116.939	127.994	1183.29
CG17737	FBtr0073044	=	CUFF.7450	FBtr0073044	100	121.866	118.537	125.195	1175.49
CG33275	FBtr0089849	=	CUFF.3252	FBtr0089849	100	121.695	116.526	126.865	1080.42
nahoda	FBtr0071942	=	CUFF.2745	FBtr0071942	100	121.617	116.431	126.804	1151.45
yellow-h	FBtr0089115	=	CUFF.6078	FBtr0089115	100	121.343	115.858	126.828	1203.38
Cpr92A	FBtr0083811	=	CUFF.5286	FBtr0083811	100	120.892	118.27	123.514	1107.94
CG5639	FBtr0085202	=	CUFF.5792	FBtr0085202	100	120.882	119.666	122.099	1089.8
CG1927	FBtr0072853	=	CUFF.2958	FBtr0072853	100	120.529	114.962	126.096	1205.67
CoIV	FBtr0081300	=	FBgn0032833	FBtr0081300	100	120.254	114.254	126.254	1172.66
NAT1	FBtr0334772	=	CUFF.1932	FBtr0334772	100	119.884	114.794	124.974	1142.23
Ilk	FBtr0078305	=	CUFF.4055	FBtr0078305	100	119.608	114.273	124.943	1148.27
CG5554	FBtr0072126	=	CUFF.2682	FBtr0072126	100	119.524	114.133	124.915	1128.25
veil	FBtr0086926	=	CUFF.4842	FBtr0086926	100	119.406	114.12	124.691	1106.54
GstT4	FBtr0073778	=	CUFF.6833	FBtr0073778	100	119.129	116.638	121.62	1101.26
bic	FBtr0087782	=	CUFF.1893	FBtr0087782	100	119.12	113.718	124.522	1157.11
Ahcy89E	FBtr0083378	=	CUFF.5137	FBtr0083378	100	118.934	113.522	124.346	1079.22
CG8399	FBtr0340018	=	CUFF.2171	FBtr0340018	44	118.478	113.079	123.876	1120.61
Nrg	FBtr0071209	=	CUFF.6566	FBtr0071209	100	118.378	113.351	123.406	1136.07
CG1698	FBtr0336935	=	CUFF.1688	FBtr0336935	100	117.905	112.717	123.094	1072.52
Xrp1	FBtr0334524	=	CUFF.5260	FBtr0334524	100	117.832	112.7	122.964	1206.7
Fer1HCH	FBtr0085634	=	CUFF.6003	FBtr0085634	100	117.808	112.104	123.511	1133.29
CG32982	FBtr0301039	=	CUFF.654	FBtr0301039	100	116.127	0	0	973.005
CG5525	FBtr0080411	=	FBgn0032444	FBtr0080411	100	115.663	113.712	117.614	1082.14
Cont	FBtr0078917	=	CUFF.4318	FBtr0078917	100	115.367	114.134	116.6	1134.85
drd	FBtr0100009	=	CUFF.6942	FBtr0100009	100	114.745	113.266	116.225	1126.08
CG31751	FBtr0081093	=	CUFF.1043	FBtr0081093	100	114.274	109.106	119.442	1061.09
CG14627	FBtr0070199	=	CUFF.6202	FBtr0070199	100	114.226	109.013	119.44	1114.62
CG32170	FBtr0075258	=	CUFF.3785	CUFF.3785.4	100	113.708	108.542	118.874	983.186
CG15322	FBtr0343166	=	CUFF.7222	FBtr0343166	100	113.155	108.254	118.056	1058.24
ATPsyn-b	FBtr0076405	=	CUFF.3365	FBtr0076405	100	113.026	110.242	115.809	1092.46
CG4511	FBtr0082286	=	CUFF.4721	FBtr0082286	100	112.569	107.432	117.707	1100.47
Sod	FBtr0076229	=	CUFF.3445	FBtr0076229	100	111.306	105.779	116.832	1060.98
CG6429	FBtr0087044	=	CUFF.2204	FBtr0087044	100	111.128	107.938	114.318	1019.79
CG12081	FBtr0332626	=	CUFF.6570	FBtr0332626	100	111.024	106.029	116.019	1018.14
CG9812	FBtr0306150	=	CUFF.2648	FBtr0306150	57	110.789	105.572	116.005	990.187
CG32276	FBtr0073107	=	CUFF.7444	FBtr0073107	100	110.122	104.65	115.594	1091.89
betaTub60D	FBtr0343443	=	CUFF.2897	FBtr0343443	72	110.065	105.072	115.058	981.283
kune	FBtr0086037	=	CUFF.1338	FBtr0086037	100	110.024	107.458	112.591	1091.39
Pect	FBtr0080441	=	CUFF.945	FBtr0080441	100	109.362	104.477	114.246	1003.68
CG6966	FBtr0344380	=	CUFF.5033	FBtr0344380	90	108.361	103.63	113.092	964.207
CG33946	FBtr0347286	=	FBgn0047000	FBtr0347286	100	108.104	103.479	112.729	1132.63
Swip-1	FBtr0340322	=	CUFF.1020	FBtr0340322	100	107.527	102.702	112.351	1020.44
CG34115	FBtr0110813	=	CUFF.2466	FBtr0110813	100	107.215	103.248	111.182	762.356
Tsp42Ei	FBtr0089028	=	CUFF.1755	FBtr0089028	100	106.724	101.566	111.882	969.509
CG12947	FBtr0113213	=	CUFF.4661	FBtr0113213	100	106.647	101.823	111.471	1029.41
Pka-C1	FBtr0079851	=	CUFF.578	FBtr0079851	100	105.988	101.472	110.504	935.393
CG13551	FBtr0072033	=	CUFF.2643	FBtr0072033	100	105.522	100.037	111.008	1029.88
Clc	FBtr0074830	=	CUFF.3966	FBtr0074830	100	105.394	100.413	110.375	1021.85
CG6330	FBtr0085085	=	CUFF.5751	FBtr0085085	100	105.242	100.349	110.135	1011.97
alphaTub84D	FBtr0081538	=	CUFF.4500	CUFF.4500.1	100	104.993	100.236	109.751	577.098
Pka-R2	FBtr0088437	=	CUFF.1742	CUFF.1742.2	100	104.84	100.284	109.396	980.396
CG9815	FBtr0072024	=	CUFF.2648	FBtr0072024	100	104.658	99.3922	109.924	892.149
CG32230	FBtr0070041	=	CUFF.4161	FBtr0070041	100	104.472	98.3573	110.586	1027.02
obst-B	FBtr0079934	=	CUFF.589	FBtr0079934	100	104.425	102.026	106.824	936.856
CG13627	FBtr0084686	=	CUFF.5617	FBtr0084686	100	103.983	99.4048	108.56	1070.2
CG14946	FBtr0342607	=	CUFF.816	FBtr0342607	100	103.834	98.8996	108.768	1018.53
Drep-4	FBtr0080478	=	CUFF.1087	FBtr0080478	100	103.548	98.9383	108.157	930.774
Cct5	FBtr0087987	=	FBgn0010621	FBtr0087987	100	103.449	98.8101	108.087	994.937
CG17600	FBtr0077358	=	CUFF.7304	FBtr0077358	100	103.397	98.81	107.984	1020.88
drongo	FBtr0302612	=	CUFF.60	FBtr0302612	100	103.172	98.7077	107.637	940.133
Moe	FBtr0071278	=	CUFF.6610	FBtr0071278	35	102.935	98.2532	107.617	964.112
Vha44	FBtr0087175	=	CUFF.2163	FBtr0087175	100	102.389	97.87	106.909	952.179
wol	FBtr0079614	=	CUFF.485	FBtr0079614	100	102.376	100.167	104.584	948.599
Sar1	FBtr0084206	=	CUFF.5447	FBtr0084206	100	102.076	97.3893	106.763	943.675
CG1124	FBtr0078841	=	CUFF.4354	FBtr0078841	100	100.586	98.1959	102.977	913.476
Droj2	FBtr0082751	=	CUFF.4939	FBtr0082751	100	100.308	95.7871	104.829	974.045
pck	FBtr0070256	=	CUFF.6221	FBtr0070256	100	100.163	95.4813	104.845	975.734
CG42240	FBtr0339775	=	FBgn0250869	FBtr0339775	100	100.068	95.6088	104.528	938.174
Cisd2	FBtr0085405	=	CUFF.5937	FBtr0085405	100	99.9317	96.9064	102.957	977.009
CG44001	FBtr0334125	=	CUFF.229	FBtr0334125	100	99.8229	95.3418	104.304	942.571
RpS25	FBtr0082369	=	CUFF.4772	FBtr0082369	13	99.4713	94.0244	104.918	979.182
cact	FBtr0080845	=	CUFF.896	FBtr0080845	100	99.2762	94.7503	103.802	933.477
alpha-Spec	FBtr0072789	=	CUFF.2932	FBtr0072789	100	99.2146	95.0326	103.397	930.861
ogre	FBtr0309873	=	CUFF.6531	FBtr0309873	65	99.0086	94.4783	103.539	920.396
Npc2b	FBtr0082889	=	CUFF.4988	FBtr0082889	62	98.8302	93.5575	104.103	952.406
CG13639	FBtr0306105	=	CUFF.5624	FBtr0306105	100	98.7628	93.1098	104.416	913.357
CG6145	FBtr0300192	=	CUFF.1958	FBtr0300192	100	98.7114	94.1595	103.263	868.422
CR44179	FBtr0336803	=	CUFF.5678	FBtr0336803	100	98.6464	94.2119	103.081	992.585
CG3719	FBtr0070233	=	CUFF.6216	FBtr0070233	100	98.5689	93.6758	103.462	919.017
by	FBtr0082119	=	CUFF.4631	FBtr0082119	100	98.2096	93.9142	102.505	908.766
14-3-3epsilon	FBtr0083565	=	CUFF.5214	FBtr0083565	100	98.1961	93.2933	103.099	914.841
CkIalpha	FBtr0073680	=	CUFF.6791	FBtr0073680	100	97.8	93.5042	102.096	921.958
kdn	FBtr0070907	=	CUFF.6429	FBtr0070907	100	97.7133	93.3926	102.034	870.477
CG8306	FBtr0087120	=	CUFF.2192	FBtr0087120	100	97.2895	95.6245	98.9546	944.625
PrBP	FBtr0079750	=	FBgn0032059	FBtr0079750	100	97.0061	94.6827	99.3294	908.608
Vha13	FBtr0346100	=	CUFF.5301	FBtr0346100	20	96.6837	91.4622	101.905	897.938
CG10337	FBtr0081276	=	CUFF.1490	FBtr0081276	100	96.0687	91.5602	100.577	925.858
sas	FBtr0081570	=	CUFF.4476	FBtr0081570	100	95.8495	91.7482	99.9509	949.678
CG2781	FBtr0081823	=	CUFF.4521	FBtr0081823	100	95.5906	91.2401	99.9412	914.692
CG32816	FBtr0070101	=	CUFF.6170	FBtr0070101	100	95.5457	91.0674	100.024	936.811
CG31075	FBtr0085080	=	CUFF.5756	FBtr0085080	100	95.3714	90.9991	99.7436	953.9
Drat	FBtr0088958	=	CUFF.1501	FBtr0088958	51	95.1212	90.6137	99.6287	865.331
eIF-4E	FBtr0076488	=	CUFF.3329	FBtr0076488	100	94.9426	90.254	99.6312	912.403
CG13631	FBtr0339253	=	FBgn0040600	FBtr0339253	100	94.8342	90.4708	99.1976	930.798
Vdup1	FBtr0301890	=	CUFF.2780	FBtr0301890	50	94.8191	90.4308	99.2075	926.109
Idgf4	FBtr0343030	=	FBgn0026415	FBtr0343030	42	94.6265	90.0673	99.1857	868.091
CG32645	FBtr0073725	=	CUFF.6814	FBtr0073725	100	94.4918	90.3868	98.5968	923.121
Cht6	FBtr0307371	=	CUFF.6756	FBtr0307371	44	94.3791	90.2802	98.4779	950.287
Obp83g	FBtr0078617	=	FBgn0046875	FBtr0078617	100	94.3156	91.1264	97.5048	819.551
Past1	FBtr0082655	=	CUFF.4893	FBtr0082655	100	94.0514	89.8999	98.2029	865.465
Rgl	FBtr0075794	=	CUFF.3624	FBtr0075794	62	93.863	89.7132	98.0129	827.147
CG2837	FBtr0077402	=	CUFF.217	FBtr0077402	100	93.6984	88.9937	98.4031	901.066
CG8740	FBtr0088711	=	CUFF.1690	FBtr0088711	72	93.5076	89.4182	97.5971	863.997
CG17672	FBtr0110982	=	CUFF.3594	FBtr0110982	100	93.4517	89.1168	97.7865	975.684
Cpr76Bc	FBtr0332754	=	CUFF.4261	FBtr0332754	13	93.3904	88.8498	97.9309	972.485
Aldh-III	FBtr0088996	=	CUFF.1635	FBtr0088996	100	93.3797	88.993	97.7664	872.211
Cpr72Ec	FBtr0075424	=	FBgn0036619	FBtr0075424	100	93.0526	91.0275	95.0777	846.081
Gadd45	FBtr0089049	=	CUFF.1443	FBtr0089049	100	92.4758	90.4916	94.4601	975.917
GstO3	FBtr0076622	=	CUFF.3274	FBtr0076622	100	92.3204	89.7746	94.8662	943.095
CG13364	FBtr0070159	=	CUFF.6175	FBtr0070159	100	92.183	86.7646	97.6013	886.759
CG30069	FBtr0087530	=	CUFF.2592	FBtr0087530	100	92.0161	91.3469	92.6852	796.723
CG40045	FBtr0111163	=	CUFF.4174	FBtr0111163	100	91.9208	87.2155	96.6262	908.873
CG5945	FBtr0334754	=	CUFF.964	FBtr0334754	9	91.3154	86.4094	96.2213	835.107
Tpr2	FBtr0333487	=	CUFF.908	FBtr0333487	100	91.0895	86.9535	95.2255	847.284
vir-1	FBtr0080389	=	CUFF.766	FBtr0080389	49	91.0094	86.7762	95.2427	750.191
CG30197	FBtr0087494	=	CUFF.2035	FBtr0087494	100	90.749	87.3468	94.1511	879.322
Tg	FBtr0079533	=	FBgn0031975	FBtr0079533	51	90.4546	86.3179	94.5912	755.949
CG10562	FBtr0084851	=	CUFF.5673	FBtr0084851	100	90.1462	88.2076	92.0847	817.16
CG9850	FBtr0310330	=	CUFF.2703	FBtr0310330	100	89.9608	85.9739	93.9476	831.094
CG1516	FBtr0088457	=	CUFF.1716	FBtr0088457	100	89.3485	85.4585	93.2384	816.811
CG45050	FBtr0344366	=	CUFF.4626	FBtr0344366	100	89.1646	85.3414	92.9878	812.264
CG12581	FBtr0078962	=	CUFF.4408	FBtr0078962	100	89.1484	85.175	93.1218	858.058
CG11409	FBtr0070238	=	CUFF.6209	FBtr0070238	100	88.9411	85.1075	92.7748	884.134
Hsc70-2	FBtr0082707	=	CUFF.4902	FBtr0082707	100	88.9344	87.3253	90.5435	799.168
capt	FBtr0100022	=	CUFF.331	FBtr0100022	100	88.9168	84.8294	93.0042	825.853
CoVIb	FBtr0074816	=	CUFF.7212	FBtr0074816	100	88.6915	83.85	93.5331	811.448
Pp2A-29B	FBtr0005088	=	CUFF.531	FBtr0005088	100	88.5511	84.5977	92.5045	859.118
CG42678	FBtr0345078	=	CUFF.2745	FBtr0345078	36	88.4931	84.3842	92.602	794.276
Vha44	FBtr0087173	=	CUFF.2163	FBtr0087173	86	88.2589	84.0477	92.4701	820.772
RpL36	FBtr0070156	=	CUFF.6187	FBtr0070156	19	88.1907	82.6753	93.7061	846.231
Inx2	FBtr0071006	=	CUFF.6535	FBtr0071006	57	87.9341	83.951	91.9173	822.384
RpL37A	FBtr0302570	=	FBgn0261608	FBtr0302570	32	87.6812	82.7152	92.6471	859.644
pix	FBtr0076557	=	FBgn0086706	FBtr0076557	100	87.5398	83.6038	91.4759	856.899
NijC	FBtr0113228	=	CUFF.4893	FBtr0113228	93	87.5198	82.8508	92.1888	805.361
RpL3	FBtr0336783	=	CUFF.4787	FBtr0336783	26	87.4339	83.1608	91.707	825.212
Oscp	FBtr0083063	=	CUFF.5879	FBtr0083063	100	87.3964	82.9459	91.847	851.727
CG9328	FBtr0081416	=	CUFF.1093	FBtr0081416	100	87.2084	83.044	91.3728	790.275
CG3777	FBtr0070068	=	CUFF.6169	FBtr0070068	100	87.12	83.2458	90.9941	842.946
CG13042	FBtr0075433	=	FBgn0036602	FBtr0075433	100	87.1089	84.0497	90.1682	899.053
CG7033	FBtr0071289	=	CUFF.6629	FBtr0071289	100	86.9337	85.3227	88.5447	842.689
FK506-bp2	FBtr0086515	=	CUFF.2349	FBtr0086515	100	86.6454	83.7476	89.5433	840.602
CG44243	FBtr0339086	=	CUFF.2210	FBtr0303860	100	85.895	81.9711	89.8188	825.457
RpS15Aa	FBtr0073794	=	CUFF.6829	FBtr0073794	27	85.7476	81.1266	90.3687	857.287
SelG	FBtr0073570	=	CUFF.6877	FBtr0073570	100	85.6076	83.0767	88.1385	835.44
CG10217	FBtr0084465	=	CUFF.5549	FBtr0084465	100	85.3525	81.5123	89.1926	836.673
CG15098	FBtr0086629	=	CUFF.2332	FBtr0086629	100	85.2972	82.9449	87.6496	785.958
tmod	FBtr0085662	=	CUFF.6016	FBtr0085662	100	85.2174	81.3377	89.0971	787.551
CG3164	FBtr0100379	=	CUFF.76	FBtr0100379	100	85.1011	81.2642	88.938	821.252
eIF-1A	FBtr0343927	=	CUFF.5213	FBtr0343927	100	84.949	80.8977	89.0003	783.854
Sip1	FBtr0086909	=	CUFF.4234	FBtr0086909	100	84.9319	83.1587	86.7051	815.298
CG43386	FBtr0307593	=	CUFF.6717	FBtr0307593	20	84.8677	80.4416	89.2939	810.938
Skeletor	FBtr0305663	=	CUFF.4711	FBtr0305663	100	84.7813	80.6521	88.9104	851.624
kkv	FBtr0301398	=	CUFF.4385	FBtr0301398	100	84.4229	80.7845	88.0614	856.816
PH4alphaEFB	FBtr0085650	=	CUFF.5984	FBtr0085650	100	84.3557	82.815	85.8965	721.012
Fit2	FBtr0075275	=	FBgn0036688	FBtr0075275	100	84.3063	82.9254	85.6871	780.845
CG14397	FBtr0300444	=	CUFF.1110	FBtr0300444	100	84.1975	81.0844	87.3106	869.163
Ih	FBtr0308836	=	CUFF.2029	FBtr0308836	100	84.044	80.2413	87.8466	717.897
Tcp-1eta	FBtr0081918	=	CUFF.4573	FBtr0081918	100	83.9418	80.1138	87.7699	818.527
CG13737	FBtr0075754	=	CUFF.3602	FBtr0075754	100	83.7953	79.102	88.4887	840.551
CG15127	FBtr0086482	=	CUFF.2370	FBtr0086482	100	83.5692	80.7028	86.4356	739.032
ed	FBtr0334265	=	CUFF.187	FBtr0334265	100	83.5502	79.9883	87.112	799.282
GstE9	FBtr0086677	=	CUFF.2294	FBtr0086677	100	83.5188	79.2184	87.8192	770.478
T-cp1	FBtr0084291	=	CUFF.5466	FBtr0084291	100	83.4727	79.6669	87.2785	813.446
NijC	FBtr0113227	=	CUFF.4893	FBtr0113227	89	83.41	79.1415	87.6786	767.542
CG9521	FBtr0073985	=	FBgn0030588	FBtr0073985	100	83.3705	81.8434	84.8976	794.705
ics	FBtr0342906	=	CUFF.833	FBtr0342906	100	83.1585	79.1914	87.1255	754.881
BI-1	FBtr0076711	=	CUFF.4746	FBtr0076711	100	82.991	78.941	87.041	785.807
vari	FBtr0089946	=	CUFF.1091	FBtr0089946	100	82.7033	78.9026	86.504	823.594
CG45050	FBtr0344368	=	CUFF.4626	FBtr0344368	93	82.6855	78.8657	86.5054	753.241
pr	FBtr0089395	=	CUFF.1103	FBtr0089395	100	82.5904	78.5389	86.642	787.509
CG17707	FBtr0300673	=	CUFF.6162	FBtr0300673	80	82.5322	78.7978	86.2665	832.355
Atpalpha	FBtr0333324	=	CUFF.5368	FBtr0333324	100	82.3607	78.7835	85.9379	778.432
ChLD3	FBtr0080892	=	CUFF.975	FBtr0080892	100	82.3548	78.6391	86.0704	839.272
CG6739	FBtr0079472	=	CUFF.430	FBtr0079472	100	82.191	78.4867	85.8953	700.947
m	FBtr0073555	=	CUFF.6751	FBtr0073555	100	82.1463	80.9112	83.3815	798.85
levy	FBtr0072061	=	FBgn0034877	FBtr0072061	100	81.9982	77.3568	86.6396	787.244
CG42237	FBtr0073722	=	CUFF.6810	FBtr0073722	100	81.9409	78.0703	85.8115	812.765
aop	FBtr0077850	=	CUFF.100	FBtr0077850	100	81.7859	78.2616	85.3101	748.183
ERp60	FBtr0088058	=	FBgn0033663	FBtr0088058	100	81.7457	77.9785	85.513	770.375
Pp1-87B	FBtr0082595	=	CUFF.4870	FBtr0082595	100	81.5465	80.0149	83.0782	786.051
dy	FBtr0073612	=	CUFF.6752	FBtr0073612	100	81.3048	77.7368	84.8728	812.251
CG12384	FBtr0088155	=	CUFF.4287	FBtr0088155	100	81.2983	78.4435	84.153	786.639
ced-6	FBtr0088548	=	CUFF.1786	FBtr0088548	100	81.2689	77.5945	84.9432	802.552
dyl	FBtr0073342	=	CUFF.7396	FBtr0073342	36	81.2442	77.4278	85.0606	807.613
CG13376	FBtr0308207	=	CUFF.6161	CUFF.6161.1	100	81.0887	77.0207	85.1567	806.753
Cad99C	FBtr0085488	=	CUFF.5915	FBtr0085488	100	81.0487	77.5785	84.519	781.869
Cyp6a20	FBtr0300127	=	CUFF.2062	FBtr0300127	100	80.7918	77.0629	84.5207	737.48
gfzf	FBtr0114531	=	CUFF.4475	FBtr0114531	100	80.6495	76.7217	84.5773	795.137
Rab11	FBtr0084011	=	CUFF.5380	FBtr0084011	100	80.5475	76.7488	84.3461	766.737
slmb	FBtr0330049	=	CUFF.5381	FBtr0330049	100	80.537	76.9606	84.1133	737.254
Mfe2	FBtr0074209	=	CUFF.6994	FBtr0074209	100	80.1888	76.5573	83.8203	809.453
Hil	FBtr0086255	=	CUFF.2477	FBtr0086255	100	79.9377	76.4245	83.4508	786.684
Arp1	FBtr0082652	=	CUFF.4888	FBtr0082652	100	79.861	76.0867	83.6354	756.115
fng	FBtr0078267	=	CUFF.4029	FBtr0078267	100	79.5718	75.8706	83.273	778.993
CG6126	FBtr0083278	=	CUFF.5093	FBtr0083278	100	79.4068	77.8694	80.9442	769.58
Klc	FBtr0075951	=	CUFF.3560	FBtr0075951	100	79.3417	75.6816	83.0019	760.468
Cyp4s3	FBtr0074028	=	CUFF.6905	FBtr0074028	100	79.3148	75.7281	82.9015	637.232
emc	FBtr0072578	=	CUFF.2830	FBtr0072578	100	79.2919	75.671	82.9128	728.077
AnxB10	FBtr0301931	=	CUFF.7261	FBtr0301931	100	79.2079	75.2216	83.1943	737.592
CG13643	FBtr0310462	=	CUFF.5629	FBtr0310462	100	79.2077	75.6262	82.7893	753.812
CG1161	FBtr0078785	=	CUFF.4379	FBtr0078785	100	79.1378	75.1516	83.1239	770.449
CG14567	FBtr0078454	=	CUFF.4105	FBtr0078454	100	78.8448	76.2572	81.4325	829.928
Rtnl1	FBtr0079041	=	CUFF.221	FBtr0079041	100	78.7944	74.6317	82.9572	736.67
CG4998	FBtr0075377	=	CUFF.3730	FBtr0075377	100	78.6007	75.1382	82.0633	822.215
CG12643	FBtr0071481	=	CUFF.6662	FBtr0071481	100	78.5912	76.4221	80.7603	728.189
Tsp42El	FBtr0089032	=	FBgn0033134	FBtr0089032	100	78.5067	76.3662	80.6473	730.96
crc	FBtr0081513	=	CUFF.1175	FBtr0081513	13	78.4965	74.8434	82.1495	760.131
osp	FBtr0301495	=	CUFF.883	FBtr0301495	100	78.4861	75.1114	81.8607	774.457
Sod3	FBtr0339489	=	CUFF.4294	FBtr0339489	38	77.6376	73.6756	81.5996	667.229
CG6592	FBtr0077044	=	CUFF.3121	FBtr0077044	100	77.0212	73.3437	80.6987	642.498
Mdh2	FBtr0083563	=	FBgn0262559	FBtr0083563	100	76.8479	74.9442	78.7515	684.638
Rtnl1	FBtr0079042	=	CUFF.221	FBtr0079042	97	76.7626	72.984	80.5412	717.674
stck	FBtr0081845	=	CUFF.4552	FBtr0081845	100	76.4072	72.7089	80.1055	734.462
Kat60	FBtr0078827	=	CUFF.4364	FBtr0078827	100	76.0603	72.5681	79.5525	702.826
CG15649	FBtr0300563	=	CUFF.2465	FBtr0300563	100	76.05	71.8264	80.2736	768.934
bou	FBtr0071004	=	CUFF.6534	FBtr0071004	100	75.9016	73.3279	78.4753	746.055
CG8740	FBtr0088713	=	CUFF.1690	FBtr0088713	59	75.8794	72.4515	79.3072	701.114
knk	FBtr0082194	=	CUFF.4685	FBtr0082194	100	75.6775	72.2853	79.0698	790.076
CG13428	FBtr0086267	=	CUFF.2443	FBtr0086267	100	75.6688	71.2459	80.0917	656.303
Bsg	FBtr0079566	=	CUFF.500	FBtr0079566	100	75.6384	72.1446	79.1321	661.555
Vha16-1	FBtr0086152	=	CUFF.1421	FBtr0086152	17	75.451	71.9209	78.9811	696.846
Dlc90F	FBtr0083575	=	CUFF.5218	FBtr0083575	100	75.3713	72.9839	77.7587	728.181
Tpr2	FBtr0080867	=	CUFF.908	FBtr0080867	83	75.3566	71.7472	78.966	700.942
shrb	FBtr0088623	=	FBgn0086656	FBtr0088623	100	75.2828	73.351	77.2147	707.144
toc	FBtr0329906	=	CUFF.179	FBtr0329906	100	75.2726	71.9479	78.5974	692.439
gk	FBtr0075126	=	CUFF.3854	FBtr0075126	100	75.1975	73.306	77.089	735.68
uif	FBtr0302162	=	CUFF.453	FBtr0302162	100	75.1482	71.9597	78.3366	759.554
CG9399	FBtr0082110	=	CUFF.4635	FBtr0082110	100	74.9754	71.2811	78.6698	684.851
CG12995	FBtr0074402	=	FBgn0030826	FBtr0074402	100	74.7394	72.0416	77.4372	772.998
CG4770	FBtr0083822	=	CUFF.5304	FBtr0083822	100	74.7074	72.9712	76.4435	773.7
CG12004	FBtr0072745	=	CUFF.2966	FBtr0072745	100	74.7008	71.3039	78.0978	697.796
CG12814	FBtr0110786	=	CUFF.4699	FBtr0110786	100	74.6846	71.2189	78.1502	721.357
CheA7a	FBtr0071055	=	FBgn0029948	FBtr0071055	100	74.6236	72.1038	77.1435	694.19
CG3662	FBtr0078012	=	CUFF.41	FBtr0078012	100	74.4482	70.9489	77.9475	717.44
CG15888	FBtr0100257	=	FBgn0038131	FBtr0100257	100	74.3307	72.2859	76.3754	679.809
Atg13	FBtr0081843	=	FBgn0261108	FBtr0081843	100	74.2355	72.9862	75.4848	685.362
crim	FBtr0076123	=	CUFF.3499	FBtr0076123	100	74.1376	70.1986	78.0766	726.404
CG9769	FBtr0078892	=	CUFF.4339	FBtr0078892	100	74.117	72.2272	76.0069	724.708
Cpr73D	FBtr0113176	=	CUFF.3796	FBtr0113176	100	74.0846	70.6965	77.4728	708.346
Nrx-IV	FBtr0075999	=	FBgn0013997	FBtr0075999	100	73.9642	70.7646	77.1638	729.288
CG17121	FBtr0084361	=	CUFF.5498	FBtr0084361	100	73.7009	71.9012	75.5006	716.516
CG32694	FBtr0307382	=	CUFF.6728	FBtr0307382	40	73.5638	70.1908	76.9368	692.28
Reg-5	FBtr0072427	=	CUFF.2755	FBtr0072427	100	73.4488	69.9916	76.9061	675.973
stai	FBtr0079196	=	CUFF.333	FBtr0079196	100	73.3586	69.9273	76.7899	730.167
vsg	FBtr0330097	=	CUFF.3362	FBtr0076399	100	73.3342	69.8358	76.8327	690.346
CG12769	FBtr0088827	=	CUFF.1577	FBtr0088827	100	73.2233	70.0471	76.3996	704.694
Fer1HCH	FBtr0085632	=	CUFF.6003	FBtr0085632	62	73.1995	69.2219	77.1771	704.169
Tcp-1zeta	FBtr0074086	=	CUFF.6951	FBtr0074086	100	72.9244	71.3686	74.4803	703.622
CG7630	FBtr0075217	=	CUFF.3805	FBtr0075217	100	72.5309	69.2642	75.7975	703.669
CG11951	FBtr0306020	=	CUFF.5972	FBtr0306020	100	72.2564	69.0088	75.5039	617.119
Cctgamma	FBtr0083337	=	CUFF.5131	FBtr0083337	100	72.132	68.8044	75.4596	701.254
CG5273	FBtr0070135	=	CUFF.6189	FBtr0070135	100	72.0689	68.6477	75.4901	706.468
ImpE2	FBtr0073141	=	FBgn0001254	FBtr0073141	100	72.0535	70.4192	73.6878	669.93
14-3-3zeta	FBtr0088418	=	CUFF.1837	FBtr0088418	28	72.0275	68.7049	75.35	658.942
CG14457	FBtr0331774	=	CUFF.4135	FBtr0331774	46	71.9288	68.1972	75.6604	745.162
Arf79F	FBtr0078571	=	CUFF.4149	FBtr0078571	100	71.9107	68.2156	75.6058	701.76
CG4678	FBtr0300032	=	CUFF.7046	FBtr0300032	100	71.7089	68.2938	75.124	715.851
Ggamma1	FBtr0088645	=	CUFF.1632	FBtr0088645	100	71.562	68.2891	74.8348	678.452
CG43897	FBtr0332820	=	CUFF.3369	FBtr0332820	100	71.3868	68.0594	74.7142	631.583
CG6051	FBtr0305050	=	CUFF.5801	FBtr0305050	100	71.3732	68.2661	74.4803	642.433
CG31176	FBtr0084114	=	CUFF.5402	FBtr0084114	100	71.2631	69.9228	72.6033	707.391
Rab23	FBtr0078727	=	CUFF.4398	FBtr0078727	100	71.004	69.5978	72.4102	709.024
ScpX	FBtr0081109	=	CUFF.1026	FBtr0081109	100	70.7573	69.2105	72.3041	696.647
Nmda1	FBtr0089876	=	CUFF.1897	FBtr0089876	100	70.7509	67.4007	74.101	683.421
26-29-p	FBtr0075766	=	FBgn0250848	FBtr0075766	100	70.7061	69.1547	72.2575	693.367
Atpalpha	FBtr0089510	=	CUFF.5368	FBtr0089510	86	70.6519	67.4381	73.8657	667.767
CG11550	FBtr0085867	=	CUFF.6039	FBtr0085867	100	70.4218	68.3985	72.4452	726.758
Cdc42	FBtr0309214	=	CUFF.7202	FBtr0309214	100	70.3986	67.1511	73.646	677.556
cu	FBtr0113219	=	CUFF.4770	FBtr0113219	100	70.3478	67.1195	73.5761	645.538
tal-AA	FBtr0299996	=	FBgn0259731	FBtr0299998	100	70.1338	68.439	71.8286	604.636
CG2837	FBtr0077401	=	CUFF.217	FBtr0077401	75	70.1143	66.1861	74.0425	674.266
f-cup	FBtr0112939	=	CUFF.4952	FBtr0112939	100	70.0144	66.7738	73.255	599.134
scyl	FBtr0339908	=	FBgn0041094	FBtr0339908	100	69.8922	66.777	73.0075	614.099
arm	FBtr0089991	=	CUFF.6253	FBtr0089991	100	69.4921	66.3051	72.6791	669.102
Tsp74F	FBtr0075155	=	CUFF.3840	FBtr0075155	40	69.194	65.6153	72.7727	651.032
CG3036	FBtr0077391	=	CUFF.216	FBtr0077391	100	69.0788	65.965	72.1926	664.307
CG4617	FBtr0331308	=	CUFF.6480	FBtr0331308	100	68.9214	65.6891	72.1536	607.205
Gapdh1	FBtr0088903	=	FBgn0001091	FBtr0100479	100	68.9145	65.5504	72.2787	655.99
Trip1	FBtr0079053	=	CUFF.212	FBtr0079053	100	68.8815	65.4567	72.3063	675.364
CG8636	FBtr0070446	=	FBgn0029629	FBtr0070446	100	68.8466	66.8108	70.8824	668.617
CG1890	FBtr0085836	=	CUFF.6062	FBtr0085836	100	68.7133	66.2663	71.1604	658.267
Gel	FBtr0078968	=	CUFF.4410	FBtr0078968	42	68.4115	65.1697	71.6533	650.399
Got2	FBtr0077867	=	FBgn0001125	FBtr0077867	100	68.361	65.0958	71.6263	612.352
CG13887	FBtr0072583	=	CUFF.2844	FBtr0072583	100	68.3456	64.8668	71.8244	647.381
CG9932	FBtr0310277	=	CUFF.796	FBtr0310277	100	68.2672	65.3354	71.1989	611.118
CG2767	FBtr0081822	=	CUFF.4522	FBtr0081822	100	68.2507	64.9066	71.5949	646.353
CG7656	FBtr0075592	=	CUFF.3676	FBtr0075592	100	68.1799	64.7538	71.606	636.496
Dyrk2	FBtr0089290	=	CUFF.917	FBtr0089290	40	68.0901	65.0455	71.1346	618.982
CG9990	FBtr0305088	=	CUFF.5844	FBtr0305088	100	68.0387	64.8857	71.1917	672.257
Tsf2	FBtr0075966	=	CUFF.3548	FBtr0075966	100	68.0292	66.8071	69.2512	646.636
rho-4	FBtr0073518	=	CUFF.6738	FBtr0073518	100	68.0226	64.7871	71.2582	662.295
eRF1	FBtr0078173	=	CUFF.3978	FBtr0078173	100	67.7279	64.5341	70.9217	665.138
Ucrh	FBtr0301783	=	CUFF.4189	FBtr0301783	100	67.712	63.3998	72.0242	661.941
His4r	FBtr0082962	=	CUFF.5007	FBtr0082962	29	67.5595	63.0769	72.0421	668.584
Ance-2	FBtr0080554	=	CUFF.3163	FBtr0080554	100	67.41	66.0217	68.7984	588.691
CG5835	FBtr0083751	=	CUFF.5282	FBtr0083751	100	67.3979	64.1022	70.6935	552.703
Pka-R2	FBtr0088438	=	CUFF.1742	FBtr0088438	64	67.3389	64.3131	70.3648	629.709
Spn42Dd	FBtr0300357	=	CUFF.1419	FBtr0300357	100	67.2407	63.8928	70.5887	621.575
mub	FBtr0078468	=	CUFF.4113	FBtr0078468	100	67.1689	64.1324	70.2054	658.448
Ip259	FBtr0080017	=	CUFF.651	FBtr0080017	12	67.1613	63.6536	70.669	648.228
RpS23	FBtr0087575	=	FBgn0033912	FBtr0087575	10	67.1519	63.1056	71.1982	678.863
emp	FBtr0072400	=	CUFF.3081	FBtr0072400	22	66.808	63.5925	70.0235	649.544
CG11151	FBtr0073819	=	CUFF.6849	FBtr0073819	100	66.8037	62.959	70.6484	645.687
Rab1	FBtr0084104	=	CUFF.6440	FBtr0084104	100	66.746	63.4658	70.0262	637.957
Gs2	FBtr0343562	=	CUFF.6724	FBtr0343562	35	66.7205	63.3062	70.1349	591.204
sun	FBtr0074176	=	FBgn0014391	FBtr0074176	100	66.626	62.2468	71.0053	655.089
CG14818	FBtr0070364	=	FBgn0026088	FBtr0070364	100	66.596	62.5212	70.6707	641.628
CG5009	FBtr0089548	=	CUFF.2252	FBtr0089548	100	66.5886	65.2923	67.8849	617.795
Cralbp	FBtr0077117	=	CUFF.3109	FBtr0077117	100	66.4653	63.2866	69.6439	589.138
aralar1	FBtr0085693	=	CUFF.5991	FBtr0085693	100	66.3981	63.3389	69.4573	568.785
Fis1	FBtr0273208	=	CUFF.1331	FBtr0273208	100	66.3846	62.6011	70.1681	641.306
ome	FBtr0299650	=	CUFF.3644	FBtr0299650	100	66.2671	63.3173	69.2169	672.363
skap	FBtr0334328	=	CUFF.4578	FBtr0334328	100	66.255	63.0419	69.4681	612.287
fax	FBtr0100477	=	CUFF.3733	FBtr0100477	100	66.1885	63.1586	69.2184	655.501
Osi21	FBtr0080214	=	CUFF.720	FBtr0080214	100	66.1624	62.8666	69.4581	689.736
cold	FBtr0078069	=	FBgn0031268	FBtr0078069	100	66.1347	62.7845	69.4849	645.521
CG9328	FBtr0081415	=	CUFF.1093	FBtr0081415	76	66.1169	62.8464	69.3873	599.145
Gs2	FBtr0073496	=	CUFF.6724	FBtr0073496	34	66.0897	62.6948	69.4846	585.614
aralar1	FBtr0330290	=	CUFF.5991	FBtr0085694	99	66.0207	62.9556	69.0858	565.551
CG32082	FBtr0076216	=	CUFF.3449	FBtr0076216	100	65.9514	63.0912	68.8117	622.902
Tie	FBtr0073323	=	CUFF.7412	FBtr0073323	100	65.8313	62.9757	68.6869	633.026
CG7724	FBtr0075284	=	CUFF.3791	FBtr0075284	100	65.8167	64.114	67.5195	629.052
CG2789	FBtr0078066	=	CUFF.28	FBtr0078066	100	65.611	62.1276	69.0944	634.558
CycG	FBtr0085803	=	CUFF.6059	CUFF.6059.2	39	65.4716	62.4432	68.5001	619.364
RpL10	FBtr0299870	=	CUFF.4155	FBtr0299870	16	65.3012	61.3225	69.2799	650.227
Aats-phe	FBtr0087594	=	CUFF.1967	FBtr0087594	100	65.2895	63.651	66.928	601.86
tkv	FBtr0079089	=	CUFF.235	FBtr0079089	100	65.288	62.3763	68.1997	635.05
haf	FBtr0310018	=	CUFF.113	FBtr0310018	100	65.2312	62.3696	68.0928	620.627
Hsc70Cb	FBtr0075771	=	CUFF.3617	FBtr0075771	100	65.0021	62.0279	67.9763	608.716
Myo10A	FBtr0346278	=	CUFF.6696	FBtr0346278	100	64.8957	62.1431	67.6483	627.055
Kul	FBtr0085460	=	CUFF.5895	FBtr0085460	100	64.7402	61.9725	67.5078	581.936
Atpalpha	FBtr0089513	=	CUFF.5368	FBtr0089513	78	64.5061	61.6113	67.4009	609.68
ken	FBtr0072129	=	CUFF.2686	FBtr0072129	100	64.4471	63.2932	65.601	658.501
Fer1HCH	FBtr0085631	=	CUFF.6003	FBtr0085631	55	64.3184	61.1011	67.5357	618.733
mt:ND2	FBtr0100857	=	CUFF.7324	FBtr0100857	100	64.217	60.9117	67.5223	601.174
CG32066	FBtr0076277	=	CUFF.3414	FBtr0076277	100	64.1839	61.1594	67.2083	550.936
CG31689	FBtr0077705	=	CUFF.122	FBtr0077705	100	63.9905	60.975	67.0059	559.187
mys	FBtr0340135	=	CUFF.6550	FBtr0340135	100	63.7788	60.8929	66.6646	564.239
chrb	FBtr0076093	=	CUFF.3483	FBtr0076093	100	63.6299	60.8796	66.3802	571.005
par-1	FBtr0301504	=	CUFF.3019	FBtr0301504	96	63.5813	60.7166	66.4459	598.286
PHGPx	FBtr0073067	=	FBgn0035438	FBtr0073067	100	63.3434	59.7701	66.9167	577.796
hdly	FBtr0113257	=	CUFF.5363	FBtr0113257	100	62.9347	59.8154	66.054	571.694
Rpn6	FBtr0087475	=	CUFF.2047	FBtr0087475	100	62.7516	59.7776	65.7255	565.387
Scsalpha	FBtr0073151	=	CUFF.3032	FBtr0073151	100	62.7194	59.6065	65.8322	591.075
Hsc70Cb	FBtr0075772	=	CUFF.3617	FBtr0075772	96	62.7128	59.8302	65.5955	587.278
lft	FBtr0302490	=	CUFF.627	FBtr0302490	100	62.7015	59.5252	65.8777	570.934
CG34375	FBtr0302319	=	CUFF.5493	FBtr0302319	40	62.4526	59.3462	65.559	577.663
CG9689	FBtr0340682	=	CUFF.6971	FBtr0340682	100	62.2942	58.4399	66.1484	642.843
Osi11	FBtr0078614	=	FBgn0037418	FBtr0078614	100	62.2828	60.4652	64.1003	632.622
RpL30	FBtr0340319	=	CUFF.1023	FBtr0340319	25	62.2337	58.3111	66.1562	622.908
Btk29A	FBtr0330692	=	CUFF.485	FBtr0330692	100	62.2226	59.3419	65.1034	569.219
CG5001	FBtr0307057	=	CUFF.150	FBtr0307057	47	62.2224	59.0367	65.408	587.477
CG16947	FBtr0079271	=	CUFF.369	FBtr0079271	100	62.0331	59.1189	64.9473	594.782
CG9990	FBtr0085308	=	CUFF.5844	FBtr0085308	91	61.9668	59.1329	64.8007	612.264
CLIP-190	FBtr0332452	=	CUFF.999	FBtr0332452	100	61.9665	58.9666	64.9664	575.598
CG18624	FBtr0071140	=	CUFF.6502	FBtr0344535	100	61.948	58.1416	65.7544	580.798
Rab5	FBtr0077797	=	CUFF.127	FBtr0077797	100	61.8564	58.8734	64.8394	545.381
Debcl	FBtr0086108	=	CUFF.1395	FBtr0086108	100	61.7767	60.2738	63.2795	560.288
CG33129	FBtr0080170	=	CUFF.680	FBtr0080170	100	61.7269	58.7192	64.7347	618.548
CG6287	FBtr0080222	=	CUFF.710	FBtr0080222	100	61.4691	59.7497	63.1884	606.919
Chc	FBtr0074179	=	CUFF.6959	FBtr0074179	100	61.4223	58.7599	64.0848	593.931
Crc	FBtr0334618	=	CUFF.4640	FBtr0334618	81	61.4094	58.2668	64.5521	616.823
TER94	FBtr0088391	=	CUFF.1741	FBtr0088391	100	61.3084	58.5087	64.108	586.405
CG1632	FBtr0071170	=	CUFF.6558	FBtr0071170	100	61.1843	58.4896	63.879	575.189
CG3560	FBtr0074216	=	FBgn0030733	FBtr0074216	100	61.132	57.4346	64.8293	587.504
tmod	FBtr0085663	=	CUFF.6016	FBtr0085663	72	61.0681	58.1617	63.9745	564.371
Prx2540-2	FBtr0088259	=	CUFF.1991	FBtr0088259	100	61.0629	58.971	63.1549	553.844
sinu	FBtr0077136	=	FBgn0010894	FBtr0077136	100	61.06	59.6909	62.429	575.115
Rpt1	FBtr0088947	=	CUFF.1525	FBtr0088947	100	60.8941	57.9242	63.8639	579.357
ftz-f1	FBtr0304627	=	CUFF.3877	FBtr0304627	100	60.7821	58.1296	63.4345	529.12
CG5346	FBtr0084289	=	CUFF.5462	FBtr0084289	100	60.7588	59.3423	62.1753	556.791
CG32170	FBtr0075258	=	CUFF.3785	FBtr0075258	53	60.7563	57.6911	63.8215	525.334
Prosbeta5	FBtr0088225	=	FBgn0029134	FBtr0088225	100	60.5821	57.4886	63.6756	557.474
CG2816	FBtr0300299	=	FBgn0031564	FBtr0300299	100	60.5573	56.9202	64.1944	410.218
CG3777	FBtr0344149	=	CUFF.6169	FBtr0344149	69	60.5303	57.732	63.3286	585.672
Pdk	FBtr0306807	=	CUFF.1780	FBtr0306807	100	60.4851	57.7273	63.2428	530.432
CG5104	FBtr0078209	=	CUFF.4006	FBtr0078209	100	60.3947	58.2249	62.5645	585.402
resilin	FBtr0087024	=	FBgn0034157	FBtr0087024	100	60.3016	57.4507	63.1526	618.762
CG30415	FBtr0072030	=	CUFF.2646	FBtr0072030	100	60.0264	56.3861	63.6667	584.745
QC	FBtr0077080	=	CUFF.3117	FBtr0077080	100	59.9651	56.8987	63.0315	545.543
mwh	FBtr0331392	=	CUFF.2856	FBtr0331392	100	59.8452	57.1413	62.5491	571.487
Spn77Ba	FBtr0074842	=	CUFF.3973	FBtr0074842	100	59.8075	56.8469	62.7682	562.29
CG6357	FBtr0087638	=	FBgn0033875	FBtr0087638	100	59.4444	57.846	61.0428	518.423
Men	FBtr0082660	=	CUFF.4891	FBtr0082660	97	59.3875	56.5821	62.193	563.841
CG31195	FBtr0302188	=	CUFF.5388	FBtr0302188	100	59.3831	58.4143	60.3519	580.633
sm	FBtr0304655	=	CUFF.2553	FBtr0304655	100	59.3651	56.5883	62.142	557.808
VhaSFD	FBtr0335143	=	CUFF.971	FBtr0335143	47	59.2548	56.3698	62.1398	527.618
Pdcd4	FBtr0073840	=	CUFF.6850	CUFF.6850.4	100	59.2125	56.4879	61.9372	558.301
bnb	FBtr0074657	=	CUFF.7143	FBtr0074657	100	59.1818	56.2244	62.1391	543.116
CoVIb	FBtr0074817	=	CUFF.7212	FBtr0074817	67	59.1187	55.1003	63.1371	540.883
RpS19a	FBtr0340149	=	CUFF.7052	FBtr0340149	14	59.1101	55.5239	62.6962	587.971
ko	FBtr0078324	=	CUFF.4047	FBtr0078324	100	59.1054	56.4392	61.7716	558.817
Sema-1b	FBtr0086890	=	CUFF.2242	FBtr0086890	100	58.9676	56.3646	61.5707	514.405
Lasp	FBtr0100145	=	CUFF.3777	FBtr0100145	100	58.7974	56.1593	61.4356	533.992
E(spl)mbeta-HLH	FBtr0084982	=	CUFF.5710	FBtr0084982	100	58.6993	56.778	60.6206	591.887
Xbp1	FBtr0310044	=	CUFF.2479	FBtr0310044	100	58.5956	55.696	61.4951	555.934
CG12163	FBtr0078822	=	CUFF.4365	FBtr0078822	100	58.4675	55.5822	61.3528	572.227
Tal	FBtr0072141	=	CUFF.2694	FBtr0072141	100	58.3124	56.5147	60.1101	559.1
CG1902	FBtr0088531	=	CUFF.1800	FBtr0088531	100	57.9296	55.1406	60.7186	544.904
P5CDh1	FBtr0078445	=	CUFF.4112	FBtr0078445	100	57.9265	55.2483	60.6046	551.176
mfas	FBtr0082497	=	CUFF.5152	FBtr0082497	100	57.8575	55.0369	60.6781	589.97
Tep3	FBtr0079477	=	CUFF.433	FBtr0079477	100	57.7892	55.2571	60.3212	539.317
Trxr-1	FBtr0071167	=	CUFF.6548	FBtr0071167	100	57.7737	55.0388	60.5087	565.365
jdp	FBtr0085682	=	CUFF.5988	FBtr0085682	100	57.7408	54.9932	60.4885	511.283
CG14476	FBtr0070058	=	CUFF.7287	FBtr0070058	100	57.6965	55.0864	60.3065	571.893
aru	FBtr0078031	=	CUFF.54	FBtr0078031	100	57.2745	54.6742	59.8748	536.322
CG8258	FBtr0088683	=	CUFF.1633	FBtr0088683	100	57.1447	55.7681	58.5213	555.023
Prosalpha7	FBtr0089998	=	FBgn0023175	FBtr0089998	100	57.1381	55.2417	59.0346	555.496
Sec61beta	FBtr0087498	=	CUFF.2041	FBtr0087498	100	57.0892	54.9863	59.1921	565.083
Desi	FBtr0082274	=	FBgn0037832	FBtr0082274	100	56.9697	55.1017	58.8377	582.506
tyn	FBtr0340057	=	CUFF.6163	FBtr0340057	100	56.9113	54.3583	59.4643	573.963
CG6583	FBtr0080358	=	CUFF.742	FBtr0080358	100	56.9102	53.9383	59.8822	489.934
Klp10A	FBtr0346270	=	CUFF.6704	FBtr0346270	100	56.8907	54.3613	59.4201	530.012
CG5646	FBtr0085210	=	CUFF.5790	FBtr0085210	100	56.7592	55.0996	58.4189	515.96
nahoda	FBtr0304795	=	CUFF.2745	FBtr0304795	47	56.7359	54.2051	59.2667	537.163
bun	FBtr0299657	=	CUFF.770	CUFF.770.4	100	56.6225	54.0178	59.2273	535.736
mys	FBtr0071105	=	CUFF.6550	FBtr0071105	89	56.4579	53.8672	59.0485	499.472
Rack1	FBtr0331238	=	CUFF.460	FBtr0331238	21	56.3679	53.3267	59.4091	560.256
CG7330	FBtr0332861	=	CUFF.3854	FBtr0332861	42	56.1681	52.9437	59.3924	560.562
CG11652	FBtr0076130	=	CUFF.3498	FBtr0076130	100	56.0108	53.1938	58.8278	524.453
CG1943	FBtr0334668	=	FBgn0037468	FBtr0334668	44	56.0059	52.8691	59.1426	543.128
Irp-1B	FBtr0082259	=	FBgn0024957	FBtr0082259	100	55.9834	54.8773	57.0895	548.353
csw	FBtr0070380	=	CUFF.6256	FBtr0070380	100	55.7984	53.2905	58.3064	518.809
l(2)34Fc	FBtr0080640	=	CUFF.848	FBtr0080640	100	55.7401	52.484	58.9963	503.716
CG14218	FBtr0308569	=	CUFF.7190	FBtr0308569	45	55.705	52.7116	58.6985	547.571
CG10863	FBtr0073171	=	CUFF.3039	FBtr0073171	100	55.6879	52.7769	58.5989	474.06
Amph	FBtr0333099	=	CUFF.1943	FBtr0333099	100	55.626	52.9726	58.2794	515.642
Lmpt	FBtr0302784	=	CUFF.3785	FBtr0302784	100	55.541	52.865	58.217	500.205
Int6	FBtr0075345	=	FBgn0025582	FBtr0075345	100	55.46	52.719	58.2011	533.637
CG1707	FBtr0089013	=	CUFF.1463	FBtr0089013	100	55.4277	52.2586	58.5967	527.239
Spn28Dc	FBtr0079549	=	CUFF.449	FBtr0079549	100	55.4098	54.019	56.8006	457.839
betaTub97EF	FBtr0300611	=	CUFF.5828	FBtr0300611	100	55.3355	52.6444	58.0266	508.095
bnb	FBtr0074656	=	CUFF.7143	FBtr0074656	93	55.0527	52.377	57.7285	505.223
Rab5	FBtr0077795	=	CUFF.127	FBtr0077795	89	54.9412	52.1445	57.738	484.411
CG1311	FBtr0073232	=	CUFF.7392	FBtr0073232	100	54.9112	52.3602	57.4623	544.67
CG6118	FBtr0113240	=	CUFF.5050	FBtr0113240	100	54.8265	52.4033	57.2498	542.125
Tsp66E	FBtr0076506	=	CUFF.3298	FBtr0076506	100	54.8197	52.0407	57.5987	565.049
CG1440	FBtr0071197	=	CUFF.6555	FBtr0071197	100	54.7088	51.9982	57.4195	517.796
Syb	FBtr0273275	=	CUFF.1972	FBtr0273275	100	54.6525	51.5552	57.7499	520.437
14-3-3zeta	FBtr0088415	=	CUFF.1837	FBtr0088415	22	54.6242	52.0013	57.2472	499.729
CG34382	FBtr0332686	=	CUFF.3376	FBtr0332686	100	54.6107	51.9881	57.2333	511.822
Lk6	FBtr0082534	=	CUFF.4810	FBtr0082534	100	54.6086	52.2287	56.9884	494.154
CG17404	FBtr0302311	=	CUFF.4826	FBtr0302311	100	54.5032	51.5395	57.4668	500.404
CG1970	FBtr0089105	=	CUFF.6101	FBtr0089105	100	54.3098	51.631	56.9886	531.807
CG14132	FBtr0113334	=	CUFF.3499	FBtr0113334	100	54.2814	52.3514	56.2114	509.46
CG18549	FBtr0082632	=	CUFF.4874	FBtr0082632	100	54.2549	52.9479	55.5619	503.363
Jupiter	FBtr0082452	=	CUFF.4791	FBtr0082452	100	54.2236	51.3693	57.0779	544.341
Xbp1	FBtr0310045	=	CUFF.2479	FBtr0310045	92	54.1978	51.465	56.9306	514.209
Mgstl	FBtr0077243	=	CUFF.7250	FBtr0077243	100	54.1943	50.9095	57.4791	526.496
Eps-15	FBtr0072434	=	CUFF.2752	FBtr0072434	100	54.1384	51.7384	56.5385	494.61
CG30423	FBtr0346609	=	CUFF.2766	FBtr0346609	100	54.1375	51.8857	56.3894	528.104
Nc73EF	FBtr0075267	=	CUFF.3797	FBtr0075267	100	54.1304	51.6012	56.6595	517.557
AnxB10	FBtr0070025	=	CUFF.7261	FBtr0070025	68	54.0143	51.0224	57.0062	502.986
bai	FBtr0084758	=	FBgn0045866	FBtr0084758	100	53.9418	50.92	56.9636	492.437
CG2157	FBtr0073382	=	CUFF.6691	FBtr0073382	100	53.9364	51.0303	56.8425	510.238
Doa	FBtr0299744	=	CUFF.5867	FBtr0299744	100	53.8993	51.4885	56.3101	503.772
CG14257	FBtr0299564	=	CUFF.5795	FBtr0299564	23	53.7896	51.1926	56.3865	529.178
kay	FBtr0099990	=	CUFF.5962	FBtr0099990	100	53.5877	51.1017	56.0737	489.751
CG5642	FBtr0076022	=	CUFF.3523	FBtr0076022	100	53.5722	52.2181	54.9263	522.514
tx	FBtr0339598	=	CUFF.5736	FBtr0339598	100	53.4861	50.9068	56.0654	526.001
CG3731	FBtr0083000	=	CUFF.5028	FBtr0083000	100	53.446	50.818	56.074	518.594
CG5273	FBtr0070136	=	CUFF.6189	FBtr0070136	74	53.3968	50.7154	56.0782	523.431
Treh	FBtr0071540	=	CUFF.2488	FBtr0071540	100	53.3673	50.8212	55.9134	495.633
CG17691	FBtr0302409	=	CUFF.1252	FBtr0302409	100	53.2727	50.5238	56.0215	524.139
CG11455	FBtr0078117	=	CUFF.66	FBtr0078117	100	53.2676	49.7534	56.7818	503.643
stv	FBtr0113425	=	CUFF.3603	FBtr0113425	100	53.248	50.7612	55.7349	493.083
Timp	FBtr0082245	=	CUFF.4693	FBtr0082245	100	53.2423	50.6128	55.8718	539.242
Skeletor	FBtr0305664	=	CUFF.4711	FBtr0305664	63	53.1978	50.8188	55.5768	534.37
NUCB1	FBtr0075171	=	FBgn0052190	FBtr0075171	100	53.1831	51.9503	54.416	512.013
yin	FBtr0340204	=	CUFF.6634	FBtr0340204	100	53.1379	50.6866	55.5892	510.548
RpS13	FBtr0346454	=	CUFF.529	FBtr0346454	13	53.0828	49.6816	56.484	523.048
koi	FBtr0335515	=	CUFF.1416	FBtr0335515	100	53.0294	50.4702	55.5885	492.925
Xrp1	FBtr0083703	=	CUFF.5260	FBtr0083703	45	52.972	50.0907	55.8532	542.477
CG7834	FBtr0085535	=	CUFF.5963	FBtr0085535	100	52.9402	50.0382	55.8422	463.068
Rpt6	FBtr0077189	=	FBgn0020369	FBtr0077189	100	52.8835	50.2166	55.5504	508.257
CG5758	FBtr0081036	=	CUFF.978	FBtr0081036	100	52.851	50.3938	55.3082	534.663
Eip78C	FBtr0078307	=	CUFF.4056	FBtr0078307	100	52.7813	50.3754	55.1873	513.478
Prosbeta2	FBtr0075629	=	CUFF.3650	FBtr0075629	100	52.5981	49.7895	55.4067	498.413
Hop	FBtr0078131	=	FBgn0024352	FBtr0078131	100	52.5172	51.2377	53.7967	517.185
CG9917	FBtr0074237	=	CUFF.7009	FBtr0074237	100	52.3567	49.8111	54.9023	497.202
Cpr76Ba	FBtr0074977	=	FBgn0036878	FBtr0074977	100	52.3553	50.3271	54.3836	544.723
Argk	FBtr0076543	=	CUFF.3312	FBtr0076543	100	52.3378	49.8239	54.8517	480.634
CG3108	FBtr0070833	=	FBgn0029807	FBtr0070833	100	52.3135	51.3513	53.2757	555.79
vsg	FBtr0076401	=	CUFF.3362	FBtr0076401	71	52.2976	49.64	54.9553	492.314
cathD	FBtr0088898	=	CUFF.1564	FBtr0088898	100	52.2527	50.7325	53.7728	507.186
CG45186	FBtr0345106	=	CUFF.2976	FBtr0345106	100	52.1757	49.8698	54.4816	508.041
CG1299	FBtr0073215	=	CUFF.3074	FBtr0073215	100	52.1597	49.6508	54.6686	484.331
verm	FBtr0345144	=	CUFF.3922	FBtr0345144	14	52.0148	49.3033	54.7264	506.249
CG11498	FBtr0302562	=	CUFF.5953	FBtr0302562	100	52.0055	49.5181	54.4928	541.336
Khc	FBtr0087184	=	CUFF.2153	FBtr0087184	100	51.9731	51.0323	52.9139	464.826
RpS29	FBtr0334681	=	CUFF.4660	FBtr0334681	10	51.8701	48.7512	54.989	500.674
f	FBtr0344942	=	CUFF.7087	FBtr0344942	100	51.7934	49.3032	54.2837	512.375
CG32521	FBtr0310653	=	CUFF.7260	FBtr0310653	30	51.7755	49.2959	54.2552	461.666
Drep-1	FBtr0330629	=	CUFF.1834	FBtr0330629	100	51.6827	50.4516	52.9138	462.352
GlyP	FBtr0077828	=	FBgn0004507	FBtr0077828	100	51.6808	49.3208	54.0408	468.246
rhea	FBtr0305210	=	CUFF.3278	FBtr0305210	100	51.6635	49.4405	53.8865	482.161
eIF-4B	FBtr0113680	=	CUFF.4227	FBtr0113680	100	51.6119	48.9757	54.2481	499.812
Ncc69	FBtr0333839	=	CUFF.3540	FBtr0333839	100	51.5386	49.1415	53.9358	452.596
if	FBtr0074357	=	CUFF.7037	FBtr0074357	100	51.5152	49.2133	53.8171	451.473
CG8814	FBtr0077629	=	CUFF.268	FBtr0077629	100	51.3653	48.8579	53.8726	488.904
regucalcin	FBtr0073578	=	CUFF.6774	FBtr0073578	100	51.364	48.5079	54.22	452.576
Mcr	FBtr0079543	=	FBgn0267488	FBtr0079543	100	51.3009	49.0684	53.5334	457.845
crok	FBtr0080342	=	CUFF.747	FBtr0080342	100	51.2979	48.5443	54.0515	501.803
CG32982	FBtr0110960	=	CUFF.654	FBtr0110960	44	51.1801	0	0	428.83
Surf4	FBtr0083117	=	CUFF.5911	FBtr0083117	100	51.1247	49.7367	52.5127	489.668
CG42709	FBtr0302982	=	CUFF.3574	FBtr0302982	100	51.04	48.4529	53.6271	492.196
Vha55	FBtr0301661	=	CUFF.4889	FBtr0301661	19	50.9188	48.2567	53.5809	474.324
Ggamma1	FBtr0088647	=	CUFF.1632	FBtr0088647	71	50.8558	47.5968	54.1149	482.145
Jwa	FBtr0343116	=	CUFF.1010	FBtr0343116	100	50.8271	49.1689	52.4854	494.27
chas	FBtr0074477	=	CUFF.7112	FBtr0074477	100	50.8203	48.5325	53.1082	474.865
CG14830	FBtr0309299	=	CUFF.3202	FBtr0309299	31	50.729	47.9791	53.4789	477.839
CG44085	FBtr0334857	=	CUFF.1085	FBtr0334857	100	50.687	48.2834	53.0907	455.617
CG10345	FBtr0083360	=	CUFF.5126	FBtr0083360	100	50.6077	48.2284	52.9871	470.14
obst-E	FBtr0079164	=	CUFF.289	FBtr0079164	100	50.5618	47.8184	53.3053	493.794
glec	FBtr0084157	=	FBgn0015229	FBtr0084157	100	50.5461	49.3007	51.7916	477.044
Vps37B	FBtr0078777	=	CUFF.4361	FBtr0078777	100	50.537	47.8109	53.2632	466.981
Indy	FBtr0075083	=	CUFF.3893	FBtr0075083	100	50.478	48.0254	52.9306	490.646
CG30380	FBtr0088881	=	CUFF.1613	FBtr0088881	100	50.423	47.8219	53.0241	514.468
CG32579	FBtr0074225	=	CUFF.7007	FBtr0074225	100	50.4155	47.8162	53.0147	451.256
CG11876	FBtr0085366	=	CUFF.5881	FBtr0085366	100	50.1865	47.6486	52.7245	478.519
Myo31DF	FBtr0080035	=	CUFF.650	FBtr0080035	100	50.0341	47.7774	52.2909	444.448
Cyp49a1	FBtr0304592	=	CUFF.1995	FBtr0304592	100	50.0255	47.6188	52.4323	491.129
CG2611	FBtr0081387	=	CUFF.1073	FBtr0081387	100	49.9554	46.9262	52.9847	471.345
Pomp	FBtr0081414	=	FBgn0032884	FBtr0081414	100	49.9098	47.2459	52.5736	497.022
Sep2	FBtr0083945	=	CUFF.5333	FBtr0083945	100	49.8024	47.3099	52.2949	478.321
M6	FBtr0332713	=	CUFF.4079	FBtr0332713	100	49.7977	47.3882	52.2071	479.223
CG8468	FBtr0087533	=	CUFF.2005	FBtr0087533	100	49.7576	47.453	52.0622	455.02
Tmhs	FBtr0072836	=	CUFF.2949	FBtr0072836	100	49.7462	47.2141	52.2782	510.261
AGO2	FBtr0075559	=	CUFF.3672	FBtr0075559	100	49.7425	47.4851	51.9999	471.46
sn	FBtr0071102	=	CUFF.6525	FBtr0071102	100	49.6412	47.3796	51.9027	478.715
CG14767	FBtr0088719	=	CUFF.1654	FBtr0088719	100	49.5169	47.0521	51.9817	476.416
Tpi	FBtr0085583	=	CUFF.5952	FBtr0085583	100	49.5167	46.8091	52.2242	485.176
CG18659	FBtr0088626	=	CUFF.1697	FBtr0088626	100	49.4764	47.231	51.7217	469.328
CG5902	FBtr0084501	=	CUFF.5550	FBtr0084501	100	49.4709	47.0304	51.9114	475.911
CG10635	FBtr0077154	=	FBgn0035603	FBtr0077154	100	49.4582	46.318	52.5984	415.73
cv-c	FBtr0112632	=	CUFF.5014	FBtr0112632	100	49.431	47.2833	51.5787	477.317
Cyp301a1	FBtr0087824	=	CUFF.1941	FBtr0087824	100	49.4117	47.0149	51.8086	488.614
CG12163	FBtr0303994	=	CUFF.4365	FBtr0303994	84	49.3788	46.7624	51.9953	483.275
Cpr47Ea	FBtr0088190	=	CUFF.4252	FBtr0088190	100	49.3609	46.5556	52.1663	505.464
ics	FBtr0080511	=	CUFF.833	FBtr0080511	59	49.2515	46.4242	52.0789	447.087
CG18507	FBtr0080527	=	CUFF.829	FBtr0080527	100	49.2439	46.7082	51.7796	444.029
AP-2sigma	FBtr0084103	=	FBgn0043012	FBtr0084103	100	49.239	47.2334	51.2446	483.611
CG12483	FBtr0072540	=	CUFF.2775	FBtr0072540	100	49.2159	46.9875	51.4444	455.097
Jra	FBtr0330606	=	FBgn0001291	FBtr0088411	100	49.2104	46.7332	51.6877	495.757
Fas3	FBtr0344782	=	CUFF.993	FBtr0344782	31	49.1212	46.7856	51.4568	472.176
SppL	FBtr0084909	=	CUFF.5703	FBtr0084909	100	48.8948	46.5768	51.2129	460.969
Rpn8	FBtr0330237	=	FBgn0002787	FBtr0330237	100	48.7826	46.3041	51.2611	451.202
Tsp	FBtr0079311	=	CUFF.359	FBtr0079311	100	48.7195	46.2658	51.1731	472.748
ImpL1	FBtr0075842	=	CUFF.3586	FBtr0075842	100	48.7095	46.1283	51.2907	454.198
CG6142	FBtr0084987	=	CUFF.5720	FBtr0084987	100	48.6311	47.4408	49.8215	462.975
Vdup1	FBtr0072534	=	CUFF.2780	FBtr0072534	26	48.6299	45.7767	51.4831	474.974
Sem1	FBtr0079403	=	FBgn0266666	FBtr0079403	100	48.5625	45.2261	51.8989	467.379
Nca	FBtr0074902	=	CUFF.3950	FBtr0074902	100	48.5181	45.7997	51.2365	473.107
Prosbeta6	FBtr0075360	=	CUFF.3751	FBtr0075360	100	48.498	46.7227	50.2734	470.158
Rpt5	FBtr0084452	=	FBgn0028684	FBtr0084452	100	48.4599	46.0398	50.88	463.01
CG10211	FBtr0343824	=	CUFF.995	FBtr0343824	100	48.4369	46.2984	50.5753	485.388
SelR	FBtr0082291	=	CUFF.4748	FBtr0082291	100	48.342	45.564	51.12	453.43
CG13585	FBtr0072303	=	CUFF.2723	FBtr0072303	100	48.2635	45.2136	51.3133	463.133
CG31871	FBtr0080104	=	CUFF.681	FBtr0080104	100	48.1892	47.0446	49.3337	475.305
Bsg	FBtr0079573	=	CUFF.500	FBtr0079573	64	48.1739	45.8026	50.5453	421.343
Prosalpha2	FBtr0082590	=	CUFF.4871	FBtr0082590	100	48.1294	45.4436	50.8153	467.133
hdly	FBtr0334919	=	CUFF.5363	FBtr0334919	76	48.0615	45.6622	50.4608	436.586
Fur2	FBtr0074267	=	CUFF.7015	FBtr0074267	100	48.0023	45.8592	50.1454	461.197
CG18641	FBtr0307079	=	CUFF.97	FBtr0307079	100	47.9829	45.6181	50.3478	482.988
endos	FBtr0333052	=	CUFF.3615	FBtr0333052	100	47.8758	45.3357	50.416	422.654
Cyp9f2	FBtr0082598	=	CUFF.4866	FBtr0082598	100	47.7571	46.4601	49.0541	439.83
nrv2	FBtr0079382	=	CUFF.364	FBtr0079382	100	47.7435	45.3189	50.1681	433.591
Buffy	FBtr0088077	=	CUFF.1809	FBtr0088077	100	47.7262	46.0467	49.4057	483.649
14-3-3epsilon	FBtr0083567	=	CUFF.5214	FBtr0083567	49	47.6969	44.8178	50.5761	444.367
CG7888	FBtr0076199	=	CUFF.3431	FBtr0076199	100	47.6823	45.3749	49.9897	415.693
Lis-1	FBtr0087236	=	CUFF.2150	FBtr0087236	100	47.6798	45.4031	49.9564	458.531
fz2	FBtr0112890	=	CUFF.3906	FBtr0112890	100	47.5775	0	0	463.263
CG31637	FBtr0079287	=	CUFF.341	FBtr0079287	100	47.5518	45.2931	49.8106	463.138
CG13907	FBtr0072593	=	CUFF.2849	FBtr0072593	100	47.4408	45.2996	49.582	435.812
CG8839	FBtr0087957	=	CUFF.1860	FBtr0087957	100	47.434	45.1424	49.7255	433.062
CG8507	FBtr0082140	=	CUFF.4662	FBtr0082140	100	47.3421	45.8885	48.7956	464.217
sm	FBtr0086492	=	CUFF.2553	FBtr0086492	80	47.3058	44.9772	49.6343	444.496
Hrb27C	FBtr0079346	=	CUFF.381	FBtr0079346	100	47.2829	44.9808	49.5851	438.626
CG45093	FBtr0344566	=	CUFF.1554	CUFF.1554.2	100	47.233	45.1166	49.3494	437.517
CG8369	FBtr0081920	=	CUFF.4574	FBtr0081920	100	47.1114	43.796	50.4267	439.401
CG42258	FBtr0339840	=	CUFF.6783	FBtr0339840	100	47.0864	44.8104	49.3624	435.596
CG5644	FBtr0076556	=	CUFF.3304	FBtr0076556	100	47.0335	44.6924	49.3746	439.338
vari	FBtr0089947	=	CUFF.1091	FBtr0089947	57	46.8964	44.5845	49.2082	467.014
CheA75a	FBtr0075129	=	FBgn0036783	FBtr0075129	100	46.8899	44.8612	48.9185	427.785
CG8483	FBtr0082782	=	CUFF.4907	FBtr0082782	100	46.7344	45.4892	47.9796	418.763
CG32638	FBtr0300453	=	CUFF.6811	FBtr0300453	100	46.5767	44.138	49.0154	461.99
CG15249	FBtr0112966	=	FBgn0030161	FBtr0112966	100	46.4124	43.9411	48.8838	447.999
Tsp42Ef	FBtr0089023	=	CUFF.1754	FBtr0089023	100	46.388	44.9299	47.846	457.982
CG2837	FBtr0077403	=	CUFF.217	FBtr0077403	49	46.3684	43.5047	49.2321	445.909
CR42862	FBtr0309037	=	CUFF.2790	FBtr0309037	28	46.3668	44.2477	48.4859	447.364
NimA	FBtr0304720	=	CUFF.3187	FBtr0304720	100	46.289	44.0873	48.4907	391.496
Gs1	FBtr0078114	=	CUFF.79	FBtr0078114	100	46.2585	43.9804	48.5367	476.555
CG12163	FBtr0078823	=	CUFF.4365	FBtr0078823	79	46.1714	43.8352	48.5075	451.883
CG31475	FBtr0332539	=	CUFF.5269	FBtr0332539	100	46.1062	43.9169	48.2955	409.193
ATPsyn-beta	FBtr0344754	=	CUFF.6140	FBtr0344754	32	46.0307	43.6052	48.4561	452.749
Tret1-1	FBtr0088073	=	CUFF.1808	FBtr0088073	100	46.0117	43.845	48.1784	490.041
CG43693	FBtr0310566	=	CUFF.3426	FBtr0310566	100	45.9836	43.7091	48.2582	405.324
CG15012	FBtr0300776	=	FBgn0035528	FBtr0300776	100	45.9587	43.3235	48.5939	447.888
CG34327	FBtr0112529	=	CUFF.7070	FBtr0112529	100	45.958	44.1345	47.7814	426.143
Ubc6	FBtr0078849	=	CUFF.4353	FBtr0078849	100	45.8706	43.6564	48.0848	436.778
Mapmodulin	FBtr0086823	=	CUFF.2257	FBtr0086823	100	45.6692	43.3445	47.994	429.407
Phm	FBtr0072203	=	CUFF.2879	FBtr0072203	100	45.6095	43.1393	48.0797	425.4
SsRbeta	FBtr0075453	=	CUFF.3717	FBtr0075453	100	45.5602	43.8449	47.2755	460.612
l(1)G0193	FBtr0071130	=	CUFF.6522	FBtr0071130	100	45.5425	43.3426	47.7425	427.307
CG10737	FBtr0290316	=	CUFF.2446	FBtr0290316	62	45.5392	43.2613	47.8171	395.85
CG5953	FBtr0337091	=	CUFF.909	FBtr0337091	100	45.3955	43.3647	47.4263	395.544
CG2765	FBtr0308687	=	CUFF.3065	FBtr0308687	100	45.3947	43.2191	47.5704	413.107
kra	FBtr0078744	=	CUFF.4453	FBtr0078744	52	45.3326	42.9606	47.7045	436.182
Cpr56F	FBtr0086301	=	FBgn0034499	FBtr0086301	100	45.0864	43.6017	46.571	457.849
Tsp66E	FBtr0076507	=	CUFF.3298	FBtr0076507	82	45.0007	42.6631	47.3383	463.84
CG1637	FBtr0073407	=	CUFF.6692	FBtr0073407	100	44.984	42.7236	47.2444	425.549
CG14626	FBtr0070200	=	CUFF.6202	FBtr0070200	100	44.981	43.5778	46.3843	441.245
elm	FBtr0334953	=	CUFF.4393	FBtr0334953	100	44.8792	42.4703	47.288	420.446
Rpn12	FBtr0075308	=	CUFF.3747	FBtr0075308	100	44.8715	43.2082	46.5349	432.862
Gfat1	FBtr0302848	=	CUFF.4312	FBtr0302848	26	44.8199	42.5456	47.0942	462.039
CG4825	FBtr0078214	=	CUFF.4007	FBtr0078214	100	44.749	42.3998	47.0982	411.032
Paip2	FBtr0082693	=	CUFF.4897	FBtr0082693	100	44.7276	42.5316	46.9236	366.636
CG42709	FBtr0302981	=	CUFF.3574	FBtr0302981	88	44.7055	42.3988	47.0122	431.11
RpLP1	FBtr0331932	=	CUFF.35	FBtr0331932	11	44.7018	41.5198	47.8838	433.711
Rpt4	FBtr0305495	=	FBgn0028685	FBtr0305495	100	44.6512	42.3496	46.9528	410.303
Crk	FBtr0089113	=	CUFF.6077	FBtr0089113	100	44.5515	42.1632	46.9399	440.924
CG9689	FBtr0071390	=	CUFF.6971	FBtr0071390	71	44.4889	42.1443	46.8336	459.103
Duox	FBtr0335133	=	CUFF.256	FBtr0335133	29	44.4331	42.3567	46.5095	384.637
Desat1	FBtr0082627	=	CUFF.4873	FBtr0082627	100	44.4209	42.0811	46.7606	437.863
CG17189	FBtr0085105	=	CUFF.5798	FBtr0085105	100	44.4091	42.7544	46.0639	352.534
porin	FBtr0332029	=	CUFF.676	FBtr0332029	100	44.3236	41.8529	46.7943	433.371
Gpo-1	FBtr0087308	=	CUFF.2119	FBtr0087308	100	44.1391	41.944	46.3341	413.054
CR43906	FBtr0332991	=	CUFF.6159	FBtr0332991	100	44.0767	41.9483	46.2052	438.52
CG15822	FBtr0333451	=	CUFF.3015	FBtr0333451	100	44.0067	41.9824	46.0309	396.787
CG4678	FBtr0308847	=	CUFF.7046	FBtr0308847	61	43.9805	41.6541	46.3069	439.046
CG13188	FBtr0088039	=	CUFF.1843	FBtr0088039	34	43.9655	41.9198	46.0112	443.153
AdipoR	FBtr0084282	=	CUFF.5488	FBtr0084282	100	43.9574	41.8404	46.0745	423.503
CG10936	FBtr0086895	=	CUFF.4860	FBtr0086895	100	43.9414	43.2228	44.6599	425.639
Zip71B	FBtr0347146	=	CUFF.3650	FBtr0347146	100	43.921	41.8165	46.0256	388.777
ox	FBtr0087861	=	FBgn0011227	FBtr0087861	100	43.8344	40.4344	47.2344	427.23
CG17777	FBtr0342764	=	FBgn0040900	FBtr0342764	100	43.8284	40.8481	46.8087	434.828
Sec22	FBtr0070141	=	CUFF.6226	FBtr0070141	100	43.786	41.5878	45.9841	423.643
ref(2)P	FBtr0100289	=	CUFF.1488	FBtr0100289	48	43.7755	41.4884	46.0627	421.885
Kap-alpha3	FBtr0082106	=	CUFF.4635	FBtr0082106	100	43.634	41.499	45.769	417.289
CG44252	FBtr0339109	=	CUFF.2632	FBtr0339109	100	43.6019	41.5015	45.7023	397.808
eas	FBtr0074212	=	CUFF.6996	FBtr0074212	100	43.5387	41.4258	45.6516	398.959
Prosbeta1	FBtr0087262	=	FBgn0010590	FBtr0087262	100	43.51	40.9769	46.0431	403.014
CG14625	FBtr0070202	=	CUFF.6202	FBtr0070202	100	43.455	42.4212	44.4888	458.553
CG17786	FBtr0084572	=	CUFF.5576	FBtr0084572	100	43.4531	41.4452	45.461	431.365
CG5214	FBtr0082358	=	CUFF.4789	FBtr0082358	100	43.4124	42.1981	44.6266	409.597
RpL34a	FBtr0084972	=	FBgn0039406	FBtr0084972	100	43.4106	40.3503	46.4708	430.7
mtg	FBtr0310080	=	CUFF.4538	FBtr0310080	100	43.4099	41.2379	45.5819	434.54
CG32280	FBtr0073031	=	CUFF.7438	FBtr0073031	100	43.4037	40.7979	46.0095	413.441
CG13082	FBtr0081251	=	FBgn0032803	FBtr0081251	100	43.4016	41.9774	44.8258	400.501
mthl9	FBtr0072574	=	CUFF.2805	FBtr0072574	100	43.3805	42.2536	44.5074	433.372
CG32368	FBtr0076749	=	CUFF.3244	FBtr0076749	100	43.3562	40.7982	45.9143	389.427
Myo10A	FBtr0310332	=	CUFF.6696	FBtr0310332	67	43.2888	41.332	45.2457	418.279
lwr	FBtr0078081	=	CUFF.26	FBtr0078081	100	43.2739	40.9019	45.6459	395.919
l(1)G0289	FBtr0347009	=	FBgn0028331	FBtr0347009	100	43.2547	41.2658	45.2437	397.98
CG33672	FBtr0091651	=	CUFF.1885	FBtr0091651	100	43.2367	41.0101	45.4633	401.681
baz	FBtr0074388	=	CUFF.7104	FBtr0074388	100	43.1653	41.3151	45.0155	410.421
CG13731	FBtr0306800	=	CUFF.3806	FBtr0306800	100	43.0065	42.0498	43.9632	393.086
CG3061	FBtr0082869	=	CUFF.4967	FBtr0082869	100	42.9513	40.8315	45.0711	413.432
PRL-1	FBtr0080856	=	CUFF.881	FBtr0080856	100	42.9164	40.9194	44.9133	411.947
Cnx99A	FBtr0085438	=	CUFF.5976	FBtr0085438	100	42.9132	40.8748	44.9515	379.755
CG30062	FBtr0303158	=	CUFF.1936	FBtr0303158	100	42.8693	40.789	44.9496	399.068
MAPk-Ak2	FBtr0070837	=	FBgn0013987	FBtr0070837	100	42.7062	40.5374	44.8749	412.085
larp	FBtr0089682	=	CUFF.5835	FBtr0089682	100	42.6982	40.8288	44.5677	387.824
mol	FBtr0111014	=	CUFF.862	FBtr0111014	30	42.6961	40.455	44.9372	360.338
Stim	FBtr0074159	=	CUFF.6982	FBtr0074159	100	42.6523	40.5842	44.7203	415.833
t	FBtr0071335	=	CUFF.6583	FBtr0071335	100	42.6125	40.424	44.8011	371.125
CG14259	FBtr0085104	=	CUFF.5797	FBtr0085104	100	42.6071	41.0456	44.1686	357.351
CG2930	FBtr0070610	=	CUFF.6633	FBtr0070610	100	42.5749	40.5681	44.5817	409.059
alpha-Cat	FBtr0070038	=	CUFF.4160	FBtr0070038	100	42.5562	40.5645	44.5479	412.335
Spn88Ea	FBtr0083142	=	CUFF.5858	FBtr0083142	23	42.4916	39.9528	45.0303	428.79
TfIIA-S	FBtr0084526	=	FBgn0013347	FBtr0084526	100	42.3829	40.3263	44.4396	406.789
mfas	FBtr0082499	=	CUFF.5152	FBtr0082499	73	42.2058	40.0362	44.3754	430.371
Rbp2	FBtr0074279	=	CUFF.7027	FBtr0074279	100	42.1698	40.2462	44.0934	394.73
Dmn	FBtr0088641	=	FBgn0021825	FBtr0088641	100	42.1609	40.7785	43.5434	399.462
Cdep	FBtr0336809	=	CUFF.4351	FBtr0336809	100	42.0089	40.1322	43.8856	420.416
Src42A	FBtr0335275	=	CUFF.1425	FBtr0335275	100	41.9916	39.9551	44.0281	415.477
Rpn7	FBtr0084294	=	CUFF.5458	FBtr0084294	100	41.9494	39.7411	44.1577	398.782
cnn	FBtr0087704	=	CUFF.1936	FBtr0087704	100	41.8619	39.9324	43.7915	383.291
CG15239	FBtr0070612	=	CUFF.6637	FBtr0070612	100	41.7804	40.641	42.9199	417.161
toc	FBtr0329907	=	CUFF.179	FBtr0329907	55	41.752	39.8147	43.6892	384.08
shot	FBtr0304851	=	CUFF.2238	FBtr0304851	100	41.7304	39.9341	43.5266	383.375
CG12075	FBtr0071253	=	CUFF.6609	FBtr0071253	100	41.6701	39.6547	43.6855	379.019
TMS1	FBtr0310550	=	CUFF.3736	FBtr0310550	100	41.6086	39.3844	43.8329	397.062
CG1969	FBtr0085475	=	CUFF.5895	FBtr0085475	100	41.6018	39.1054	44.0982	420.154
Rpn5	FBtr0078629	=	CUFF.4415	FBtr0078629	100	41.5412	40.3789	42.7035	398.814
Gli	FBtr0080768	=	CUFF.872	FBtr0080768	100	41.5174	39.5319	43.503	358.793
CG32280	FBtr0073030	=	CUFF.7438	FBtr0073030	96	41.5098	38.9086	44.111	395.4
Hr4	FBtr0333339	=	CUFF.6287	FBtr0333339	100	41.4508	39.6454	43.2561	412.667
rtet	FBtr0084009	=	CUFF.5379	FBtr0084009	100	41.4163	40.1983	42.6344	415.555
Aldh-III	FBtr0310675	=	CUFF.1635	FBtr0310675	44	41.3875	39.0939	43.6812	386.579
CG40042	FBtr0113781	=	FBgn0058042	FBtr0113781	100	41.3749	39.689	43.0609	398.043
CG8736	FBtr0290280	=	CUFF.1618	FBtr0290280	100	41.3548	39.5325	43.1771	416.548
Unc-13-4B	FBtr0303025	=	CUFF.5654	FBtr0303025	100	41.3458	39.443	43.2486	388.2
CG17834	FBtr0079686	=	CUFF.511	FBtr0079686	100	41.3174	39.1702	43.4646	354.682
Cyp4d20	FBtr0072967	=	CUFF.2977	FBtr0072967	100	41.2937	40.109	42.4784	380.081
Cpr	FBtr0331223	=	CUFF.352	FBtr0331223	27	41.2076	39.0624	43.3528	381.473
CG31689	FBtr0334161	=	CUFF.122	FBtr0334161	64	40.8947	38.7868	43.0027	357.363
CG4386	FBtr0071743	=	CUFF.2546	FBtr0071743	100	40.8422	39.5498	42.1346	422.21
Flo1	FBtr0087351	=	CUFF.2100	FBtr0087351	100	40.7642	38.6629	42.8654	353.333
CG3164	FBtr0078154	=	CUFF.76	FBtr0078154	48	40.6802	38.5953	42.7651	392.577
CG43091	FBtr0304881	=	CUFF.5486	FBtr0304881	100	40.6763	38.538	42.8145	373.572
CR45874	FBtr0346921	=	CUFF.3345	FBtr0346921	100	40.6432	38.2508	43.0356	394.201
Best2	FBtr0077010	=	CUFF.3150	FBtr0077010	100	40.6331	39.7808	41.4854	373.719
RpL24-like	FBtr0082403	=	FBgn0037899	FBtr0082403	100	40.6154	38.1467	43.084	392.974
CG12256	FBtr0082621	=	FBgn0038002	FBtr0082621	100	40.599	38.2495	42.9486	372.071
ATPsyn-gamma	FBtr0085541	=	FBgn0020235	FBtr0085541	100	40.5799	38.1465	43.0134	392.274
CG11147	FBtr0079166	=	CUFF.288	FBtr0079166	100	40.5775	38.5349	42.6201	387.739
CG30438	FBtr0086069	=	CUFF.1508	FBtr0086069	100	40.5312	38.5621	42.5003	401.05
RpL7	FBtr0343653	=	FBgn0005593	FBtr0343653	10	40.524	37.9266	43.1215	402.18
CG16817	FBtr0082082	=	CUFF.4646	FBtr0082082	100	40.5072	38.2592	42.7552	396.611
Cdc37	FBtr0072777	=	CUFF.2933	FBtr0072777	100	40.4713	38.3839	42.5587	393.135
aay	FBtr0076457	=	CUFF.3336	FBtr0076457	100	40.455	39.1762	41.7339	385.243
rdx	FBtr0100361	=	CUFF.4968	FBtr0100361	100	40.36	38.4546	42.2653	377.556
egl	FBtr0114586	=	CUFF.2703	FBtr0114586	100	40.3525	38.5253	42.1797	385.768
sm	FBtr0308785	=	CUFF.2553	FBtr0308785	68	40.3225	38.5574	42.0877	378.88
RhoGEF64C	FBtr0332738	=	CUFF.7421	FBtr0332738	100	40.2998	38.5354	42.0641	404.127
mthl5	FBtr0082515	=	CUFF.4818	FBtr0082515	100	40.2735	38.2222	42.3248	368.177
Gli	FBtr0080765	=	CUFF.872	FBtr0080765	97	40.1803	38.2645	42.0962	347.237
CG33275	FBtr0089851	=	CUFF.3252	FBtr0089851	33	40.1679	38.1296	42.2062	356.612
Prosalpha3	FBtr0071522	=	CUFF.2471	FBtr0071522	100	40.1326	38.5419	41.7234	385.305
Desat1	FBtr0082630	=	CUFF.4873	FBtr0082630	90	40.0692	37.8858	42.2525	394.967
CG3566	FBtr0089870	=	CUFF.6419	FBtr0089870	100	40.0561	37.3565	42.7557	373.809
Aph-4	FBtr0085733	=	CUFF.6021	FBtr0085733	100	40.0497	38.077	42.0223	365.87
Rpn11	FBtr0079027	=	FBgn0028694	FBtr0079027	100	39.956	38.5315	41.3805	383.656
CG4199	FBtr0070337	=	CUFF.6294	FBtr0070337	27	39.9552	37.8081	42.1022	383.304
BM-40-SPARC	FBtr0085094	=	CUFF.5748	FBtr0085094	100	39.8934	37.6818	42.1049	387.294
Arpc4	FBtr0079200	=	FBgn0031781	FBtr0079200	100	39.873	37.3812	42.3647	383.079
pigs	FBtr0343375	=	CUFF.7342	FBtr0343375	100	39.8483	38.0661	41.6305	349.012
eIF3-S9	FBtr0086942	=	CUFF.4850	FBtr0086942	100	39.8294	37.914	41.7449	391.542
HmgZ	FBtr0071674	=	FBgn0010228	FBtr0071674	100	39.7614	37.5178	42.0049	358.887
MESR3	FBtr0329971	=	CUFF.1029	FBtr0329971	100	39.7003	37.7012	41.6994	369.05
RpL27	FBtr0331362	=	CUFF.5698	FBtr0331362	15	39.6508	37.0932	42.2083	393.791
CG44085	FBtr0334856	=	CUFF.1085	FBtr0334856	78	39.6483	37.6761	41.6205	356.392
CG11655	FBtr0074031	=	CUFF.6916	FBtr0074031	100	39.6365	37.6083	41.6647	408.558
Thiolase	FBtr0072226	=	CUFF.2685	FBtr0072226	100	39.5807	37.5267	41.6347	391.412
Cad96Ca	FBtr0084874	=	CUFF.5661	FBtr0084874	100	39.5777	38.6538	40.5017	400.127
CG34159	FBtr0112350	=	CUFF.598	FBtr0112350	100	39.5069	37.8978	41.1161	362.311
Rop	FBtr0310632	=	CUFF.3071	FBtr0310632	100	39.4911	37.4999	41.4822	369.659
par-1	FBtr0301506	=	CUFF.3019	FBtr0301506	59	39.4748	37.6442	41.3054	371.45
rush	FBtr0070259	=	CUFF.6223	FBtr0070259	100	39.4633	37.5052	41.4213	377.338
stv	FBtr0075806	=	CUFF.3603	FBtr0075806	74	39.385	37.4475	41.3225	364.709
Ncc69	FBtr0333838	=	CUFF.3540	FBtr0333838	76	39.3586	37.5046	41.2127	345.635
CG11658	FBtr0076126	=	CUFF.3499	FBtr0076126	100	39.31	37.416	41.2039	364.275
CG17264	FBtr0331628	=	CUFF.134	FBtr0331628	100	39.1714	37.294	41.0488	364.965
CG32816	FBtr0344151	=	CUFF.6170	FBtr0344151	41	39.1711	36.8428	41.4994	384.067
Tsp66E	FBtr0076508	=	CUFF.3298	FBtr0076508	71	39.1557	37.0488	41.2627	403.594
Ank	FBtr0089171	=	CUFF.6332	FBtr0089171	100	39.1368	37.3386	40.935	377.941
CG8860	FBtr0088011	=	CUFF.1840	FBtr0088011	100	39.1104	36.2064	42.0144	382.907
Drip	FBtr0088142	=	CUFF.4294	FBtr0088142	24	39.0683	36.7297	41.4068	365.735
Rip11	FBtr0343021	=	CUFF.7141	FBtr0343021	100	38.9834	37.1363	40.8305	366.71
CR44990	FBtr0344056	=	CUFF.434	FBtr0344056	100	38.9473	36.8562	41.0384	363.476
Tep4	FBtr0081254	=	CUFF.1489	FBtr0081254	100	38.9244	37.1493	40.6994	366.395
CG5010	FBtr0074387	=	FBgn0260747	FBtr0074387	100	38.9204	36.6801	41.1607	378.169
robl	FBtr0086920	=	CUFF.4838	FBtr0086920	100	38.8528	36.7123	40.9933	378.408
crb	FBtr0084603	=	CUFF.5594	FBtr0084603	100	38.8022	37.082	40.5224	387.716
RluA-1	FBtr0080039	=	CUFF.642	FBtr0080039	100	38.6583	36.7887	40.5278	363.209
eIF3-S8	FBtr0086836	=	CUFF.2241	FBtr0086836	100	38.6485	36.8294	40.4676	362.333
Eip75B	FBtr0075151	=	CUFF.3858	FBtr0075151	100	38.6177	36.7501	40.4853	355.96
sano	FBtr0086568	=	CUFF.2320	FBtr0086568	100	38.6172	36.7995	40.4348	337.405
mav	FBtr0089103	=	CUFF.6106	FBtr0089103	100	38.5958	37.6476	39.5441	379.719
grh	FBtr0300539	=	CUFF.2285	FBtr0300539	100	38.5611	36.8352	40.2871	352.346
Ald	FBtr0084994	=	CUFF.5726	FBtr0084994	66	38.5069	36.5448	40.4689	370.266
EloC	FBtr0086540	=	CUFF.3018	FBtr0086540	100	38.5033	35.9134	41.0931	373.372
ap	FBtr0086058	=	CUFF.1371	FBtr0086058	100	38.4889	36.7271	40.2507	366.216
Oscillin	FBtr0307060	=	CUFF.270	FBtr0307060	100	38.4359	36.1783	40.6934	363.229
CG44085	FBtr0334859	=	CUFF.1085	FBtr0334859	76	38.4093	36.519	40.2996	345.255
CG1806	FBtr0073574	=	CUFF.6773	FBtr0073574	100	38.3832	36.3487	40.4177	378.05
l(1)G0320	FBtr0343412	=	FBgn0028327	FBtr0343412	100	38.3141	36.293	40.3351	358.007
CG10077	FBtr0333083	=	CUFF.3174	FBtr0333083	100	38.2407	36.345	40.1365	358.855
Ahcy89E	FBtr0083379	=	CUFF.5137	FBtr0083379	32	38.1291	35.9955	40.2628	345.988
Prosalpha4	FBtr0074210	=	CUFF.6995	FBtr0074210	100	38.1088	36.6988	39.5187	370.365
Amph	FBtr0333100	=	CUFF.1943	FBtr0333100	69	38.1075	36.1062	40.1088	353.249
unc-45	FBtr0081788	=	FBgn0010812	FBtr0081788	100	38.0923	37.229	38.9556	362.729
CG7713	FBtr0083513	=	CUFF.5197	FBtr0083513	100	38.0013	35.6008	40.4019	377.768
Obp73a	FBtr0113177	=	CUFF.3797	FBtr0113177	100	37.9109	36.1841	39.6377	405.61
mfas	FBtr0082489	=	CUFF.5152	FBtr0082489	65	37.8804	35.846	39.9147	386.264
CG32694	FBtr0340479	=	CUFF.6728	FBtr0340479	21	37.7838	35.938	39.6296	355.569
CG34439	FBtr0112740	=	CUFF.1916	FBtr0112740	100	37.6872	34.7608	40.6135	347.721
yip2	FBtr0079876	=	FBgn0040064	FBtr0079876	100	37.6323	36.344	38.9206	368.365
CG42336	FBtr0299853	=	CUFF.4271	FBtr0299853	100	37.5751	34.9249	40.2254	365.498
Ugt86Da	FBtr0082338	=	CUFF.4757	FBtr0082338	100	37.3974	36.3213	38.4736	365.666
Eb1	FBtr0086127	=	CUFF.1410	FBtr0086127	100	37.3771	35.4292	39.3249	358.339
CG8397	FBtr0087261	=	CUFF.2172	FBtr0087261	100	37.3527	35.1366	39.5687	366.492
scb	FBtr0087370	=	CUFF.2084	FBtr0087370	100	37.3023	35.5588	39.0459	353.098
CG5721	FBtr0086771	=	FBgn0034315	FBtr0086771	100	37.2945	35.3393	39.2498	355.453
RNaseX25	FBtr0076752	=	FBgn0010406	FBtr0076752	100	37.223	35.2847	39.1612	356.995
Nap1	FBtr0072219	=	FBgn0015268	FBtr0072219	100	37.1754	35.1605	39.1902	362.132
CG42673	FBtr0302711	=	CUFF.3348	FBtr0302711	100	37.1232	35.3936	38.8528	334.336
Traf4	FBtr0077429	=	CUFF.194	FBtr0077429	100	37.1077	35.2395	38.9758	334.784
CG14866	FBtr0273405	=	FBgn0038315	FBtr0273405	100	37.0832	35.1561	39.0104	397.925
cact	FBtr0080846	=	CUFF.896	FBtr0080846	37	37.0807	35.1356	39.0257	348.663
cpb	FBtr0077881	=	FBgn0011570	FBtr0077881	100	37.0491	34.9859	39.1122	342.322
Snap24	FBtr0082163	=	CUFF.4656	FBtr0082163	100	37.0308	35.9172	38.1444	346.153
scrib	FBtr0308628	=	CUFF.5758	FBtr0308628	100	37.0004	35.3485	38.6524	333.814
CG10077	FBtr0076940	=	CUFF.3174	FBtr0076940	96	36.9013	35.0795	38.7231	346.285
Gclm	FBtr0334605	=	CUFF.5475	FBtr0084336	100	36.8777	34.689	39.0664	364.021
Rab4	FBtr0086830	=	CUFF.4856	FBtr0086830	100	36.8693	34.8531	38.8856	358.803
mgr	FBtr0082406	=	FBgn0264694	FBtr0082406	100	36.8357	35.2901	38.3813	347.882
RhoL	FBtr0082124	=	CUFF.4627	FBtr0082124	100	36.8059	34.5684	39.0435	366.557
CG12880	FBtr0085217	=	CUFF.5805	FBtr0085217	100	36.7806	34.9056	38.6556	339.041
CG6028	FBtr0084186	=	FBgn0038924	FBtr0084186	100	36.7479	34.6492	38.8467	333.007
Adk2	FBtr0072163	=	CUFF.2884	FBtr0072163	100	36.5362	34.4343	38.638	346.597
Arf79F	FBtr0299906	=	CUFF.4149	FBtr0299906	51	36.3937	34.1544	38.6329	355.158
CG10625	FBtr0273233	=	CUFF.3101	FBtr0273233	100	36.3924	34.5952	38.1895	337.948
Hrb27C	FBtr0307030	=	CUFF.381	FBtr0307030	77	36.3756	34.6667	38.0845	337.443
Src42A	FBtr0335276	=	CUFF.1425	FBtr0335276	87	36.3607	34.728	37.9935	359.764
Invadolysin	FBtr0082181	=	CUFF.4696	FBtr0082181	100	36.2235	35.4244	37.0226	344.711
CG4825	FBtr0331566	=	CUFF.4007	FBtr0331566	81	36.2082	34.2383	38.1782	332.583
Hsp22	FBtr0100559	=	CUFF.3326	FBtr0100559	100	36.1887	34.0516	38.3257	276.204
Papss	FBtr0074888	=	CUFF.3934	FBtr0074888	100	36.1799	34.3318	38.0279	367.886
CG8301	FBtr0082073	=	CUFF.4636	FBtr0082073	100	36.1772	35.3169	37.0376	356.197
CG15005	FBtr0073255	=	CUFF.7372	FBtr0073255	100	36.1483	35.2223	37.0743	378.335
CG41128	FBtr0301812	=	CUFF.4291	FBtr0301812	100	36.1103	33.6241	38.5966	348.22
Trp1	FBtr0079932	=	CUFF.588	FBtr0079932	100	36.0916	34.1873	37.996	357.491
pUf68	FBtr0072709	=	CUFF.2953	FBtr0072709	100	36.0861	34.3093	37.8629	343.602
RpL11	FBtr0340533	=	CUFF.3014	FBtr0340533	11	36.0678	33.568	38.5676	357.85
Got1	FBtr0087232	=	CUFF.2145	FBtr0087232	100	36.0242	34.1411	37.9074	344.649
Esyt2	FBtr0084647	=	CUFF.5603	FBtr0084647	29	36.0156	34.1679	37.8633	317.757
Fit1	FBtr0073210	=	FBgn0035498	FBtr0073210	100	36.0021	34.2578	37.7464	335.676
Uba1	FBtr0339517	=	CUFF.1684	FBtr0088499	100	35.9686	34.32	37.6172	344.316
CG2698	FBtr0335226	=	CUFF.4524	FBtr0335226	100	35.9389	34.2322	37.6455	340.351
CG31715	FBtr0079996	=	CUFF.625	FBtr0079996	100	35.9371	33.4723	38.4019	351.334
14-3-3epsilon	FBtr0083566	=	CUFF.5214	FBtr0083566	37	35.8768	34.0591	37.6945	334.245
Hmu	FBtr0085164	=	FBgn0015737	FBtr0085164	100	35.8024	34.0336	37.5713	322.813
tsl	FBtr0084165	=	CUFF.5410	FBtr0084165	100	35.7501	33.8007	37.6996	342.943
Rpn9	FBtr0084470	=	FBgn0028691	FBtr0084470	100	35.71	33.7513	37.6687	335.95
Spn100A	FBtr0085698	=	FBgn0039795	FBtr0085698	100	35.6418	34.6022	36.6814	304.181
CRMP	FBtr0114453	=	CUFF.4438	FBtr0114453	100	35.6231	33.8267	37.4195	362.876
CLIP-190	FBtr0290262	=	CUFF.999	FBtr0290262	57	35.6175	33.6401	37.5948	330.846
CG15611	FBtr0086982	=	CUFF.2237	FBtr0086982	100	35.5577	33.7097	37.4056	320.878
Indy	FBtr0075081	=	CUFF.3893	FBtr0075081	70	35.4975	33.66	37.335	345.036
CG4404	FBtr0073694	=	CUFF.6801	FBtr0073694	100	35.4406	34.3062	36.575	307.341
Xrp1	FBtr0083700	=	CUFF.5260	FBtr0083700	30	35.4105	33.6354	37.1857	362.633
CG10219	FBtr0084466	=	CUFF.5549	FBtr0084466	100	35.4039	33.2568	37.5511	338.267
Galphai	FBtr0076934	=	CUFF.3176	FBtr0076934	100	35.3198	34.2919	36.3478	328.147
ATPsyn-Cf6	FBtr0333777	=	FBgn0016119	FBtr0333777	73	35.2114	32.3877	38.0352	331.484
CG12581	FBtr0078961	=	CUFF.4408	FBtr0078961	39	35.1451	33.5044	36.7858	338.274
tacc	FBtr0089950	=	CUFF.4345	CUFF.4345.3	100	35.1251	33.3079	36.9422	335.365
stv	FBtr0075808	=	CUFF.3603	FBtr0075808	66	35.0734	33.1966	36.9502	324.784
NP15.6	FBtr0083712	=	FBgn0027785	FBtr0083712	100	35.0535	33.2291	36.878	337.011
Hsp60	FBtr0073434	=	FBgn0015245	FBtr0073434	100	35.0086	33.2727	36.7445	332.039
cl	FBtr0079095	=	CUFF.251	FBtr0079095	100	34.9144	32.5422	37.2866	338.765
Bacc	FBtr0077714	=	CUFF.117	FBtr0077714	100	34.8716	32.5007	37.2425	320.652
CG4455	FBtr0080836	=	FBgn0028506	FBtr0080836	100	34.8504	33.6675	36.0333	331.316
CG12203	FBtr0074712	=	CUFF.7181	FBtr0074712	100	34.8487	32.6338	37.0635	336.852
CG4928	FBtr0074344	=	CUFF.7066	FBtr0074344	100	34.8284	33.1205	36.5362	328.398
Arf79F	FBtr0078573	=	CUFF.4149	FBtr0078573	48	34.8241	32.6873	36.9608	339.84
CG4769	FBtr0077144	=	FBgn0035600	FBtr0077144	100	34.789	32.921	36.657	326.204
Mob4	FBtr0086141	=	CUFF.1401	FBtr0086141	100	34.7207	32.8269	36.6145	320.858
pyd	FBtr0305298	=	CUFF.4576	FBtr0305298	100	34.6537	33.0501	36.2573	347.354
Aldh-III	FBtr0088993	=	CUFF.1635	FBtr0088993	37	34.6264	32.7765	36.4763	323.427
CG6020	FBtr0331564	=	CUFF.4003	FBtr0331564	100	34.6255	32.7546	36.4964	333.021
CG1441	FBtr0088449	=	CUFF.1734	FBtr0088449	16	34.6141	32.5662	36.662	321.449
pain	FBtr0072417	=	CUFF.3058	FBtr0072417	100	34.6128	32.9547	36.2709	331.209
ptr	FBtr0307284	=	CUFF.6277	FBtr0307284	100	34.544	32.974	36.114	310.41
CG9775	FBtr0078894	=	CUFF.4328	FBtr0078894	100	34.5197	32.6914	36.3479	334.421
pwn	FBtr0332462	=	CUFF.2111	FBtr0332462	100	34.4932	32.8687	36.1178	356.927
dmGlut	FBtr0080292	=	CUFF.740	FBtr0080292	100	34.4618	33.5242	35.3993	295.658
CG5885	FBtr0079900	=	FBgn0025700	FBtr0079900	100	34.4144	32.8742	35.9546	316.93
CR45131	FBtr0344908	=	CUFF.1521	FBtr0344908	100	34.3945	32.7828	36.0063	345.203
LanB2	FBtr0076382	=	CUFF.3353	FBtr0076382	100	34.369	32.805	35.9331	312.005
Oscillin	FBtr0307061	=	CUFF.270	FBtr0307061	89	34.3344	32.1721	36.4966	324.469
Hr46	FBtr0330609	=	CUFF.1971	FBtr0088368	100	34.3268	32.7533	35.9004	330.176
Fas2	FBtr0070667	=	CUFF.6652	FBtr0070667	100	34.2993	32.6872	35.9114	335.046
GstE6	FBtr0086674	=	CUFF.2294	FBtr0086674	100	34.2488	32.5727	35.9249	347.676
sls	FBtr0309042	=	CUFF.3015	FBtr0309042	100	34.248	32.7838	35.7122	306.334
CG18081	FBtr0075537	=	CUFF.3690	FBtr0075537	100	34.2267	31.9151	36.5383	314.502
Syx7	FBtr0078351	=	CUFF.4073	FBtr0078351	100	34.185	32.3554	36.0145	322.241
bs	FBtr0290089	=	CUFF.2708	FBtr0290089	100	34.1462	32.5336	35.7589	322.662
melt	FBtr0302044	=	CUFF.3195	FBtr0302044	100	34.1135	32.4983	35.7288	310.729
fwd	FBtr0072516	=	CUFF.2800	FBtr0072516	100	34.0993	32.5912	35.6073	334.794
Eip75B	FBtr0075150	=	CUFF.3858	FBtr0075150	88	34.0953	32.5227	35.6679	314.274
gcl	FBtr0088710	=	CUFF.1655	FBtr0088710	100	34.0859	32.4003	35.7715	316.139
Txl	FBtr0077098	=	FBgn0035631	FBtr0077098	100	34.0414	32.0747	36.0081	322.829
CG4221	FBtr0083201	=	CUFF.5070	FBtr0083201	100	34.0166	32.3925	35.6407	336.525
Shroom	FBtr0290253	=	CUFF.2016	FBtr0290253	100	33.9637	32.2675	35.6598	315.785
CG9815	FBtr0113111	=	CUFF.2648	FBtr0113111	32	33.9362	31.6452	36.2271	289.286
Chmp1	FBtr0345383	=	FBgn0036805	FBtr0345383	100	33.906	31.8688	35.9431	315.187
how	FBtr0084177	=	CUFF.5455	FBtr0084177	88	33.8769	32.2356	35.5183	325.888
CG5955	FBtr0078197	=	CUFF.3999	FBtr0078197	100	33.8497	32.5925	35.1068	341.378
kibra	FBtr0344383	=	CUFF.5011	FBtr0344383	100	33.8116	32.2913	35.332	322.783
CG11147	FBtr0079165	=	CUFF.288	FBtr0079165	83	33.7672	32.0295	35.5049	322.663
maf-S	FBtr0086230	=	CUFF.2450	FBtr0086230	100	33.7617	31.462	36.0615	318.321
Cals	FBtr0089207	=	CUFF.6143	FBtr0089207	100	33.6914	32.0491	35.3337	331.812
bl	FBtr0086220	=	CUFF.2476	FBtr0086220	100	33.6707	31.8704	35.4709	310.815
St1	FBtr0114541	=	FBgn0034887	FBtr0114541	100	33.6634	32.3548	34.9721	297.716
Argk	FBtr0345030	=	CUFF.3312	FBtr0345030	64	33.6332	31.6341	35.6322	308.863
CG16974	FBtr0080489	=	CUFF.942	FBtr0080489	100	33.5973	32.0234	35.1712	326.247
CR18854	FBtr0302441	=	CUFF.564	FBtr0302441	28	33.5964	31.8323	35.3604	319.808
Tudor-SN	FBtr0332107	=	CUFF.2795	FBtr0332107	100	33.5797	31.9503	35.2091	337.232
mtg	FBtr0310081	=	CUFF.4538	FBtr0310081	77	33.5121	31.709	35.3152	335.462
Ef1gamma	FBtr0302442	=	CUFF.5936	FBtr0302442	26	33.4866	31.4327	35.5405	309.827
Jupiter	FBtr0082455	=	CUFF.4791	FBtr0082455	62	33.4737	31.4136	35.5338	336.036
Arf102F	FBtr0089192	=	CUFF.6141	FBtr0089192	100	33.4172	31.2241	35.6103	327.269
mrj	FBtr0087193	=	CUFF.2212	FBtr0087193	100	33.3778	31.5304	35.2253	316.925
Sh3beta	FBtr0302547	=	CUFF.3235	FBtr0302547	100	33.3316	31.3375	35.3257	305.358
ALiX	FBtr0085241	=	CUFF.5804	FBtr0085241	100	33.3053	31.6908	34.9198	318.426
eIF-2beta	FBtr0075968	=	FBgn0004926	FBtr0075968	100	33.299	31.3669	35.2311	319.436
Rbp1-like	FBtr0339838	=	FBgn0030479	FBtr0339838	100	33.2529	31.3553	35.1506	310.612
Dic1	FBtr0346113	=	CUFF.4937	FBtr0346113	15	33.2043	31.1801	35.2285	305.739
CG31694	FBtr0077685	=	CUFF.267	FBtr0077685	100	33.203	31.5715	34.8345	317.332
CG32441	FBtr0300057	=	CUFF.4090	FBtr0300057	100	33.1993	31.1458	35.2529	326.849
Syb	FBtr0088362	=	CUFF.1972	FBtr0088362	61	33.1012	30.7624	35.44	315.211
CG8312	FBtr0082075	=	CUFF.4638	FBtr0082075	100	33.0549	31.4788	34.631	318.899
CG34227	FBtr0112420	=	FBgn0085256	FBtr0112420	100	33.0466	30.9838	35.1093	308.278
Vps24	FBtr0078958	=	CUFF.4304	FBtr0078958	100	32.9741	31.0501	34.898	314.746
Actn	FBtr0303048	=	CUFF.6293	FBtr0303048	100	32.9703	31.2844	34.6562	332.185
Ctr1A	FBtr0308594	=	CUFF.7343	FBtr0308594	100	32.9256	30.9847	34.8665	295.398
CG9149	FBtr0072667	=	FBgn0035203	FBtr0072667	100	32.8918	31.7076	34.0759	298.37
Mtpalpha	FBtr0079858	=	FBgn0028479	FBtr0079858	100	32.8475	31.2385	34.4566	318.495
RpS21	FBtr0335131	=	CUFF.266	FBtr0335131	18	32.8438	30.2927	35.395	303.543
kel	FBtr0081043	=	CUFF.980	FBtr0081042	100	32.8427	32.2264	33.4589	313.334
EloB	FBtr0083947	=	CUFF.5332	FBtr0083947	100	32.8419	30.8963	34.7876	291.2
CG30460	FBtr0087009	=	CUFF.2224	FBtr0087009	100	32.8201	31.2552	34.385	308.083
CG43340	FBtr0306932	=	CUFF.1522	FBtr0306932	100	32.804	31.2711	34.3368	329.239
ckn	FBtr0087411	=	CUFF.2081	FBtr0087411	100	32.7986	31.222	34.3753	301.985
bbg	FBtr0308596	=	CUFF.3640	FBtr0308596	100	32.7211	31.266	34.1761	314.45
CG40439	FBtr0111233	=	CUFF.1299	FBtr0111233	100	32.7035	30.5138	34.8931	315.963
CG6707	FBtr0076356	=	CUFF.3380	FBtr0076356	100	32.6293	30.9395	34.319	289.591
CG14304	FBtr0305957	=	CUFF.5232	FBtr0305957	100	32.4377	30.8376	34.0378	315.948
l(3)02640	FBtr0072679	=	CUFF.2872	FBtr0072679	100	32.433	30.8259	34.04	323.396
CG8213	FBtr0339307	=	CUFF.1660	FBtr0339307	100	32.3957	30.9105	33.8809	331.216
ade5	FBtr0073705	=	CUFF.6795	FBtr0073705	100	32.3715	30.6711	34.0719	315.531
CG7029	FBtr0344297	=	CUFF.5485	FBtr0344297	100	32.3703	30.8922	33.8485	293.963
gbb	FBtr0072127	=	FBgn0024234	FBtr0072127	100	32.3668	30.6398	34.0939	311.884
amd	FBtr0081154	=	CUFF.1030	FBtr0081154	100	32.3523	30.6466	34.0581	317.623
CG45186	FBtr0345113	=	CUFF.2976	FBtr0345113	62	32.3112	30.8792	33.7431	314.618
CG42663	FBtr0302645	=	CUFF.1901	FBtr0302645	100	32.3036	30.7966	33.8106	287.016
Rac2	FBtr0332800	=	FBgn0014011	FBtr0332800	100	32.2097	30.5671	33.8524	288.189
ND42	FBtr0084172	=	FBgn0019957	FBtr0084172	100	32.2097	30.4135	34.0058	312.669
CG3328	FBtr0072257	=	CUFF.2905	FBtr0072257	100	32.199	30.722	33.676	305.815
Synd	FBtr0334725	=	CUFF.5355	FBtr0334725	100	32.1856	30.479	33.8922	309.314
l(1)G0334	FBtr0070708	=	CUFF.6360	FBtr0070708	100	32.1349	30.3821	33.8877	306.437
fax	FBtr0075412	=	CUFF.3733	FBtr0075412	49	32.1064	30.5228	33.6901	317.968
Eip74EF	FBtr0305796	=	CUFF.3843	FBtr0075202	35	32.079	30.5996	33.5584	301.639
Cip4	FBtr0333571	=	CUFF.7397	FBtr0333571	100	32.0499	30.4676	33.6323	299.72
CG1640	FBtr0073772	=	CUFF.6831	FBtr0073772	100	32.0349	30.3342	33.7356	298.189
CG4502	FBtr0079417	=	CUFF.380	FBtr0079417	100	31.9979	30.298	33.6978	265.72
mmy	FBtr0079269	=	CUFF.369	FBtr0079269	100	31.9359	30.1353	33.7364	317.226
atl	FBtr0084656	=	CUFF.5611	FBtr0084656	100	31.934	30.3121	33.556	299.105
CR40640	FBtr0114209	=	FBgn0085759	FBtr0114209	100	31.8608	30.0056	33.7161	273.188
CalpC	FBtr0074226	=	CUFF.7007	FBtr0074226	63	31.8331	30.2633	33.403	284.931
CG12075	FBtr0071254	=	CUFF.6609	FBtr0071254	76	31.8027	30.2307	33.3748	289.269
CG15093	FBtr0086639	=	CUFF.2363	FBtr0086639	100	31.6911	29.7793	33.603	281.421
CG6805	FBtr0086966	=	CUFF.2220	FBtr0086966	100	31.6863	29.892	33.4807	260.039
CG33111	FBtr0334892	=	CUFF.5568	FBtr0334892	100	31.6815	30.0598	33.3032	307.461
CG14880	FBtr0083321	=	CUFF.5107	FBtr0083321	100	31.6632	30.0429	33.2836	283.391
CG4928	FBtr0074345	=	CUFF.7066	FBtr0074345	91	31.5867	30.0024	33.171	297.832
Osi24	FBtr0078591	=	CUFF.6457	FBtr0078591	100	31.5693	29.9699	33.1686	317.171
CG9850	FBtr0310329	=	CUFF.2703	FBtr0310329	35	31.5431	29.9935	33.0928	291.409
CG17337	FBtr0086038	=	CUFF.1365	FBtr0086038	100	31.5336	29.8367	33.2304	308.541
CG9186	FBtr0072728	=	FBgn0035206	FBtr0072728	100	31.5305	29.7776	33.2834	293.84
MRP	FBtr0090022	=	CUFF.803	FBtr0090022	100	31.4937	29.9862	33.0012	287.894
skap	FBtr0334327	=	CUFF.4578	FBtr0334327	48	31.4803	29.6337	33.327	290.921
Rpn13	FBtr0087611	=	CUFF.1966	FBtr0087611	100	31.4392	29.554	33.3243	300.484
Sulf1	FBtr0083273	=	CUFF.5103	FBtr0083273	100	31.4323	29.9878	32.8767	309.226
Mapmodulin	FBtr0086822	=	CUFF.2257	FBtr0086822	69	31.4282	29.6848	33.1715	295.504
Prosbeta3	FBtr0082010	=	FBgn0026380	FBtr0082010	100	31.3923	29.4362	33.3483	303.914
sea	FBtr0100462	=	CUFF.4783	FBtr0100462	100	31.3352	29.5673	33.1032	303.348
CG10898	FBtr0082410	=	CUFF.4782	FBtr0082410	100	31.3135	30.3227	32.3044	310.107
nub	FBtr0112642	=	CUFF.759	FBtr0112642	100	31.3055	29.8368	32.7743	296.993
Npc1a	FBtr0343608	=	CUFF.604	FBtr0343608	100	31.3033	29.7875	32.8191	302.732
twr	FBtr0081687	=	FBgn0262801	FBtr0081687	100	31.2847	29.2959	33.2736	310.937
CG13643	FBtr0334572	=	CUFF.5629	FBtr0334572	39	31.2815	29.6061	32.9568	297.703
Obp99d	FBtr0085455	=	CUFF.5892	FBtr0085455	100	31.2683	28.6395	33.897	204.874
CG14767	FBtr0088718	=	CUFF.1654	FBtr0088718	63	31.2668	29.5241	33.0095	300.827
Aats-his	FBtr0074593	=	CUFF.7384	FBtr0074593	100	31.2074	29.5496	32.8653	275.214
MSBP	FBtr0301598	=	CUFF.6969	FBtr0301598	100	31.2034	29.2797	33.127	302.958
numb	FBtr0079822	=	CUFF.544	FBtr0079822	100	31.1179	29.5726	32.6631	285.797
Diap2	FBtr0087296	=	CUFF.2123	FBtr0087296	100	31.061	29.46	32.6621	285.446
CHOp24	FBtr0343566	=	FBgn0029709	FBtr0343566	100	31.0249	29.1397	32.9101	300.014
olf186-M	FBtr0086799	=	FBgn0015522	FBtr0086799	100	30.9735	29.9303	32.0167	242.787
Rop	FBtr0310632	=	CUFF.3071	FBtr0073263	78	30.9638	29.2183	32.7093	289.839
CG31344	FBtr0083136	=	CUFF.5862	FBtr0083136	100	30.9485	29.1023	32.7947	301.415
CG6852	FBtr0075063	=	CUFF.3880	FBtr0075063	100	30.9184	28.7094	33.1274	303.967
CG8468	FBtr0087534	=	CUFF.2005	FBtr0087534	62	30.9099	29.4115	32.4082	282.662
CalpA	FBtr0112869	=	CUFF.3011	FBtr0112869	100	30.9014	29.3452	32.4575	292.573
Trp1	FBtr0079931	=	CUFF.588	FBtr0079931	86	30.8983	29.187	32.6097	306.051
p120ctn	FBtr0111114	=	CUFF.1351	FBtr0111114	100	30.7662	29.924	31.6084	297.369
CAH1	FBtr0080539	=	CUFF.808	FBtr0080539	100	30.7591	29.047	32.4712	277.111
Mpc1	FBtr0334525	=	CUFF.5261	FBtr0334525	100	30.7528	28.7968	32.7088	279.069
CG6523	FBtr0080465	=	CUFF.793	FBtr0080465	100	30.7115	29.2089	32.2141	296.951
Sgt	FBtr0080982	=	FBgn0032640	FBtr0080982	100	30.6987	28.9383	32.4591	296.859
Prosalpha5	FBtr0086910	=	FBgn0016697	FBtr0086910	100	30.6922	28.749	32.6354	299.46
Vps2	FBtr0084967	=	FBgn0039402	FBtr0084967	100	30.6625	29.4348	31.8903	291.916
l(1)G0255	FBtr0070953	=	CUFF.7346	FBtr0070953	17	30.5421	28.6471	32.437	282.415
TMS1	FBtr0310551	=	CUFF.3736	FBtr0310551	73	30.482	28.6901	32.2739	290.883
sima	FBtr0344374	=	CUFF.5948	FBtr0344374	100	30.4744	29.0868	31.8621	274.345
Fim	FBtr0074441	=	CUFF.7089	FBtr0074441	100	30.4258	28.9642	31.8873	288.249
CG8331	FBtr0302453	=	CUFF.2000	FBtr0302453	41	30.3849	28.1737	32.596	295.768
scramb2	FBtr0073005	=	CUFF.3005	FBtr0073005	100	30.375	28.7114	32.0387	294.907
akirin	FBtr0302544	=	CUFF.3234	FBtr0302544	100	30.3563	28.755	31.9577	280.378
CG33144	FBtr0088254	=	CUFF.1782	FBtr0088254	100	30.3521	28.9036	31.8007	290.066
CG6543	FBtr0087643	=	CUFF.1956	FBtr0087643	100	30.3246	28.4889	32.1603	288.782
Fas1	FBtr0083332	=	CUFF.5130	CUFF.5130.1	100	30.3152	28.8845	31.746	289.914
Obp19b	FBtr0077302	=	FBgn0031110	FBtr0077302	100	30.2706	28.5716	31.9695	274.792
CG17646	FBtr0077886	=	CUFF.413	FBtr0077886	100	30.2623	28.8095	31.7152	286.452
CG8121	FBtr0082018	=	CUFF.4613	FBtr0082018	100	30.2465	28.3402	32.1528	298.629
mxt	FBtr0077409	=	CUFF.204	CUFF.204.1	100	30.2018	28.7238	31.6798	288.65
Dlic	FBtr0073443	=	CUFF.6707	FBtr0073443	100	30.1381	28.7056	31.5706	274.076
ens	FBtr0345589	=	CUFF.3068	FBtr0345589	100	30.1352	28.7012	31.5691	271.343
Rab10	FBtr0077337	=	CUFF.7231	FBtr0077337	100	30.0642	29.1709	30.9575	281.828
Cda5	FBtr0309225	=	CUFF.302	FBtr0309225	23	30.0631	28.6791	31.447	300.453
ltl	FBtr0332144	=	FBgn0052372	FBtr0332144	100	30.0513	28.6395	31.4631	275.559
Hexo1	FBtr0300774	=	CUFF.7394	FBtr0300774	100	29.9994	28.3846	31.6141	292.357
Gadd34	FBtr0072204	=	CUFF.2701	FBtr0072204	100	29.9929	28.9195	31.0663	281.627
Smg6	FBtr0084796	=	CUFF.5637	FBtr0084796	100	29.9844	29.2328	30.736	291.257
St2	FBtr0346096	=	CUFF.4603	FBtr0346096	45	29.9186	28.0498	31.7874	307.576
Sh3beta	FBtr0076872	=	CUFF.3235	FBtr0076872	90	29.9058	28.0105	31.8011	273.973
CG13893	FBtr0072562	=	CUFF.2818	FBtr0072562	100	29.8271	28.2902	31.3639	281.557
CBP	FBtr0329894	=	CUFF.6493	FBtr0329894	100	29.8184	28.2803	31.3566	287.914
eIF-4E	FBtr0076489	=	CUFF.3329	FBtr0076489	31	29.717	27.8477	31.5862	285.582
CAH2	FBtr0076001	=	CUFF.3525	FBtr0076001	100	29.6523	28.0682	31.2364	273.216
CG5590	FBtr0085215	=	FBgn0039537	FBtr0085215	100	29.6468	28.5427	30.7509	271.591
Fdh	FBtr0082290	=	FBgn0011768	FBtr0082290	100	29.6424	28.4761	30.8086	289.478
Vamp7	FBtr0089394	=	CUFF.1709	FBtr0089394	100	29.6251	27.838	31.4123	292.681
CG15735	FBtr0073621	=	CUFF.6774	FBtr0073621	100	29.5591	28.3552	30.7631	287.017
sas	FBtr0334884	=	CUFF.4476	FBtr0334884	31	29.5368	28.0563	31.0172	292.65
Mical	FBtr0082208	=	CUFF.4689	FBtr0082208	100	29.526	28.2128	30.8392	283.683
Eip71CD	FBtr0303531	=	CUFF.3667	FBtr0303531	100	29.5174	27.4874	31.5473	277.738
yki	FBtr0290258	=	CUFF.2895	FBtr0290258	100	29.4881	27.8482	31.1279	287.944
Oatp74D	FBtr0345118	=	CUFF.3814	FBtr0345118	100	29.4639	28.0229	30.9049	284.221
Hsl	FBtr0086270	=	CUFF.2425	FBtr0086270	100	29.4384	27.9977	30.8791	275.855
CG17734	FBtr0082360	=	CUFF.4790	FBtr0082360	100	29.3499	27.3825	31.3172	273.36
CG6330	FBtr0085084	=	CUFF.5751	FBtr0085084	28	29.3293	27.6548	31.0039	282.019
Ref1	FBtr0081642	=	CUFF.4591	FBtr0081642	100	29.3158	27.6297	31.002	284.296
Gbeta13F	FBtr0331597	=	CUFF.6973	FBtr0331597	100	29.2882	27.8974	30.6791	278.482
CG7222	FBtr0088223	=	CUFF.1764	FBtr0088223	100	29.2649	27.6343	30.8956	280.877
CG18812	FBtr0088935	=	CUFF.1535	CUFF.1535.2	79	29.258	27.8483	30.6677	279.296
Rab6	FBtr0346437	=	FBgn0015797	FBtr0346437	100	29.2577	27.6248	30.8907	274.671
CG5604	FBtr0080074	=	CUFF.619	FBtr0080074	100	29.2559	28.788	29.7237	279.209
CG31705	FBtr0345719	=	CUFF.727	FBtr0345719	42	29.2516	27.6264	30.8768	263.918
cpa	FBtr0071532	=	FBgn0034577	FBtr0071532	100	29.2434	27.6915	30.7953	262.846
Ctr1A	FBtr0070951	=	CUFF.7343	FBtr0070951	89	29.1703	27.5622	30.7785	261.707
ex	FBtr0078059	=	CUFF.38	FBtr0078059	100	29.1241	27.8144	30.4338	283.912
CG43693	FBtr0310564	=	CUFF.3426	FBtr0310564	63	29.0752	27.394	30.7564	256.284
CG14619	FBtr0339506	=	CUFF.7282	FBtr0339506	100	29.0734	27.6854	30.4614	272.24
Syb	FBtr0088363	=	CUFF.1972	FBtr0088363	53	29.0684	27.0528	31.0839	276.808
kra	FBtr0078747	=	CUFF.4453	FBtr0078747	33	29.0233	27.2229	30.8237	279.257
Gbs-70E	FBtr0333037	=	CUFF.3634	FBtr0333037	100	29.015	27.5764	30.4535	269.387
Galphas	FBtr0072142	=	CUFF.2695	FBtr0072142	100	28.9173	27.2703	30.5642	277.78
cv	FBtr0070804	=	FBgn0000394	FBtr0070804	100	28.8828	27.2359	30.5298	280.484
CG1136	FBtr0073203	=	FBgn0035490	FBtr0073203	100	28.8824	27.4378	30.327	286.93
Crag	FBtr0343356	=	CUFF.6571	FBtr0343356	100	28.8434	27.5502	30.1365	262.677
MSBP	FBtr0074166	=	CUFF.6969	FBtr0074166	92	28.8086	27.0096	30.6075	279.707
sxc	FBtr0086086	=	CUFF.1510	FBtr0086086	100	28.8025	27.4239	30.1811	282.423
CG13603	FBtr0084510	=	FBgn0039135	FBtr0084510	100	28.7686	27.4697	30.0676	281.644
CG32816	FBtr0344150	=	CUFF.6170	FBtr0344150	30	28.7176	26.9332	30.502	281.572
CG8180	FBtr0345392	=	CUFF.2096	FBtr0345392	100	28.6941	27.2447	30.1434	276.998
galectin	FBtr0078101	=	CUFF.305	FBtr0078101	100	28.6568	27.0317	30.2818	270.565
CG4115	FBtr0082568	=	CUFF.4845	FBtr0082568	100	28.6528	26.9193	30.3862	295.987
fw	FBtr0073580	=	CUFF.6772	FBtr0073580	100	28.6401	27.2694	30.0109	284.947
CG1516	FBtr0300850	=	CUFF.1716	FBtr0300850	32	28.6387	27.1979	30.0795	261.811
arm	FBtr0089992	=	CUFF.6253	FBtr0089992	41	28.5247	26.9473	30.102	274.649
CG12065	FBtr0300751	=	CUFF.6570	FBtr0300751	100	28.486	26.9751	29.9969	256.866
Pdsw	FBtr0077520	=	FBgn0021967	FBtr0077520	100	28.4173	26.3291	30.5055	257.306
Abp1	FBtr0075819	=	CUFF.3605	FBtr0075819	100	28.3619	27.5255	29.1984	284.616
cype	FBtr0307035	=	FBgn0015031	FBtr0307035	47	28.3025	25.5628	31.0423	274.199
NDUFS3	FBtr0073113	=	CUFF.7437	FBtr0073113	100	28.3019	26.9681	29.6357	271.174
Sec63	FBtr0076847	=	CUFF.3233	FBtr0076847	100	28.2888	26.8881	29.6895	273.724
CG7611	FBtr0078359	=	CUFF.4082	FBtr0078359	100	28.2774	26.8085	29.7464	272.452
cue	FBtr0072706	=	CUFF.2953	FBtr0072706	100	28.2765	27.4861	29.0669	263.372
CycY	FBtr0333425	=	CUFF.743	FBtr0333425	100	28.259	26.8258	29.6923	268.975
CG7789	FBtr0085483	=	CUFF.5962	FBtr0085483	100	28.2509	26.5413	29.9604	262.649
bun	FBtr0339528	=	CUFF.770	FBtr0339528	50	28.2262	26.7802	29.6722	267.063
Hsp23	FBtr0309504	=	FBgn0001224	FBtr0309504	100	28.1938	26.3639	30.0237	271.414
lolal	FBtr0086777	=	CUFF.2268	FBtr0086777	100	28.1882	26.5287	29.8477	266.867
PDCD-5	FBtr0075483	=	CUFF.3753	FBtr0075483	100	28.1736	26.1576	30.1897	272.749
CG3800	FBtr0071994	=	FBgn0034802	FBtr0071994	100	28.1422	26.6313	29.653	267.738
CG10320	FBtr0300680	=	CUFF.2534	FBtr0300680	100	28.1236	25.6207	30.6265	272.791
whd	FBtr0301282	=	CUFF.1999	FBtr0301282	100	28.0812	26.6333	29.5291	266.51
AP-1mu	FBtr0082114	=	CUFF.4633	FBtr0082114	100	28.0793	26.5489	29.6096	273.068
Eaf	FBtr0089007	=	CUFF.1470	FBtr0089007	100	28.0573	26.6918	29.4229	262.734
sha	FBtr0088120	=	CUFF.4278	FBtr0088120	100	28.049	26.7411	29.3569	269.021
Maf1	FBtr0113829	=	CUFF.1249	FBtr0113829	100	27.9233	26.1515	29.6952	252.486
CG9911	FBtr0074243	=	CUFF.7001	FBtr0074243	100	27.9143	26.3372	29.4915	268.002
CG10306	FBtr0071670	=	FBgn0034654	FBtr0071670	100	27.9058	26.0693	29.7423	266.969
CG17896	FBtr0070092	=	FBgn0023537	FBtr0070092	100	27.8984	26.4087	29.388	276.841
CG6074	FBtr0085133	=	CUFF.5799	FBtr0085133	100	27.8791	26.1373	29.6209	251.815
Osi4	FBtr0078615	=	CUFF.6442	FBtr0078615	21	27.8596	26.0286	29.6905	294.579
CG43427	FBtr0308855	=	CUFF.4338	FBtr0308855	100	27.8199	26.4931	29.1467	272.959
AMPKalpha	FBtr0070216	=	CUFF.6215	FBtr0070216	100	27.8004	26.3531	29.2477	259.2
CG17454	FBtr0299868	=	CUFF.4166	CUFF.4166.2	100	27.7751	26.0653	29.4848	266.284
Cam	FBtr0304964	=	CUFF.1876	FBtr0304964	10	27.749	26.2872	29.2108	241.567
scf	FBtr0089942	=	CUFF.2866	FBtr0089942	100	27.7364	26.1255	29.3473	283.282
fru	FBtr0083650	=	CUFF.5250	FBtr0083650	100	27.614	26.307	28.9211	259.414
CG1673	FBtr0073777	=	CUFF.6833	FBtr0073777	100	27.6012	26.7763	28.4261	267.592
CG8008	FBtr0114598	=	CUFF.1714	FBtr0114598	100	27.5494	26.1108	28.988	252.005
ben	FBtr0073855	=	CUFF.6863	FBtr0073855	100	27.5181	26.0352	29.001	255.391
Gp93	FBtr0085254	=	CUFF.5822	FBtr0085254	100	27.5058	26.1302	28.8815	272.142
scu	FBtr0074511	=	CUFF.7124	FBtr0074511	100	27.5005	25.7827	29.2184	273.025
CD98hc	FBtr0081824	=	CUFF.4520	FBtr0081824	100	27.494	25.9481	29.0399	269.997
ATPsyn-gamma	FBtr0085540	=	FBgn0020235	FBtr0085540	68	27.4642	25.6832	29.2452	265.488
eIF-3p66	FBtr0089622	=	CUFF.5536	FBtr0089622	100	27.4122	26.4979	28.3264	270.322
CG17765	FBtr0088274	=	CUFF.1746	FBtr0088274	100	27.3871	26.0837	28.6905	266.345
RhoGDI	FBtr0074896	=	CUFF.3946	FBtr0074896	100	27.3285	25.7856	28.8714	261.512
Rpn1	FBtr0074893	=	FBgn0028695	FBtr0074893	100	27.3209	26.5743	28.0674	261.632
Psn	FBtr0333478	=	CUFF.3991	FBtr0333478	100	27.2039	25.6894	28.7184	268.55
CG9990	FBtr0303343	=	CUFF.5844	FBtr0303343	40	27.1713	25.7268	28.6158	268.467
ND75	FBtr0071180	=	CUFF.6557	FBtr0071180	100	27.1432	25.7599	28.5265	259.69
CG3164	FBtr0078155	=	CUFF.76	FBtr0078155	32	27.1361	25.6269	28.6453	261.872
SPE	FBtr0084440	=	CUFF.5536	FBtr0084440	100	27.128	25.518	28.7379	241.62
gukh	FBtr0089768	=	CUFF.5257	FBtr0089768	100	27.1058	25.8622	28.3495	255.61
CG1103	FBtr0078909	=	CUFF.4309	FBtr0078909	100	27.066	25.4826	28.6494	264.818
Idgf1	FBtr0080860	=	CUFF.924	FBtr0080860	100	27.0554	25.9836	28.1272	229.458
SdhB	FBtr0086156	=	CUFF.1413	FBtr0086156	100	27.0135	25.3924	28.6345	260.567
sgll	FBtr0081748	=	CUFF.4511	FBtr0081748	100	26.9864	25.3977	28.575	257.481
mmy	FBtr0079268	=	CUFF.369	FBtr0079268	84	26.9807	25.4037	28.5576	268.005
ATPsyn-d	FBtr0346155	=	FBgn0016120	FBtr0346155	100	26.9786	25.0034	28.9538	256.843
esn	FBtr0329858	=	CUFF.1445	FBtr0329858	100	26.9577	25.6953	28.2202	270.288
CG11069	FBtr0084712	=	CUFF.5628	FBtr0084712	100	26.9571	26.0563	27.8579	273.378
CG17841	FBtr0071444	=	FBgn0028480	FBtr0071444	100	26.9322	25.5499	28.3145	250.551
Akap200	FBtr0340240	=	CUFF.502	FBtr0340240	100	26.8981	25.4001	28.396	260.85
CG3214	FBtr0273393	=	CUFF.106	FBtr0273393	100	26.8777	24.8898	28.8656	257.835
CR44390	FBtr0344891	=	CUFF.2228	FBtr0344891	100	26.8673	25.5445	28.19	246.453
CG6145	FBtr0087686	=	CUFF.1958	FBtr0087686	27	26.8572	25.2729	28.4414	236.278
Dmtn	FBtr0290327	=	CUFF.4459	FBtr0290327	100	26.8525	25.364	28.341	252.746
ergic53	FBtr0076626	=	FBgn0035909	FBtr0076626	100	26.8514	25.4699	28.2328	261.641
l(3)01239	FBtr0332708	=	CUFF.3438	FBtr0332708	50	26.8468	24.8394	28.8543	256.734
l(2)37Ce	FBtr0081157	=	FBgn0086446	FBtr0081157	100	26.7204	24.8289	28.6119	258.759
CG5174	FBtr0086687	=	CUFF.2302	FBtr0086687	100	26.7202	25.0433	28.3972	261.728
Rac1	FBtr0331868	=	CUFF.2867	FBtr0331868	100	26.7066	25.2441	28.1691	255.326
CG11790	FBtr0084760	=	CUFF.5647	FBtr0084760	20	26.7054	24.7192	28.6916	259.125
SelR	FBtr0082292	=	CUFF.4748	FBtr0082292	55	26.6787	24.763	28.5945	250.237
CG7967	FBtr0072809	=	FBgn0035251	FBtr0072809	100	26.669	25.076	28.2619	240.752
CG1440	FBtr0339438	=	CUFF.6555	FBtr0339438	49	26.6688	25.1931	28.1445	252.409
porin	FBtr0305260	=	CUFF.676	FBtr0305260	60	26.6407	24.9795	28.302	260.478
alphaSnap	FBtr0074840	=	CUFF.3972	FBtr0074840	100	26.6006	25.1837	28.0174	250.09
CG34382	FBtr0332687	=	CUFF.3376	FBtr0332687	49	26.5904	25.0757	28.105	249.21
CG7956	FBtr0334664	=	CUFF.5396	FBtr0334664	100	26.5787	25.2422	27.9153	233.929
Osi2	FBtr0310413	=	CUFF.6462	FBtr0310413	100	26.5564	24.9243	28.1886	281.763
Rab2	FBtr0086124	=	CUFF.1403	FBtr0086124	100	26.536	24.9862	28.0859	254.662
mge	FBtr0073176	=	CUFF.3038	FBtr0073176	100	26.5162	24.8665	28.166	259.99
CG32264	FBtr0113430	=	CUFF.3036	CUFF.3036.2	100	26.5085	25.2343	27.7826	243.938
CG13728	FBtr0075238	=	FBgn0036716	FBtr0075238	100	26.5036	25.6946	27.3126	273.901
Meltrin	FBtr0301498	=	CUFF.5010	FBtr0301498	100	26.4814	25.2665	27.6963	264.097
Tim17b	FBtr0113895	=	CUFF.4291	FBtr0113895	71	26.4794	24.502	28.4569	260.693
coro	FBtr0086207	=	CUFF.1418	FBtr0086207	100	26.4345	25.1076	27.7613	249.794
CG4091	FBtr0072096	=	CUFF.2672	FBtr0072096	100	26.4185	24.9812	27.8558	227.676
CG7029	FBtr0310038	=	CUFF.5485	FBtr0310038	82	26.4132	25.1709	27.6554	239.865
CG32816	FBtr0070102	=	CUFF.6170	FBtr0070102	28	26.3995	24.7265	28.0725	258.843
SH3PX1	FBtr0076413	=	CUFF.3361	FBtr0076413	100	26.3938	25.5236	27.2639	246.191
eEF1delta	FBtr0079952	=	CUFF.608	FBtr0079952	100	26.3784	24.5837	28.1731	262.453
KFase	FBtr0339785	=	FBgn0031821	FBtr0339785	100	26.3586	24.6929	28.0243	257.672
CG32512	FBtr0340438	=	CUFF.7253	FBtr0340438	100	26.3484	24.9734	27.7233	241.595
CG12991	FBtr0335249	=	CUFF.7081	FBtr0335249	100	26.3429	24.894	27.7918	245.998
CG11857	FBtr0084814	=	CUFF.5664	FBtr0084814	100	26.3401	25.3929	27.2874	252.033
CG13796	FBtr0079505	=	CUFF.634	FBtr0079505	100	26.3373	24.9953	27.6793	240.204
DCP2	FBtr0304975	=	CUFF.3687	FBtr0304975	100	26.3171	25.1108	27.5233	251.613
CG10465	FBtr0086094	=	CUFF.1515	FBtr0086094	100	26.3121	25.1716	27.4526	253.274
CG13272	FBtr0080914	=	CUFF.935	FBtr0080914	100	26.3117	25.0192	27.6043	239.117
CG4603	FBtr0330151	=	CUFF.3090	FBtr0077164	100	26.304	24.7837	27.8244	235.639
CG12099	FBtr0072828	=	FBgn0035232	FBtr0072828	100	26.3035	24.9347	27.6723	240.854
mub	FBtr0332736	=	CUFF.4113	FBtr0332736	39	26.2292	24.7636	27.6947	257.121
CG40002	FBtr0113773	=	CUFF.4186	FBtr0113773	100	26.1938	24.2503	28.1373	257.24
CG11267	FBtr0075875	=	FBgn0036334	FBtr0075875	100	26.182	24.5277	27.8364	261.64
Gapdh2	FBtr0074112	=	CUFF.6973	FBtr0074112	28	26.1746	24.383	27.9662	263.007
Not1	FBtr0304957	=	CUFF.1797	FBtr0304957	100	26.1443	24.9934	27.2952	249.502
GstO2	FBtr0076653	=	CUFF.3275	FBtr0076653	100	26.12	24.401	27.839	255.086
Vinc	FBtr0070420	=	CUFF.6267	FBtr0070420	100	26.0967	24.803	27.3903	242.924
scrib	FBtr0308631	=	CUFF.5758	FBtr0308631	70	26.0739	24.8602	27.2876	235.236
CG42492	FBtr0300466	=	CUFF.7354	FBtr0300466	100	26.0193	24.689	27.3496	252.044
CG5172	FBtr0114540	=	CUFF.7069	FBtr0114540	100	25.9451	24.1545	27.7358	231.572
Cyp303a1	FBtr0343812	=	CUFF.887	FBtr0343812	25	25.9397	24.4901	27.3892	242.266
HmgZ	FBtr0071673	=	FBgn0010228	FBtr0071673	65	25.9358	23.9114	27.9602	234.097
DIP1	FBtr0301292	=	CUFF.7288	FBtr0301292	100	25.8949	24.5555	27.2344	245.589
Srp54k	FBtr0077169	=	FBgn0010747	FBtr0077169	100	25.8947	25.0068	26.7826	232.958
Gp150	FBtr0071815	=	CUFF.2608	FBtr0071815	15	25.8349	24.4811	27.1887	247.065
l(2)k09913	FBtr0071958	=	CUFF.2634	FBtr0071958	100	25.801	24.2398	27.3621	247.403
Hsc70-3	FBtr0073608	=	FBgn0001218	FBtr0073608	100	25.8	24.4373	27.1628	248.875
AOX3	FBtr0083151	=	CUFF.5056	FBtr0083151	100	25.7709	24.4639	27.0779	251.578
CR43051	FBtr0334410	=	CUFF.773	FBtr0334410	100	25.7701	23.7751	27.7651	254.925
mfas	FBtr0082492	=	CUFF.5152	FBtr0082492	45	25.7654	24.3237	27.2071	262.729
Rheb	FBtr0078693	=	CUFF.4437	FBtr0078693	100	25.735	24.1283	27.3417	251.409
CG3907	FBtr0072196	=	CUFF.2883	FBtr0072196	100	25.7156	24.2766	27.1547	216.188
Nep1	FBtr0070873	=	CUFF.6409	FBtr0070873	100	25.7154	24.4497	26.9812	232.944
Patronin	FBtr0332266	=	CUFF.4851	CUFF.4851.1	100	25.7037	24.5278	26.8795	247.014
Aps	FBtr0076252	=	CUFF.3424	FBtr0076252	100	25.6947	24.3367	27.0528	243.525
l(2)06225	FBtr0305994	=	CUFF.685	FBtr0305994	39	25.6941	23.552	27.8361	243.399
CG5886	FBtr0084907	=	CUFF.5701	FBtr0084907	66	25.6715	24.1755	27.1674	244.918
CG1105	FBtr0081645	=	CUFF.4469	FBtr0081645	100	25.6534	24.2346	27.0723	238.838
galectin	FBtr0306540	=	CUFF.305	FBtr0306540	89	25.6155	23.9768	27.2542	241.851
uif	FBtr0290119	=	CUFF.453	FBtr0290119	34	25.603	24.4431	26.7629	258.78
CG15497	FBtr0084113	=	CUFF.5401	FBtr0084113	100	25.5455	23.9887	27.1024	256.213
msn	FBtr0072957	=	CUFF.2985	FBtr0072957	100	25.5369	24.3181	26.7556	249.958
tau	FBtr0344749	=	CUFF.5816	FBtr0344749	42	25.5216	23.9585	27.0847	252.145
TSG101	FBtr0075329	=	CUFF.3776	FBtr0075329	100	25.5158	24.0959	26.9356	247.164
CG43394	FBtr0308298	=	CUFF.465	FBtr0308298	100	25.4814	24.1512	26.8117	238.243
CG6026	FBtr0273301	=	CUFF.5259	FBtr0273301	100	25.4509	24.9059	25.996	258.223
CG9850	FBtr0310328	=	CUFF.2703	FBtr0310328	28	25.4506	24.1564	26.7449	235.123
CG42492	FBtr0336690	=	CUFF.7354	FBtr0336690	98	25.4503	24.129	26.7716	246.532
Rtnl1	FBtr0079044	=	CUFF.221	FBtr0079044	32	25.3973	23.9468	26.8478	237.446
drpr	FBtr0072799	=	CUFF.2924	FBtr0072799	100	25.3813	24.1784	26.5841	240.23
eIF5	FBtr0074147	=	CUFF.6991	FBtr0074147	100	25.3439	23.9207	26.7671	244.902
AP-1-2beta	FBtr0074789	=	FBgn0010380	FBtr0074789	100	25.3058	24.6093	26.0022	243.227
CG34398	FBtr0303891	=	CUFF.542	FBtr0303891	100	25.2879	24.0534	26.5223	246.21
Bsg	FBtr0079572	=	CUFF.500	FBtr0079572	33	25.2739	23.845	26.7028	221.053
CG7079	FBtr0346111	=	CUFF.5392	FBtr0346111	100	25.2729	23.6048	26.941	231.707
CG1907	FBtr0085447	=	CUFF.5887	FBtr0085447	100	25.2694	24.2921	26.2467	234.406
CG7675	FBtr0083581	=	CUFF.5225	FBtr0083581	100	25.2612	23.608	26.9144	259.102
CG12321	FBtr0083616	=	FBgn0038577	FBtr0083616	100	25.234	23.5508	26.9171	237.955
Rpn2	FBtr0330379	=	CUFF.5870	FBtr0085385	100	25.2278	23.9445	26.5111	237.143
Lasp	FBtr0306151	=	CUFF.3777	FBtr0306151	43	25.162	23.7831	26.541	228.519
CG43897	FBtr0332823	=	CUFF.3369	FBtr0332823	35	25.146	23.7375	26.5545	222.475
betaCOP	FBtr0074576	=	CUFF.7376	FBtr0074576	100	25.125	24.4284	25.8216	247.042
Fur2	FBtr0074261	=	CUFF.7015	FBtr0074261	52	25.12	23.87	26.3699	241.348
Mbs	FBtr0112850	=	CUFF.3710	FBtr0112850	100	25.1141	23.7213	26.5068	238.506
CG1309	FBtr0073229	=	CUFF.7389	FBtr0073229	100	25.0946	23.7105	26.4787	248.366
PIP4K	FBtr0100544	=	CUFF.6153	FBtr0100544	100	25.0897	23.5112	26.6682	241.597
Gip	FBtr0071472	=	CUFF.6664	FBtr0071472	100	25.0542	23.4286	26.6798	249.108
CG14291	FBtr0083724	=	FBgn0038660	FBtr0083724	100	25.0484	24.1418	25.9549	257.087
Dys	FBtr0083764	=	CUFF.5285	FBtr0083764	100	25.0455	23.934	26.1571	244.852
CG3921	FBtr0307051	=	CUFF.199	FBtr0307051	100	25.0395	23.9347	26.1443	232.023
modSP	FBtr0083353	=	CUFF.5133	FBtr0083353	100	25.0129	24.1927	25.8331	240.882
siz	FBtr0078290	=	CUFF.4046	FBtr0078290	100	25.0077	23.8145	26.201	238.727
Efr	FBtr0070874	=	CUFF.6412	FBtr0070874	100	24.9861	23.5969	26.3753	234.192
CG5946	FBtr0076079	=	CUFF.3497	FBtr0076079	100	24.9801	23.353	26.6071	238.395
RpL34a	FBtr0302369	=	FBgn0039406	FBtr0302369	58	24.9721	22.6588	27.2854	247.762
cv	FBtr0340465	=	FBgn0000394	FBtr0340465	86	24.9446	23.4049	26.4844	242.24
Aats-thr	FBtr0080331	=	CUFF.821	FBtr0080331	100	24.9134	23.5613	26.2656	237.07
CG17664	FBtr0336928	=	FBgn0034883	FBtr0336928	100	24.893	23.3363	26.4496	209.85
AnxB11	FBtr0334038	=	CUFF.7006	FBtr0334038	100	24.8869	23.3317	26.4421	239.194
Arp3	FBtr0076737	=	CUFF.3250	FBtr0076737	100	24.8817	23.526	26.2374	241.997
PMCA	FBtr0304050	=	CUFF.6130	FBtr0304050	25	24.8807	23.6548	26.1066	243.158
PMCA	FBtr0300555	=	CUFF.6130	FBtr0300555	25	24.8752	23.6039	26.1465	243.104
Tis11	FBtr0333756	=	CUFF.6792	FBtr0333756	100	24.8724	23.7051	26.0397	231.647
Liprin-beta	FBtr0075814	=	FBgn0036376	FBtr0075814	100	24.8469	23.579	26.1149	237.116
Wbp2	FBtr0273241	=	CUFF.3581	FBtr0273241	100	24.8302	23.3005	26.3598	232.553
CG3625	FBtr0078136	=	CUFF.14	FBtr0078136	100	24.8189	23.3337	26.3042	243.108
ckd	FBtr0331457	=	FBgn0035427	FBtr0331457	100	24.7985	23.2028	26.3941	244.058
spz4	FBtr0305261	=	CUFF.725	FBtr0305261	100	24.756	23.5044	26.0076	233.762
Tsf3	FBtr0087130	=	CUFF.2211	FBtr0087130	100	24.7257	23.4255	26.0259	235.612
Aac11	FBtr0081001	=	CUFF.948	FBtr0081001	100	24.7221	23.9341	25.51	234.565
CG31103	FBtr0113389	=	FBgn0051103	FBtr0113389	100	24.7139	23.7468	25.6811	216.228
CG3308	FBtr0084102	=	CUFF.6440	FBtr0084102	100	24.6814	23.3536	26.0092	234.603
CG31559	FBtr0078616	=	CUFF.6456	FBtr0078616	100	24.6639	23.7947	25.5331	224.062
raw	FBtr0340232	=	CUFF.515	FBtr0340232	100	24.6588	23.414	25.9037	219.323
CG41378	FBtr0301790	=	CUFF.1264	FBtr0301790	100	24.6536	22.9192	26.388	192.004
tws	FBtr0082186	=	CUFF.4685	FBtr0082186	100	24.6506	23.2916	26.0097	231.344
Osi6	FBtr0346344	=	FBgn0027527	FBtr0346344	100	24.6423	23.207	26.0777	245.549
regucalcin	FBtr0073575	=	CUFF.6774	FBtr0073575	48	24.6265	22.8983	26.3547	216.988
Liprin-gamma	FBtr0342990	=	CUFF.2610	FBtr0342990	100	24.619	23.4105	25.8276	228.953
Oatp30B	FBtr0079826	=	CUFF.550	FBtr0079826	100	24.596	23.4193	25.7728	231.973
Csk	FBtr0300547	=	CUFF.4802	FBtr0300547	100	24.5887	23.377	25.8004	240.204
14-3-3epsilon	FBtr0083568	=	CUFF.5214	FBtr0083568	25	24.5791	23.2651	25.8931	228.991
Ald	FBtr0310661	=	CUFF.5726	FBtr0310661	42	24.5775	22.9504	26.2047	236.327
CG8420	FBtr0081973	=	CUFF.4603	FBtr0081973	100	24.5759	23.2297	25.922	248.387
CG14507	FBtr0113305	=	CUFF.5937	FBtr0113305	100	24.5672	23.0593	26.0752	230.51
Sra-1	FBtr0083085	=	FBgn0038320	FBtr0083085	100	24.5554	23.3904	25.7204	237.895
Ubqn	FBtr0340612	=	CUFF.7208	FBtr0340612	100	24.5515	23.3378	25.7651	217.386
CG9099	FBtr0074347	=	FBgn0030802	FBtr0074347	100	24.4894	22.7221	26.2566	237.756
NijA	FBtr0331575	=	CUFF.3417	FBtr0331575	100	24.4823	22.7575	26.2072	228.904
CG6746	FBtr0080313	=	FBgn0032394	FBtr0080313	100	24.4686	22.8872	26.05	238.083
CG9836	FBtr0081930	=	CUFF.4575	FBtr0081930	100	24.4435	23.1885	25.6985	231.342
Socs36E	FBtr0329928	=	FBgn0041184	FBtr0081040	100	24.4225	23.2182	25.6269	229.224
CG11444	FBtr0343567	=	FBgn0029715	FBtr0070698	100	24.4178	22.8597	25.9759	235.024
Ugt36Bc	FBtr0080911	=	FBgn0040260	FBtr0080911	100	24.4105	23.001	25.82	212.812
ssp2	FBtr0346645	=	CUFF.3606	FBtr0346645	100	24.397	23.2184	25.5756	224.662
CG4364	FBtr0079848	=	FBgn0032138	FBtr0079848	100	24.3781	23.539	25.2172	238.235
CG2182	FBtr0078730	=	CUFF.4395	FBtr0078730	100	24.3716	23.0903	25.6528	233.636
pyd	FBtr0305301	=	CUFF.4576	FBtr0305301	70	24.3315	23.1777	25.4852	243.888
dally	FBtr0305901	=	CUFF.3293	FBtr0305901	100	24.3079	23.1486	25.4672	220.885
alph	FBtr0085442	=	CUFF.5885	FBtr0085442	100	24.286	22.9337	25.6383	219.592
Aats-tyr	FBtr0075410	=	FBgn0027080	FBtr0075410	100	24.2835	23.3663	25.2007	232.103
SCAR	FBtr0329950	=	CUFF.694	FBtr0329950	100	24.2757	23.0354	25.5159	235.554
Pop2	FBtr0076058	=	CUFF.3509	FBtr0076058	100	24.2592	22.8503	25.6681	232.647
CG13585	FBtr0300488	=	CUFF.2723	FBtr0300488	50	24.2486	22.2769	26.2204	232.688
sgg	FBtr0070468	=	CUFF.6317	FBtr0070468	100	24.2456	22.95	25.5413	237.771
Arpc1	FBtr0080569	=	FBgn0001961	FBtr0080569	100	24.2345	22.7099	25.7592	227.292
CG4538	FBtr0344262	=	CUFF.5319	FBtr0344262	84	24.2223	22.9992	25.4453	225.558
CG11791	FBtr0113283	=	CUFF.5647	FBtr0113283	100	24.1842	22.5753	25.7931	229.84
Rhp	FBtr0074095	=	CUFF.6956	FBtr0074095	100	24.1775	22.8361	25.5189	240.149
trbl	FBtr0078235	=	CUFF.3986	FBtr0078235	100	24.1506	23.3601	24.9411	228.669
CG3823	FBtr0070900	=	CUFF.6423	FBtr0070900	100	24.1427	23.0678	25.2175	227.574
CG3376	FBtr0343442	=	CUFF.2909	FBtr0343442	100	24.1194	22.9035	25.3352	249.209
CG8602	FBtr0076884	=	FBgn0035763	FBtr0076884	100	24.1102	22.8549	25.3654	231.834
Ca-P60A	FBtr0072216	=	CUFF.2693	FBtr0072216	100	24.1067	22.9202	25.2932	233.045
lqfR	FBtr0299515	=	FBgn0261279	FBtr0299515	100	24.0855	22.8432	25.3277	223.619
Cda5	FBtr0078164	=	CUFF.302	FBtr0078164	18	24.0812	22.9408	25.2217	240.67
CaMKI	FBtr0089067	=	CUFF.6090	FBtr0089067	100	24.0665	22.6819	25.4511	234.405
CG12560	FBtr0300761	=	CUFF.451	FBtr0300761	100	24.0589	22.4155	25.7022	190.732
CG32243	FBtr0073322	=	CUFF.7415	FBtr0073322	100	24.0401	23.0908	24.9894	213.049
CG9086	FBtr0346190	=	CUFF.7063	FBtr0346190	100	24.0095	22.9178	25.1012	227.883
CG3902	FBtr0075076	=	FBgn0036824	FBtr0075076	100	23.9689	22.582	25.3559	231.58
CG9350	FBtr0071530	=	CUFF.2475	FBtr0071530	100	23.9539	22.5125	25.3954	227.67
SP2637	FBtr0301862	=	CUFF.2305	FBtr0301862	100	23.9476	22.5846	25.3105	228.621
rt	FBtr0076146	=	CUFF.3475	FBtr0076146	100	23.9213	23.2494	24.5932	252.24
CG7739	FBtr0075596	=	CUFF.3673	FBtr0075596	100	23.8851	22.6102	25.1601	226.384
CG10585	FBtr0078287	=	CUFF.4045	FBtr0078287	38	23.8718	22.3803	25.3633	234.496
ATPsyn-d	FBtr0083727	=	FBgn0016120	FBtr0083727	88	23.8599	21.7675	25.9523	227.152
jagn	FBtr0078624	=	CUFF.4414	FBtr0078624	100	23.8247	22.4573	25.192	231.018
out	FBtr0344324	=	CUFF.7166	FBtr0344324	100	23.809	22.5748	25.0432	219.126
Jafrac1	FBtr0073763	=	FBgn0040309	FBtr0073763	100	23.8078	22.2476	25.368	218.003
Hr39	FBtr0081479	=	CUFF.1132	FBtr0081479	100	23.7607	22.6186	24.9029	231.302
scrib	FBtr0335520	=	CUFF.5758	FBtr0335520	64	23.7462	22.6142	24.8783	214.236
cer	FBtr0086551	=	CUFF.3003	FBtr0086551	100	23.7313	21.7438	25.7189	198.889
me31B	FBtr0079975	=	FBgn0004419	FBtr0079975	100	23.7057	22.3533	25.0581	229.38
epsilonCOP	FBtr0079261	=	FBgn0027496	FBtr0079261	100	23.6793	22.1644	25.1942	231.338
CG1399	FBtr0300779	=	CUFF.1530	FBtr0300779	100	23.6589	22.5635	24.7542	216.349
CG5830	FBtr0075521	=	CUFF.3698	FBtr0075521	100	23.6571	22.4864	24.8278	217.802
CG9318	FBtr0335149	=	CUFF.1081	FBtr0335149	100	23.6556	22.4397	24.8715	230.069
CG10214	FBtr0084463	=	FBgn0039115	FBtr0084463	100	23.6518	22.0776	25.226	211.695
mura	FBtr0082116	=	CUFF.4631	FBtr0082116	100	23.6166	22.5121	24.7211	222.526
CG7772	FBtr0074540	=	FBgn0030883	FBtr0074540	100	23.6156	22.2953	24.9359	211.2
Tret1-1	FBtr0088074	=	CUFF.1808	FBtr0088074	51	23.5492	22.0896	25.0088	250.808
nuf	FBtr0306622	=	CUFF.3630	FBtr0306622	100	23.5064	22.2644	24.7485	217.849
CG7337	FBtr0077811	=	CUFF.398	FBtr0077811	100	23.4925	22.3643	24.6207	214.369
DIP1	FBtr0077371	=	CUFF.7288	FBtr0077371	91	23.4732	22.2634	24.6831	222.621
Pect	FBtr0080439	=	CUFF.945	FBtr0080439	21	23.4679	22.0702	24.8656	215.379
RasGAP1	FBtr0076368	=	CUFF.3372	FBtr0076368	100	23.4464	22.3489	24.544	215.603
uif	FBtr0307073	=	CUFF.453	FBtr0307073	31	23.4121	22.3448	24.4794	236.636
IP3K2	FBtr0344169	=	CUFF.6825	FBtr0344169	100	23.4004	22.0417	24.7591	213.001
CG17059	FBtr0087739	=	FBgn0040754	FBtr0087739	100	23.3952	21.2984	25.4919	227.395
CG42389	FBtr0335497	=	CUFF.912	FBtr0335497	100	23.3837	22.2977	24.4697	222.314
viaf	FBtr0076062	=	FBgn0036237	FBtr0076062	100	23.377	21.8962	24.8578	221.578
l(1)G0156	FBtr0307904	=	CUFF.7184	FBtr0307904	100	23.3727	22.0882	24.6572	222.28
Pcmt	FBtr0078758	=	CUFF.4433	FBtr0078758	100	23.3521	21.7832	24.9211	225.814
CG13138	FBtr0345746	=	CUFF.632	FBtr0345746	100	23.3436	21.9751	24.712	210.163
Pka-C3	FBtr0075529	=	CUFF.3693	FBtr0075529	100	23.3335	22.1366	24.5304	211.687
CG18507	FBtr0080528	=	CUFF.829	FBtr0080528	47	23.2957	21.952	24.6394	210.056
Nplp3	FBtr0075369	=	FBgn0042201	FBtr0075369	100	23.2912	21.6497	24.9327	209.275
CG11210	FBtr0088781	=	CUFF.1581	FBtr0088781	100	23.2812	22.0851	24.4772	223.273
UbcE2H	FBtr0071112	=	CUFF.6538	FBtr0071112	100	23.2784	22.0292	24.5275	214.152
CG12814	FBtr0337018	=	CUFF.4699	FBtr0337018	31	23.2769	21.8759	24.6779	224.825
dsx-c73A	FBtr0075409	=	CUFF.3738	FBtr0075409	100	23.2035	22.5632	23.8438	224.882
Fur2	FBtr0301301	=	CUFF.7015	FBtr0301301	48	23.1969	22.0189	24.3749	222.871
CG9815	FBtr0343263	=	CUFF.2648	FBtr0343263	22	23.0893	21.3814	24.7973	196.823
Arl2	FBtr0081838	=	FBgn0004908	FBtr0081838	100	23.0529	21.2908	24.8149	225.106
CG13675	FBtr0330087	=	CUFF.4726	FBtr0330087	100	23.0521	21.627	24.4773	222.877
Lsd-2	FBtr0073967	=	CUFF.6897	FBtr0073967	100	23.0506	21.7007	24.4006	227.753
CG31313	FBtr0082982	=	CUFF.5003	FBtr0082982	98	23.0472	21.2669	24.8276	213.114
veli	FBtr0084787	=	FBgn0039269	FBtr0084787	100	23.0404	21.4543	24.6266	200.299
vig	FBtr0080720	=	CUFF.905	CUFF.905.1	100	23.0061	21.8446	24.1676	209.053
CG43333	FBtr0306927	=	CUFF.917	FBtr0306927	100	22.967	22.3884	23.5456	230.867
cindr	FBtr0085704	=	CUFF.6001	FBtr0085704	100	22.9608	21.8076	24.1139	217.902
CG4586	FBtr0071003	=	CUFF.6530	FBtr0071003	100	22.9445	22.1517	23.7373	223.356
CG16953	FBtr0300803	=	CUFF.5333	FBtr0300803	100	22.9325	22.2222	23.6429	217.369
gammaSnap1	FBtr0072187	=	FBgn0028552	FBtr0072187	100	22.9306	21.4543	24.4069	219.851
Rap2l	FBtr0072177	=	CUFF.2894	FBtr0072177	100	22.9296	21.4041	24.455	220.85
R	FBtr0072867	=	CUFF.2944	FBtr0072867	100	22.9151	21.6362	24.1939	201.299
CG31445	FBtr0085401	=	CUFF.5972	FBtr0085401	100	22.9126	21.744	24.0811	201.221
Caper	FBtr0089636	=	CUFF.420	FBtr0089636	100	22.9083	21.6934	24.1232	210.449
CG34038	FBtr0307197	=	CUFF.2771	FBtr0307197	100	22.9071	21.4185	24.3956	236.601
slmo	FBtr0079218	=	CUFF.300	FBtr0079218	100	22.8745	21.3278	24.4213	217.255
bdg	FBtr0340017	=	CUFF.2122	FBtr0340017	100	22.8733	21.7249	24.0217	203.601
Sesn	FBtr0072087	=	CUFF.2702	FBtr0072087	100	22.8545	21.6553	24.0536	211.722
CG3609	FBtr0077791	=	CUFF.94	FBtr0077791	100	22.8451	21.2513	24.4389	221.273
Cyp317a1	FBtr0345873	=	CUFF.2066	FBtr0345873	100	22.8297	21.7107	23.9487	209.037
ZnT63C	FBtr0073055	=	FBgn0035432	FBtr0073055	100	22.8029	21.6027	24.003	211.044
Sc2	FBtr0073159	=	CUFF.3080	FBtr0073159	100	22.791	21.6612	23.9208	211.261
Papss	FBtr0074889	=	CUFF.3934	FBtr0074889	63	22.7788	21.45	24.1077	231.621
Clamp	FBtr0085964	=	CUFF.1209	FBtr0085964	100	22.7708	21.5782	23.9634	225.455
mtacp1	FBtr0072676	=	CUFF.2871	FBtr0072676	100	22.7193	20.9239	24.5147	219.526
CG14439	FBtr0070960	=	CUFF.6503	FBtr0070960	100	22.6915	21.4452	23.9378	197.841
Spase12	FBtr0085435	=	CUFF.5978	FBtr0085435	100	22.6795	20.7416	24.6173	218.192
CG10098	FBtr0081563	=	CUFF.4620	FBtr0081563	100	22.6557	21.3146	23.9968	215.87
B52	FBtr0082801	=	CUFF.4941	FBtr0082801	100	22.6512	21.2341	24.0683	214.191
CG31038	FBtr0085494	=	CUFF.5923	FBtr0085494	100	22.6034	21.4014	23.8054	215.594
CG5059	FBtr0078216	=	CUFF.4005	FBtr0078216	100	22.549	21.1355	23.9626	214.533
CG43092	FBtr0304880	=	CUFF.5487	FBtr0304880	100	22.5175	21.1246	23.9104	154.619
Dak1	FBtr0084976	=	FBgn0028833	FBtr0084976	100	22.483	21.4117	23.5542	214.295
Syb	FBtr0273274	=	CUFF.1972	FBtr0273274	41	22.477	20.6083	24.3457	214.041
vg	FBtr0087785	=	CUFF.1900	FBtr0087785	100	22.468	21.3436	23.5924	213.903
CG5783	FBtr0081049	=	CUFF.983	FBtr0081049	100	22.467	20.9392	23.9948	211.127
edl	FBtr0086652	=	CUFF.2306	FBtr0086652	100	22.447	21.4738	23.4202	216.511
Cad86C	FBtr0304666	=	CUFF.4719	FBtr0304666	100	22.4289	21.3798	23.4781	224.908
CG7956	FBtr0301212	=	CUFF.5396	FBtr0301212	84	22.3905	21.2074	23.5736	197.067
CG13124	FBtr0290197	=	CUFF.570	FBtr0290197	100	22.3768	21.1674	23.5863	200.384
Rox8	FBtr0084592	=	CUFF.5553	FBtr0084592	100	22.3642	21.21	23.5183	205.023
Prx3	FBtr0083503	=	FBgn0038519	FBtr0083503	100	22.3199	21.1577	23.4821	207.09
Bacc	FBtr0307080	=	CUFF.117	FBtr0307080	64	22.2924	20.9955	23.5894	204.984
Updo	FBtr0088524	=	FBgn0033428	FBtr0088524	100	22.2918	20.9064	23.6772	221.046
CG2493	FBtr0081363	=	FBgn0032864	FBtr0332970	100	22.291	20.859	23.723	220.675
CG18507	FBtr0331333	=	CUFF.829	FBtr0331333	45	22.2896	20.8703	23.709	200.984
exd	FBtr0074135	=	CUFF.6985	CUFF.6985.1	100	22.2665	21.0878	23.4452	210.285
Sh3beta	FBtr0076873	=	CUFF.3235	FBtr0076873	67	22.2428	20.7075	23.7782	203.771
cpb	FBtr0331630	=	FBgn0011570	FBtr0331630	60	22.2386	20.8045	23.6727	205.478
CG8417	FBtr0082131	=	CUFF.4655	FBtr0082131	100	22.2338	21.2502	23.2174	211.466
CG31522	FBtr0306343	=	CUFF.4334	FBtr0306343	100	22.1801	20.966	23.3942	222.735
Cortactin	FBtr0084039	=	FBgn0025865	FBtr0084039	100	22.1489	20.9367	23.3611	210.536
CG42709	FBtr0302980	=	CUFF.3574	FBtr0302980	43	22.1394	20.7151	23.5637	213.498
l(1)G0045	FBtr0070782	=	FBgn0026702	FBtr0070782	100	22.0872	21.3863	22.788	183.277
grh	FBtr0306625	=	CUFF.2285	FBtr0306625	57	22.0733	20.8134	23.3333	201.691
CD98hc	FBtr0332157	=	CUFF.4520	FBtr0332157	80	22.0618	20.7297	23.394	216.652
nemy	FBtr0087868	=	CUFF.1879	FBtr0087868	100	22.0542	20.7737	23.3347	217.637
CG10625	FBtr0273232	=	CUFF.3101	FBtr0273232	61	22.033	20.8234	23.2426	204.603
CG45085	FBtr0344530	=	CUFF.1667	FBtr0302512	100	22.0268	20.6509	23.4026	205.077
CG12576	FBtr0077365	=	CUFF.7286	FBtr0077365	100	22.0094	20.8279	23.1908	213.867
EDTP	FBtr0086958	=	CUFF.4834	FBtr0086958	100	21.9477	20.8261	23.0692	202.195
MRP	FBtr0090025	=	CUFF.803	FBtr0090025	70	21.9396	20.8199	23.0594	200.557
CG45085	FBtr0344529	=	CUFF.1667	FBtr0088611	100	21.9328	20.7059	23.1597	204.202
Gdh	FBtr0089497	=	FBgn0001098	FBtr0089497	100	21.9144	20.6273	23.2015	208.614
klar	FBtr0333851	=	CUFF.2810	FBtr0333851	100	21.9106	20.8514	22.9699	212.048
SRPK	FBtr0330628	=	CUFF.2092	CUFF.2092.2	100	21.8952	20.8184	22.972	201.549
Snx6	FBtr0079631	=	CUFF.777	FBtr0079631	100	21.8875	20.6327	23.1423	213.142
adat	FBtr0080573	=	CUFF.809	FBtr0080573	100	21.8651	20.6804	23.0498	196.984
E(spl)m3-HLH	FBtr0084958	=	CUFF.5715	FBtr0084958	100	21.8485	20.835	22.8619	203.317
Su(var)205	FBtr0079635	=	CUFF.469	FBtr0079635	100	21.8155	20.2903	23.3408	210.705
l(3)03670	FBtr0085745	=	CUFF.6023	FBtr0085745	100	21.815	20.613	23.017	209.766
Vrp1	FBtr0302298	=	CUFF.3401	FBtr0302298	100	21.8148	20.6038	23.0257	195.067
Rab5	FBtr0077794	=	CUFF.127	FBtr0077794	35	21.7928	20.2201	23.3654	192.144
CG5355	FBtr0080047	=	CUFF.635	FBtr0080047	100	21.7875	21.0419	22.5332	209.399
for	FBtr0089304	=	CUFF.175	FBtr0089304	100	21.7743	20.645	22.9036	210.073
sick	FBtr0329844	=	CUFF.1065	FBtr0329844	100	21.7733	20.717	22.8296	214.721
CG8121	FBtr0082017	=	CUFF.4613	FBtr0082017	72	21.7033	20.232	23.1746	214.281
CG17104	FBtr0336846	=	CUFF.687	FBtr0336846	100	21.7005	20.3903	23.0106	180.946
CG8993	FBtr0072889	=	FBgn0035334	FBtr0072889	100	21.6865	19.9529	23.4202	195.821
f	FBtr0304068	=	CUFF.7087	FBtr0304068	42	21.6752	20.6061	22.7443	214.425
CG17271	FBtr0083993	=	CUFF.5350	FBtr0083993	100	21.6707	20.3495	22.9919	196.319
Cyp6a23	FBtr0087452	=	CUFF.2061	FBtr0087452	100	21.6692	20.8003	22.5381	195.347
Nak	FBtr0340325	=	CUFF.1018	FBtr0340325	100	21.6675	20.625	22.7099	203.892
ITP	FBtr0300187	=	CUFF.2723	FBtr0300187	45	21.6478	20.2883	23.0073	207.731
Fpps	FBtr0088170	=	CUFF.4272	FBtr0088170	100	21.6294	20.318	22.9409	208.366
CG15715	FBtr0075536	=	CUFF.3690	FBtr0075536	100	21.6003	19.8326	23.368	206.036
CG17486	FBtr0299924	=	CUFF.1355	FBtr0299924	100	21.5863	20.7295	22.4431	211.901
Cals	FBtr0333700	=	CUFF.6143	FBtr0333700	64	21.5647	20.4059	22.7235	212.382
Kap-alpha1	FBtr0074881	=	CUFF.3928	FBtr0074881	100	21.5596	20.8048	22.3143	207.802
CG31751	FBtr0081092	=	CUFF.1043	FBtr0081092	19	21.5537	20.132	22.9754	200.136
pk	FBtr0089042	=	CUFF.1445	FBtr0089042	100	21.5416	20.4415	22.6418	209.59
CG13284	FBtr0332334	=	CUFF.934	FBtr0332334	57	21.4877	20.1926	22.7828	215.298
slif	FBtr0078557	=	CUFF.4150	FBtr0078557	100	21.4622	20.2778	22.6466	197.04
MED19	FBtr0345815	=	FBgn0036761	FBtr0345815	100	21.4459	20.2185	22.6732	207.884
dnr1	FBtr0330229	=	CUFF.2567	FBtr0330229	100	21.4413	20.3646	22.518	190.767
roX1	FBtr0337066	=	CUFF.6634	FBtr0070634	100	21.4284	20.3618	22.4949	206.579
CG1665	FBtr0088478	=	FBgn0033451	FBtr0088478	100	21.4207	20.0394	22.8021	211.626
eIF4G	FBtr0089243	=	CUFF.6125	FBtr0089243	100	21.3424	20.2956	22.3893	207.68
Pif1A	FBtr0301876	=	CUFF.4570	FBtr0301876	100	21.341	20.3338	22.3483	216.497
eIF5	FBtr0074145	=	CUFF.6991	FBtr0074145	84	21.3255	20.0565	22.5945	206.072
if	FBtr0301353	=	CUFF.7037	FBtr0301353	41	21.2927	20.2009	22.3845	186.607
msps	FBtr0301480	=	CUFF.5080	FBtr0301480	100	21.2911	20.3042	22.278	202.17
CG5731	FBtr0079959	=	CUFF.599	FBtr0079959	54	21.2866	19.9175	22.6556	213.851
CG8317	FBtr0087122	=	CUFF.2190	FBtr0087122	100	21.2797	19.8454	22.714	166.225
Rab18	FBtr0070849	=	FBgn0015794	FBtr0070849	100	21.2662	20.0122	22.5201	202.73
CG34383	FBtr0334568	=	CUFF.4963	FBtr0334568	100	21.2389	20.2589	22.219	202.922
bel	FBtr0334319	=	CUFF.4560	FBtr0334319	100	21.2269	20.1216	22.3322	197.338
Nc73EF	FBtr0075266	=	CUFF.3797	FBtr0075266	39	21.218	20.0968	22.3392	202.872
mrt	FBtr0085174	=	CUFF.5784	FBtr0085174	100	21.1899	20.0787	22.301	207.544
Cad87A	FBtr0082513	=	CUFF.4819	FBtr0082513	100	21.1737	20.1635	22.184	212.134
NimC4	FBtr0080592	=	FBgn0260011	FBtr0080592	100	21.1517	20.1457	22.1578	189.316
Ubp64E	FBtr0077095	=	CUFF.3105	FBtr0077095	100	21.1362	20.1356	22.1368	204.06
Non2	FBtr0072969	=	FBgn0035370	FBtr0072969	100	21.1238	20.1329	22.1146	202.981
CG32147	FBtr0075647	=	CUFF.3660	FBtr0075647	100	21.1121	19.6259	22.5982	180.235
CG30463	FBtr0113379	=	CUFF.2179	FBtr0113379	100	21.1018	20.0429	22.1607	207.906
conu	FBtr0111287	=	CUFF.1324	FBtr0111287	100	21.0888	19.8672	22.3104	204.939
CG34382	FBtr0112620	=	CUFF.3376	FBtr0112620	39	21.0858	19.8818	22.2897	197.62
Smg5	FBtr0080562	=	CUFF.3162	FBtr0080562	100	21.0713	20.0327	22.1098	206.27
Rad23	FBtr0333679	=	CUFF.6119	FBtr0333679	93	21.04	19.7621	22.3179	205.786
rdx	FBtr0301634	=	CUFF.4968	FBtr0301634	52	21.0376	19.8125	22.2627	196.801
eIF3-S10	FBtr0346646	=	FBgn0037249	FBtr0346646	100	21.0361	19.9145	22.1577	207.327
CG31689	FBtr0334158	=	CUFF.122	FBtr0334158	33	20.9726	19.681	22.2642	183.271
bif	FBtr0073526	=	CUFF.6744	FBtr0073526	100	20.9513	19.9196	21.9829	191.57
CG3655	FBtr0331340	=	CUFF.6200	FBtr0331340	100	20.9322	19.8837	21.9807	202.4
Faf	FBtr0343115	=	CUFF.1010	FBtr0343115	100	20.9299	19.7811	22.0788	201.607
CG5390	FBtr0080064	=	CUFF.632	FBtr0080064	36	20.9229	19.3745	22.4712	203.628
CG10425	FBtr0084867	=	FBgn0039304	FBtr0084867	100	20.8838	19.59	22.1777	198.687
Strip	FBtr0073084	=	CUFF.7452	FBtr0073084	100	20.8718	19.7054	22.0382	188.507
CG12859	FBtr0087440	=	FBgn0033961	FBtr0087440	100	20.8679	19.0018	22.7339	199.873
olf186-F	FBtr0086797	=	CUFF.2254	FBtr0086797	100	20.865	19.5983	22.1318	183.931
Sema-5c	FBtr0076052	=	CUFF.3517	FBtr0076052	100	20.8533	19.8349	21.8716	189.349
CG42748	FBtr0303271	=	CUFF.1207	FBtr0303271	100	20.8269	19.8641	21.7896	206.209
CG10361	FBtr0076084	=	CUFF.3492	FBtr0076084	100	20.825	19.8801	21.7699	203.939
CR41544	FBtr0114253	=	FBgn0085799	FBtr0114253	100	20.8191	19.2757	22.3625	187.346
CG34217	FBtr0112410	=	FBgn0085246	FBtr0112410	100	20.8032	19.4764	22.13	183.173
Gtp-bp	FBtr0073480	=	FBgn0010391	FBtr0073480	100	20.7532	19.9663	21.5402	202.11
zetaCOP	FBtr0075352	=	CUFF.3778	FBtr0075352	100	20.7465	18.9835	22.5095	201.946
kay	FBtr0099989	=	CUFF.5962	FBtr0099989	39	20.7425	19.6013	21.8838	189.571
CG6836	FBtr0075023	=	CUFF.3886	FBtr0075023	100	20.7155	19.7301	21.7008	203.141
nuf	FBtr0306619	=	CUFF.3630	FBtr0306619	88	20.7146	19.5877	21.8416	191.975
S6k	FBtr0333264	=	CUFF.3111	FBtr0333264	100	20.7088	19.693	21.7246	180.238
LanB1	FBtr0079490	=	CUFF.458	FBtr0079490	100	20.7015	19.7067	21.6964	206.038
CG7896	FBtr0085545	=	CUFF.5935	FBtr0085545	100	20.6954	20.1825	21.2084	196.675
Vap-33A	FBtr0342739	=	CUFF.6643	FBtr0342739	100	20.6918	19.5986	21.785	191.341
CG34120	FBtr0343018	=	CUFF.7258	FBtr0343018	100	20.6698	19.6953	21.6444	193.546
Sgt1	FBtr0081862	=	FBgn0265101	FBtr0081862	100	20.6666	19.5856	21.7476	186.102
CG12811	FBtr0082204	=	CUFF.4691	FBtr0082204	100	20.6489	19.2294	22.0684	207.484
flr	FBtr0075845	=	CUFF.3588	FBtr0075845	100	20.6229	19.4869	21.759	195.627
loj	FBtr0301447	=	FBgn0061492	FBtr0301447	100	20.5932	19.0836	22.1029	173.511
nst	FBtr0075967	=	CUFF.3547	FBtr0075967	100	20.5892	19.8318	21.3466	203.778
RpL38	FBtr0334985	=	FBgn0040007	FBtr0334985	6	20.5785	18.9211	22.236	204.061
tna	FBtr0076267	=	CUFF.3421	CUFF.3421.1	100	20.5771	19.5556	21.5987	196.093
Roc1a	FBtr0343564	=	FBgn0025638	FBtr0343564	49	20.5642	19.0939	22.0345	196.494
shg	FBtr0071546	=	FBgn0003391	FBtr0071546	100	20.533	20.0809	20.985	189.496
CG13856	FBtr0084224	=	CUFF.5453	FBtr0084224	100	20.515	19.006	22.024	202.558
Letm1	FBtr0072348	=	FBgn0019886	FBtr0072348	100	20.5117	19.4926	21.5307	191.885
Drak	FBtr0301020	=	CUFF.6733	FBtr0301020	83	20.4758	19.4077	21.5439	190.114
Gclc	FBtr0071107	=	CUFF.6540	FBtr0071107	100	20.4568	19.3553	21.5584	180.722
CG30089	FBtr0340007	=	CUFF.2110	FBtr0340007	100	20.452	19.3793	21.5246	182.461
Sptr	FBtr0071241	=	CUFF.6556	CUFF.6556.1	100	20.4235	19.0739	21.7731	201.87
CG13101	FBtr0079783	=	CUFF.519	FBtr0079783	100	20.4147	19.033	21.7964	178.667
Snp	FBtr0339099	=	CUFF.2552	FBtr0339099	100	20.4102	19.1918	21.6287	183.593
CG30273	FBtr0346948	=	CUFF.2582	FBtr0346949	100	20.4084	19.0879	21.729	196.504
ced-6	FBtr0088550	=	CUFF.1786	FBtr0088550	25	20.3768	19.1199	21.6338	201.227
Lrt	FBtr0342717	=	CUFF.2451	FBtr0302284	100	20.3661	19.7798	20.9523	197.754
Tim10	FBtr0071676	=	CUFF.2541	FBtr0071676	100	20.3537	18.7568	21.9506	199.605
CG6678	FBtr0084148	=	FBgn0038917	FBtr0084148	100	20.333	19.2603	21.4057	181.476
Cul1	FBtr0088846	=	CUFF.1609	FBtr0088846	100	20.3322	19.2733	21.3912	191.015
Spn77Ba	FBtr0345816	=	CUFF.3973	FBtr0345816	34	20.316	19.0297	21.6024	191.005
ltd	FBtr0089934	=	CUFF.1667	FBtr0089934	100	20.2974	19.183	21.4118	205.371
Baldspot	FBtr0075355	=	CUFF.3777	FBtr0075355	100	20.2835	19.1817	21.3854	190.146
CG31076	FBtr0307505	=	CUFF.5756	FBtr0307505	100	20.2753	18.8437	21.7069	195.567
Sdc	FBtr0342895	=	CUFF.2508	FBtr0342895	100	20.2732	19.1728	21.3737	169.27
CG8213	FBtr0273384	=	CUFF.1660	FBtr0273384	63	20.2712	19.2582	21.2842	207.254
CG33714	FBtr0091704	=	CUFF.7268	FBtr0077227	100	20.2449	18.8995	21.5903	194.46
pnut	FBtr0088792	=	CUFF.1596	FBtr0088793	100	20.2366	19.1346	21.3386	188.345
CG11151	FBtr0331719	=	CUFF.6849	FBtr0331719	30	20.176	18.6197	21.7323	195.01
Papss	FBtr0074887	=	CUFF.3934	FBtr0074887	56	20.164	18.9288	21.3992	205.033
CG2943	FBtr0339714	=	FBgn0037530	FBtr0339714	100	20.1434	19.1064	21.1804	197.277
tacc	FBtr0302613	=	CUFF.4345	FBtr0302613	57	20.1333	18.962	21.3046	192.227
CG6805	FBtr0306574	=	CUFF.2220	FBtr0306574	64	20.1328	18.7685	21.4971	165.223
CG40160	FBtr0301803	=	CUFF.4200	FBtr0301803	100	20.1173	18.679	21.5557	197.319
Rab14	FBtr0080626	=	CUFF.847	FBtr0080626	100	20.1083	18.7044	21.5123	182.003
CG10365	FBtr0084449	=	CUFF.5545	FBtr0084449	100	20.0782	18.8736	21.2829	188.891
CG4250	FBtr0071865	=	FBgn0034761	FBtr0071865	100	20.0681	18.4173	21.7189	198.322
Tango11	FBtr0071746	=	FBgn0050404	FBtr0071746	100	20.0544	18.8484	21.2605	182.662
CR45141	FBtr0344927	=	CUFF.1898	FBtr0344927	100	20.028	18.8315	21.2244	193.461
CG3961	FBtr0075077	=	CUFF.3882	FBtr0075077	100	20.0183	18.9755	21.061	183.769
CG7453	FBtr0074666	=	CUFF.7178	FBtr0074666	100	20.0082	19.1941	20.8223	174.943
crq	FBtr0078087	=	CUFF.40	FBtr0078087	100	20.0054	18.9416	21.0692	195.02
CG32091	FBtr0076106	=	CUFF.3480	FBtr0076106	100	20.0001	19.3562	20.6441	168.786
CG12237	FBtr0074761	=	FBgn0031048	FBtr0074761	100	19.9962	19.1414	20.851	190.865
spz3	FBtr0079561	=	CUFF.441	FBtr0079561	100	19.9951	19.3018	20.6884	184.972
Osbp	FBtr0084801	=	CUFF.5632	FBtr0084801	100	19.9934	18.9614	21.0254	190.337
CG1532	FBtr0339633	=	CUFF.7248	FBtr0339633	100	19.9926	18.5725	21.4126	197.721
Hrb98DE	FBtr0085301	=	CUFF.5834	FBtr0085301	100	19.9848	18.743	21.2266	191.973
CG7945	FBtr0075600	=	CUFF.3670	FBtr0075600	100	19.9503	18.6776	21.2229	194.985
yps	FBtr0076027	=	FBgn0022959	FBtr0076027	100	19.9426	18.6668	21.2185	192.278
CAP	FBtr0088346	=	CUFF.1981	FBtr0088346	100	19.9327	18.7608	21.1046	195.582
cbt	FBtr0078083	=	FBgn0043364	FBtr0078083	100	19.9289	18.7946	21.0631	185.499
haf	FBtr0310017	=	CUFF.113	FBtr0310017	31	19.9194	18.8624	20.9764	189.518
hrg	FBtr0086483	=	CUFF.2368	FBtr0086483	100	19.9143	18.918	20.9107	193.922
corn	FBtr0299640	=	CUFF.3196	FBtr0299640	100	19.9123	18.9281	20.8964	181.374
CG10663	FBtr0346570	=	CUFF.3564	FBtr0346570	100	19.8904	18.8585	20.9224	169.628
Pvr	FBtr0301338	=	CUFF.777	FBtr0301338	100	19.8369	18.8528	20.8209	179.923
CG5028	FBtr0113289	=	CUFF.5697	FBtr0113289	100	19.8068	18.663	20.9505	196.711
CG10348	FBtr0343112	=	CUFF.1007	FBtr0343112	100	19.7749	18.7829	20.7669	191.503
CG33970	FBtr0100013	=	CUFF.5730	FBtr0100013	27	19.7646	18.4342	21.0951	186.7
CG6356	FBtr0084601	=	CUFF.5580	FBtr0084601	100	19.7468	18.7023	20.7914	182.707
Gl	FBtr0075756	=	CUFF.3625	FBtr0075756	100	19.7431	19.2241	20.2621	179.457
vvl	FBtr0345911	=	FBgn0086680	FBtr0345911	100	19.7278	18.7485	20.7071	185.68
CG14995	FBtr0073273	=	CUFF.3055	FBtr0073273	100	19.6688	18.5295	20.808	180.754
CG8303	FBtr0340064	=	CUFF.2193	FBtr0340064	100	19.6667	18.5635	20.77	198.815
ArfGAP1	FBtr0075981	=	CUFF.3537	FBtr0075981	100	19.6334	18.5177	20.7491	188.747
CG8149	FBtr0082061	=	FBgn0037700	FBtr0082061	100	19.6096	18.2996	20.9195	191.292
Cka	FBtr0079537	=	CUFF.454	FBtr0079537	100	19.5951	18.6208	20.5694	177.452
Srp19	FBtr0076879	=	CUFF.3215	FBtr0076879	100	19.5887	17.9977	21.1796	190.885
CG12065	FBtr0071216	=	CUFF.6570	FBtr0071216	69	19.5852	18.4241	20.7464	176.605
Obp49a	FBtr0087872	=	CUFF.1882	FBtr0087872	100	19.565	18.3137	20.8163	179.313
alc	FBtr0088624	=	CUFF.1713	FBtr0088624	100	19.5453	18.2553	20.8353	183.67
mtd	FBtr0078811	=	CUFF.4368	FBtr0078811	100	19.5381	18.5367	20.5395	183.829
CalpB	FBtr0076343	=	CUFF.3378	FBtr0076343	100	19.5216	18.5553	20.488	162.928
CoVb	FBtr0079288	=	CUFF.334	FBtr0079288	34	19.5208	17.6741	21.3674	190.094
CG13369	FBtr0070115	=	CUFF.6174	FBtr0070115	100	19.5013	18.2028	20.7999	187.594
CR44095	FBtr0334954	=	CUFF.5002	FBtr0334954	100	19.488	17.9984	20.9776	171.638
rump	FBtr0082123	=	CUFF.4628	FBtr0082123	100	19.481	18.361	20.6011	190.038
CG6463	FBtr0076276	=	CUFF.3416	FBtr0076276	100	19.4636	17.7357	21.1916	190.758
CtBP	FBtr0334513	=	CUFF.4923	FBtr0334513	100	19.4624	18.4557	20.4691	181.983
chas	FBtr0340635	=	CUFF.7112	FBtr0340635	38	19.4609	18.4598	20.4621	181.843
HLH106	FBtr0074875	=	CUFF.3924	FBtr0074875	100	19.4564	18.4174	20.4953	188.361
Ndfip	FBtr0075210	=	CUFF.3824	FBtr0075210	100	19.441	18.3264	20.5556	185.805
glo	FBtr0089919	=	CUFF.4812	FBtr0089919	100	19.4367	18.2503	20.6232	188.581
Srp14	FBtr0273271	=	FBgn0038808	FBtr0273271	100	19.4362	17.6293	21.2431	189.655
mats	FBtr0337044	=	FBgn0038965	FBtr0337044	100	19.422	18.2601	20.5839	179.946
CG10249	FBtr0303757	=	CUFF.2067	FBtr0303757	100	19.3329	18.3579	20.3078	177.019
bel	FBtr0081888	=	CUFF.4560	FBtr0081888	91	19.3197	18.2026	20.4368	179.607
pwn	FBtr0332461	=	CUFF.2111	FBtr0332461	56	19.3147	18.325	20.3044	199.864
Atg18b	FBtr0331678	=	CUFF.1131	FBtr0331678	100	19.3119	18.2486	20.3752	180.064
Pep	FBtr0075198	=	CUFF.3822	FBtr0075198	100	19.2867	18.1407	20.4326	188.851
Pis	FBtr0074058	=	CUFF.6934	FBtr0074058	100	19.2692	18.0414	20.4971	183.765
CG6750	FBtr0080122	=	CUFF.664	FBtr0080122	100	19.2672	18.155	20.3795	189.716
Arpc1	FBtr0080570	=	FBgn0001961	FBtr0080570	79	19.2653	17.9576	20.573	180.687
CG14946	FBtr0305265	=	CUFF.816	FBtr0305265	19	19.2469	17.7758	20.718	188.796
cni	FBtr0080849	=	CUFF.895	FBtr0080849	100	19.2384	17.6466	20.8303	187.486
GstO1	FBtr0076652	=	CUFF.3275	FBtr0076652	100	19.228	18.1117	20.3443	194.134
CG9171	FBtr0301235	=	CUFF.278	FBtr0301235	100	19.2167	18.2629	20.1705	182.344
CanB2	FBtr0309866	=	CUFF.1560	FBtr0309866	30	19.2091	17.9877	20.4304	176.562
ASPP	FBtr0071622	=	CUFF.2496	FBtr0071622	100	19.1984	18.2562	20.1407	180.667
CG10353	FBtr0344702	=	CUFF.6875	FBtr0344702	100	19.164	18.1765	20.1514	178.675
rdx	FBtr0301633	=	CUFF.4968	FBtr0301633	47	19.1623	17.9301	20.3945	179.258
CG11984	FBtr0300746	=	CUFF.4589	FBtr0300746	100	19.1358	18.0487	20.2229	183.172
CG13917	FBtr0347066	=	CUFF.2966	FBtr0347066	100	19.1281	18.2376	20.0186	173.624
CG9990	FBtr0336787	=	CUFF.5844	FBtr0336787	28	19.1171	18.0292	20.205	188.887
Dp1	FBtr0086682	=	CUFF.2296	FBtr0086682	100	19.0819	18.1149	20.0489	186.132
gish	FBtr0083263	=	CUFF.5101	FBtr0083263	100	19.0458	17.9617	20.1299	183.606
grsm	FBtr0082730	=	CUFF.4894	FBtr0082730	100	19.0366	17.9297	20.1435	182.786
lqf	FBtr0112941	=	CUFF.3231	FBtr0112941	100	19.0158	17.9582	20.0734	180.417
rhea	FBtr0305212	=	CUFF.3278	FBtr0305212	37	19.0062	18.065	19.9473	177.379
CG12206	FBtr0070528	=	CUFF.6328	FBtr0070528	100	18.9979	17.9406	20.0552	179.442
Scamp	FBtr0074079	=	CUFF.6915	FBtr0074079	100	18.9809	17.9276	20.0343	182.267
[truncated: 30,468 more rows]

## Sheet: Statistics
Cuffcompare v2.2.1 | Command line was	cuffcompare -r genes.gtf -o cufflinks/all/cuffcompare/compared cufflinks/all/transcripts.gtf
Summary for dataset cufflinks/all/transcripts.gtf
Query mRNAs	32467	in	17044	loci	26618	multi-exon
	5598	multi-trancript loci	1.9	per locus
Reference mRNAs	30787	in	16716	loci	25904	multi-exon
Super-loci w/ reference transcripts	15708
	Sensitivity	Specificity	fuzzy sensitivity	fuzzy specificity
Base level	99.9	98	-	-
Exon level	100.9	97.7	100	100
Intron level	99.5	98.2	100	100
Intron chain level	97.3	94.7	100	100
Transcript level	97	91.9	90.4	85.7
Locus level	99.5	97.2	100	97.4
Matching intron chains	25206
Matching loci	16626
	value	total	%
Missed exons	0	80445	0
Novel exons	845	83065	0.0101728
Missed introns	295	60166	0.0049031
Novel introns	232	60948	0.00380652
Missed loci	0	16716	0
Novel loci	432	17044	0.0253462
Total union super-loci across all input datasets	17041
