# Supplementary material for: The Gene Expression Program for the Formation of Wing Cuticle in Drosophila
Source: PLoS Genet. 2016 May 27;12(5):e1006100. doi: 10.1371/journal.pgen.1006100 (PMC4883753; doi:10.1371/journal.pgen.1006100)
Supplement: S13 Table — (XLSX) [file pgen.1006100.s017.xlsx]

## Sheet: Sheet1
				Table S13
				Knockdown phenotypes of 42 hr genes
gene name	RNAi line*	wing42h_FPKM	% total FPKM 42 hr	ap-Gal4	pnr-Gal4	ptc-Gal4	mutant phenotype	confirming RNAi lines	reference
dyl	V102166	2917.4	0.927388	wings curved up, hair phenotype, cuticle, bristle morphology	cuticle, bristle morphology	hair morphology, cuticle	hair morphology and alignment, cuticle	V39022, V39023	1
dy	V102255	977.911	0.955171	nd		cuticle	wings fail to expand properly, cuticle		2
m	V8036	761.711	0.926127	nd		hair morphology, cuticle	hair morphology, wings fail to expand properly, cuticle		2
ect	V104650	6571.69	0.989651	wings do not expand properly, cuticle		hair morphology, cuticle		V14003	1
mey	V106568	161.584	0.983708	nd		hair morphology			1
CG14107	V102232	87.1965	0.97224	nd		hair morphology, cuticle			1
CG18735	TRiP.HMJ21962	106.767	0.992602	slight downward curve	no phenotype	rare hair phenotypes			this paper
dsx-c73A	TRiP.HMJ21346	251.764	0.992001	slight downward curve	no phenotype	lethal			this paper
ImpE2	TRiP.HMC04068	757.145	0.988557	curve down	rare small or missing bristle	rare hair phenotypes			this paper
CG4386	TRiP.HMC03637	431.162	0.988151	slight downward curve	no phenotype	lethal			this paper
CG4678	TRiP.HMC02413	1316.86	0.987482	no phenotype	no phenotype	no phenotype			this paper
ImpL1	TRiP.HMC04075	501.704	0.971382	no phenotype	no phenotype	no phenotype			this paper
CG32354	TRiP.HMC03095	2683.43	0.968657	no phenotype	no phenotype	no phenotype			this paper
CG2016	TRiP.JF03199	96.2082	0.964631	curve up	no phenotype	no phenotype			this paper
CG8213	TRiP.HMJ22360	542.486	0.964309	curve up, folded, bristle phenotype, cuticle	lethal	lethal		TRiP.HMC04037	this paper
CG14866	TRiP.HMS01596	427.975	0.933997	no phenotype	no phenotype	rare hair phenotypes			this paper
references
1	Adler et al., 2013 (ref 18)
2	Roch et al., 2003 (ref 22)
*	V- VDRC, T-TRiP lines
