# Supplementary material for: The Gene Expression Program for the Formation of Wing Cuticle in Drosophila
Source: PLoS Genet. 2016 May 27;12(5):e1006100. doi: 10.1371/journal.pgen.1006100 (PMC4883753; doi:10.1371/journal.pgen.1006100)
Supplement: S14 Table — (XLSX) [file pgen.1006100.s018.xlsx]

## Sheet: Sheet2
		RNAseq data for 42hr genes with a total FPKM >100										Affymetrix chip data from Nan et al., 2005 (ref 73)				The direct numerical values are not comparable between the RNAseq and gene methods. The data are presented for relative comparisons.
tracking_id	gene_short_name	wing42h_FPKM	wing52h_FPKM	wing62h_FPKM	wing72h_FPKM	wing80h_FPKM	wing88h_FPKM	wing96h_FPKM	total FPKM	42/total		24 hr	32 hr	40 hr	40/32
FBgn0032359	Osi21	720.22	0.156032	0	0.322288	0	0.0965324	0.453317	721.248	0.998574		251.433	426.839	6040.86	14.1525
FBgn0037406	Osi1	2557.59	1.14909	0.138534	0.756377	0.142077	0.271121	1.21543	2561.26	0.998566		148.943	149.706	10224.5	68.2972
FBgn0037419	Osi12	24307.6	15.6351	2.67506	5.7746	0.55077	1.36305	8.91485	24342.5	0.998566		290.565	508.873	16686.3	32.7907
FBgn0037411	Osi3	34331.2	31.2939	4.1346	6.83395	0.564426	1.51077	15.4753	34391	0.998261		142.608	658.039	20169.8	30.6514
FBgn0037412	Osi4	1882.95	2.40234	0.0808243	0.643619	0.054373	0.0769596	0.361986	1886.57	0.998081		173.719	182.054	5129.23	28.1743
FBgn0037992	CG4702	7584.5	5.88421	4.52791	1.17796	0.249626	0.250828	2.49927	7599.09	0.99808		63.3093	2958.78	11189	3.78165
FBgn0037418	Osi11	662.717	0.505304	0.137822	0.250829	0	0.100172	0.352806	664.064	0.997972		77.3589	359.387	7119.69	19.8106
FBgn0035429	CG12017	12032.1	12.3018	2.45971	3.25435	0.475071	0.606015	5.41906	12056.6	0.997967		89.0963	576.525	10313.7	17.8894
FBgn0038133	Osi22	1953.03	2.06116	0.211806	0.381866	0.276538	0.101038	1.94806	1958.01	0.997456		69.8078	2830.77	8396.73	2.96623
FBgn0037416	Osi9	18660.4	15.7875	10.5422	6.70694	5.125	2.25496	7.98635	18708.8	0.997413		614.584	4477.24	22627.7	5.05393
FBgn0037414	Osi7	8346.38	13.7849	2.24924	1.28869	0.342152	0.698706	4.02265	8368.77	0.997325		220.097	605.67	14810	24.4523
FBgn0037415	Osi8	2026.13	1.43519	0.357619	1.01037	0.947483	0.380328	1.8649	2032.13	0.997049		188.272	292.583	11330.5	38.7258
FBgn0001253	ImpE1	194.095	0.263191	0.279877	0.244463	0.0135859	0.0520773	0.093433	195.042	0.995147		np*	np	np
FBgn0038131	CG15888	678.138	0.697483	1.21838	0.58903	0.332878	0.498702	1.05088	682.525	0.993572		208.955	230.379	5898.68	25.6043
FBgn0042098	CG18735	106.767	0.160267	0.103927	0.0437052	0.0699538	0.0686768	0.349216	107.563	0.992602		np	np	np
FBgn0036677	CG13023	263.177	0.710834	0.482835	0.304027	0.180571	0.267881	0.153168	265.276	0.992086		12014.2	15096.4	12748.5	0.844476
FBgn0261799	dsx-c73A	251.764	0.955652	0.727319	0.227985	0.0405742	0	0.0785234	253.794	0.992001		np	np	np
FBgn0027527	Osi6	337.192	3.34921	0	0.126299	0	0	0	340.668	0.989798		-34.5802	-62.1851	2196.64	2196.64
FBgn0000451	ect	6571.69	50.2815	9.95001	3.06801	0.394212	0.791356	4.23851	6640.41	0.989651		361.627	794.107	4491.06	5.65547
FBgn0029807	CG3108	634.121	6.1708	0.044952	0.190891	0.0230507	0.0553083	0.230143	640.836	0.989521		133.678	33.5868	2190.83	65.2288
FBgn0001254	ImpE2	757.145	5.4353	2.10302	0.430057	0.0830476	0.0474063	0.665472	765.909	0.988557		10158.6	11670.6	7356.4	0.630333
FBgn0034661	CG4386	431.162	3.15652	1.44048	0.193853	0.0939373	0	0.285478	436.332	0.988151		226.52	1575.44	3575.68	2.26963
FBgn0030778	CG4678	1316.86	12.8549	0.28893	0.680627	0.22993	1.31603	1.32316	1333.55	0.987482		234.353	423.963	1818.95	4.29037
FBgn0036880	Cpr76Bc	8944.26	11.0425	10.927	5.60965	4.6892	30.8532	52.5526	9059.93	0.987232		2212.39	1413.89	16653.5	11.7785
FBgn0039217	CG13627	1154	10.7191	2.93333	0.541054	0.0261497	0.132671	1.45059	1169.8	0.986491		31.0719	58.6595	3562.12	60.7255
FBgn0039851	mey	161.584	0.0912989	1.83395	0.32151	0.113375	0.0974527	0.218473	164.26	0.983708		1300.42	2763.43	3406.16	1.23259
FBgn0036681	Obp73a	483.062	6.45944	0.206374	0.448522	0.257983	0.10395	0.527892	491.066	0.9837		88.8982	95.6395	2225.12	23.2657
FBgn0039749	CG11498	721.097	16.4634	2.38685	0.778345	0.225153	0.196741	0.641785	741.789	0.972105		103.004	98.3083	4666.6	47.469
FBgn0001256	ImpL1	501.704	1.45345	12.6235	0.297388	0.0512449	0	0.354935	516.485	0.971382		541.2	2660.2	6051.41	2.27479
FBgn0052354	CG32354	2683.43	49.0346	5.37822	14.4254	9.2297	2.40968	6.35105	2770.26	0.968657		154.394	313.716	7536.56	24.0235
FBgn0033359	CG8213	542.486	14.2241	1.85685	0.940287	0.203882	0.0641185	2.78933	562.565	0.964309		38.9757	718.285	4218.73	5.87334
FBgn0037427	Osi17	162.492	4.58198	0.401764	0.198854	0.12849	0.0265527	1.08952	168.919	0.961951		16.8519	318.371	1861.73	5.84765
FBgn0004511	dy	977.911	43.2288	1.68212	0.192899	0.0752875	0.105932	0.610968	1023.81	0.955171		17.627	396.419	4923.14	12.419
FBgn0038348	AOX2	169.883	7.25687	1.14589	0.11463	0.105212	0.0295951	0.565251	179.1	0.948535		21.956	809.476	3322.65	4.1047
FBgn0036716	CG13728	272.644	13.7706	0.373133	0.11909	0.113295	0.222716	0.406841	287.65	0.947834		80.1861	235.405	3249.1	13.8021
FBgn0038676	CG6026	254.945	11.6279	1.22714	1.0614	0.207794	0.0148269	0.125656	269.21	0.947013		99.2672	382.815	2629.61	6.86915
FBgn0037664	CG8420	237.479	11.5791	3.21751	0.242616	0.0303062	0.128375	0.303248	252.98	0.938726		307.868	3161.65	4563.86	1.44351
FBgn0038315	CG14866	427.975	28.6845	0.285993	0.88378	0.25999	0.0479789	0.0813525	458.219	0.933997		21.3858	53.2409	1801.67	33.8401
FBgn0036208	CG10361	199.467	4.94499	3.03448	1.79429	2.10917	1.35764	1.43732	214.145	0.931458		55.3135	96.4847	1793.12	18.5845
FBgn0066365	dyl	2917.4	161.951	62.0689	1.86764	0.614527	0.451303	1.47215	3145.83	0.927388		36.8372	74.0489	7093.59	95.796
FBgn0002577	m	761.711	13.058	46.2728	0.351922	0.0658799	0.393555	0.615952	822.469	0.926127		62.1001	1795.01	3612.03	2.01226
FBgn0003447	sn	452.24	7.95945	10.0247	3.88409	7.47497	3.02132	4.63786	489.242	0.924368		1869.62	3299.67	4088	1.23891
FBgn0037126	CG14567	805.456	56.0234	9.65514	1.09179	0.195649	0.111683	0.757196	873.291	0.922323		88.1742	209.536	3601.38	17.1874
FBgn0016076	vri	177.21	2.08703	1.54703	0.429846	2.30187	1.01334	9.21264	193.802	0.914388		292.168	494.278	3526.65	7.13497
FBgn0086673	CG13272	227.826	15.2328	4.90147	1.63366	0.155747	0.0356865	0.126342	249.912	0.911626		12.3199	24.3285	1524.82	62.6761
FBgn0038339	CG6118	517.89	51.644	0.400187	0.181898	0.0204215	0.0779465	0.282575	570.497	0.907787		89.6345	106.389	346.476	3.25671
FBgn0029681	CG15239	391.46	23.7094	14.5158	1.32362	0.130488	0.157622	0.431719	431.729	0.906727		92.1662	332.392	3227.61	9.71025
FBgn0038660	CG14291	243.099	16.1635	7.1385	0.974395	0.539726	0.211626	0.303911	268.431	0.905631		996.169	1542.16	2926.03	1.89736
np* these genes were not present on the Affymetrix generation 1 chips used in the earlier experiments
