# Supplementary material for: The Gene Expression Program for the Formation of Wing Cuticle in Drosophila
Source: PLoS Genet. 2016 May 27;12(5):e1006100. doi: 10.1371/journal.pgen.1006100 (PMC4883753; doi:10.1371/journal.pgen.1006100)
Supplement: S2 File — (GTF) [file pgen.1006100.s020.gtf]

211000022278158	Cufflinks	exon	592	1036	.	+	.	gene_id "XLOC_000001"; transcript_id "TCONS_00000001"; exon_number "1"; gene_name "CR40502"; oId "FBtr0114187"; nearest_ref "FBtr0114187"; class_code "="; tss_id "TSS1";
211000022278279	Cufflinks	exon	11634	12709	.	-	.	gene_id "XLOC_000002"; transcript_id "TCONS_00000002"; exon_number "1"; gene_name "CR45932"; oId "FBtr0347033"; nearest_ref "FBtr0347033"; class_code "="; tss_id "TSS2";
211000022278282	Cufflinks	exon	518	2511	.	+	.	gene_id "XLOC_000003"; transcript_id "TCONS_00000003"; exon_number "1"; gene_name "CR41590"; oId "FBtr0114261"; nearest_ref "FBtr0114261"; class_code "="; tss_id "TSS3";
211000022278298	Cufflinks	exon	648	1614	.	+	.	gene_id "XLOC_000004"; transcript_id "TCONS_00000004"; exon_number "1"; gene_name "CR40571"; oId "FBtr0114196"; nearest_ref "FBtr0114196"; class_code "="; tss_id "TSS4";
211000022278307	Cufflinks	exon	1	824	.	-	.	gene_id "XLOC_000005"; transcript_id "TCONS_00000005"; exon_number "1"; gene_name "CR40582"; oId "FBtr0114201"; nearest_ref "FBtr0114201"; class_code "="; tss_id "TSS5";
211000022278309	Cufflinks	exon	1	1110	.	+	.	gene_id "XLOC_000006"; transcript_id "TCONS_00000006"; exon_number "1"; gene_name "CR40573"; oId "FBtr0114198"; nearest_ref "FBtr0114198"; class_code "="; tss_id "TSS6";
211000022278436	Cufflinks	exon	1551	2815	.	-	.	gene_id "XLOC_000007"; transcript_id "TCONS_00000007"; exon_number "1"; gene_name "Su(Ste):CR42418"; oId "FBtr0300146"; nearest_ref "FBtr0300146"; class_code "="; tss_id "TSS7";
211000022278449	Cufflinks	exon	528	1187	.	-	.	gene_id "XLOC_000008"; transcript_id "TCONS_00000008"; exon_number "1"; gene_name "Mst77Y-16Psi"; oId "FBtr0308947"; nearest_ref "FBtr0308947"; class_code "="; tss_id "TSS8";
211000022278449	Cufflinks	exon	1245	1635	.	-	.	gene_id "XLOC_000008"; transcript_id "TCONS_00000008"; exon_number "2"; gene_name "Mst77Y-16Psi"; oId "FBtr0308947"; nearest_ref "FBtr0308947"; class_code "="; tss_id "TSS8";
211000022278498	Cufflinks	exon	13189	13940	.	-	.	gene_id "XLOC_000009"; transcript_id "TCONS_00000009"; exon_number "1"; gene_name "CR42195"; oId "FBtr0114286"; nearest_ref "FBtr0114286"; class_code "="; tss_id "TSS9";
211000022278522	Cufflinks	exon	390	2086	.	-	.	gene_id "XLOC_000010"; transcript_id "TCONS_00000010"; exon_number "1"; gene_name "CR40561"; oId "FBtr0114194"; nearest_ref "FBtr0114194"; class_code "="; tss_id "TSS10";
211000022278603	Cufflinks	exon	1	834	.	-	.	gene_id "XLOC_000011"; transcript_id "TCONS_00000011"; exon_number "1"; gene_name "CR40613"; oId "FBtr0114206"; nearest_ref "FBtr0114206"; class_code "="; tss_id "TSS11";
211000022278604	Cufflinks	exon	1	265	.	+	.	gene_id "XLOC_000012"; transcript_id "TCONS_00000012"; exon_number "1"; gene_name "CR40594"; oId "FBtr0114202"; nearest_ref "FBtr0114202"; class_code "="; tss_id "TSS12";
211000022278664	Cufflinks	exon	1	1088	.	-	.	gene_id "XLOC_000013"; transcript_id "TCONS_00000013"; exon_number "1"; gene_name "CR40611"; oId "FBtr0114205"; nearest_ref "FBtr0114205"; class_code "="; tss_id "TSS13";
211000022278724	Cufflinks	exon	930	2904	.	-	.	gene_id "XLOC_000014"; transcript_id "TCONS_00000014"; exon_number "1"; gene_name "CR41583"; oId "FBtr0114259"; nearest_ref "FBtr0114259"; class_code "="; tss_id "TSS14";
211000022278750	Cufflinks	exon	1	1134	.	+	.	gene_id "XLOC_000015"; transcript_id "TCONS_00000015"; exon_number "1"; gene_name "CR40621"; oId "FBtr0114207"; nearest_ref "FBtr0114207"; class_code "="; tss_id "TSS15";
211000022278760	Cufflinks	exon	562	814	.	-	.	gene_id "XLOC_000016"; transcript_id "TCONS_00000016"; exon_number "1"; gene_name "CG40635"; oId "FBtr0302344"; nearest_ref "FBtr0302344"; class_code "="; tss_id "TSS16";
211000022278760	Cufflinks	exon	869	879	.	-	.	gene_id "XLOC_000016"; transcript_id "TCONS_00000016"; exon_number "2"; gene_name "CG40635"; oId "FBtr0302344"; nearest_ref "FBtr0302344"; class_code "="; tss_id "TSS16";
211000022278875	Cufflinks	exon	1	2099	.	+	.	gene_id "XLOC_000017"; transcript_id "TCONS_00000017"; exon_number "1"; gene_name "CR41606"; oId "FBtr0114274"; nearest_ref "FBtr0114274"; class_code "="; tss_id "TSS17";
211000022278877	Cufflinks	exon	1	549	.	+	.	gene_id "XLOC_000018"; transcript_id "TCONS_00000018"; exon_number "1"; gene_name "CR40639"; oId "FBtr0114208"; nearest_ref "FBtr0114208"; class_code "="; tss_id "TSS18";
211000022278878	Cufflinks	exon	1	569	.	+	.	gene_id "XLOC_000019"; transcript_id "TCONS_00000019"; exon_number "1"; gene_name "CR40640"; oId "FBtr0114209"; nearest_ref "FBtr0114209"; class_code "="; tss_id "TSS19";
211000022278879	Cufflinks	exon	1	559	.	+	.	gene_id "XLOC_000020"; transcript_id "TCONS_00000020"; exon_number "1"; gene_name "CR40641"; oId "FBtr0114210"; nearest_ref "FBtr0114210"; class_code "="; tss_id "TSS20";
211000022278880	Cufflinks	exon	1	540	.	+	.	gene_id "XLOC_000021"; transcript_id "TCONS_00000021"; exon_number "1"; gene_name "CR41544"; oId "FBtr0114253"; nearest_ref "FBtr0114253"; class_code "="; tss_id "TSS21";
211000022278938	Cufflinks	exon	18	590	.	.	.	gene_id "XLOC_000022"; transcript_id "TCONS_00000022"; exon_number "1"; oId "CUFF.1.1"; class_code "u"; tss_id "TSS22";
211000022278942	Cufflinks	exon	1500	1560	.	+	.	gene_id "XLOC_000023"; transcript_id "TCONS_00000023"; exon_number "1"; oId "CUFF.2.1"; class_code "u"; tss_id "TSS23";
211000022278942	Cufflinks	exon	1614	1773	.	+	.	gene_id "XLOC_000023"; transcript_id "TCONS_00000023"; exon_number "2"; oId "CUFF.2.1"; class_code "u"; tss_id "TSS23";
211000022278942	Cufflinks	exon	1838	2288	.	+	.	gene_id "XLOC_000023"; transcript_id "TCONS_00000023"; exon_number "3"; oId "CUFF.2.1"; class_code "u"; tss_id "TSS23";
211000022278942	Cufflinks	exon	1549	1773	.	+	.	gene_id "XLOC_000023"; transcript_id "TCONS_00000024"; exon_number "1"; oId "CUFF.2.2"; class_code "u"; tss_id "TSS23";
211000022278942	Cufflinks	exon	1838	2288	.	+	.	gene_id "XLOC_000023"; transcript_id "TCONS_00000024"; exon_number "2"; oId "CUFF.2.2"; class_code "u"; tss_id "TSS23";
211000022278985	Cufflinks	exon	497	1020	.	-	.	gene_id "XLOC_000024"; transcript_id "TCONS_00000025"; exon_number "1"; gene_name "CR41620"; oId "FBtr0114284"; nearest_ref "FBtr0114284"; class_code "="; tss_id "TSS24";
211000022279055	Cufflinks	exon	384	1123	.	+	.	gene_id "XLOC_000025"; transcript_id "TCONS_00000026"; exon_number "1"; gene_name "CR40668"; oId "FBtr0114214"; nearest_ref "FBtr0114214"; class_code "="; tss_id "TSS25";
211000022279108	Cufflinks	exon	1	566	.	+	.	gene_id "XLOC_000026"; transcript_id "TCONS_00000027"; exon_number "1"; gene_name "CR40642"; oId "FBtr0114211"; nearest_ref "FBtr0114211"; class_code "="; tss_id "TSS26";
211000022279109	Cufflinks	exon	578	730	.	.	.	gene_id "XLOC_000027"; transcript_id "TCONS_00000028"; exon_number "1"; oId "CUFF.3.1"; class_code "u"; tss_id "TSS27";
211000022279132	Cufflinks	exon	1	1005	.	+	.	gene_id "XLOC_000028"; transcript_id "TCONS_00000029"; exon_number "1"; gene_name "CR41619"; oId "FBtr0114283"; nearest_ref "FBtr0114283"; class_code "="; tss_id "TSS28";
211000022279134	Cufflinks	exon	1	1012	.	+	.	gene_id "XLOC_000029"; transcript_id "TCONS_00000030"; exon_number "1"; gene_name "CR40679"; oId "FBtr0114216"; nearest_ref "FBtr0114216"; class_code "="; tss_id "TSS29";
211000022279165	Cufflinks	exon	14	1118	.	-	.	gene_id "XLOC_000030"; transcript_id "TCONS_00000031"; exon_number "1"; gene_name "Su(Ste):CR42439"; oId "FBtr0300167"; nearest_ref "FBtr0300167"; class_code "="; tss_id "TSS30";
211000022279188	Cufflinks	exon	1449	1489	.	+	.	gene_id "XLOC_000031"; transcript_id "TCONS_00000032"; exon_number "1"; gene_name "SteXh:CG42398"; oId "FBtr0300105"; nearest_ref "FBtr0300105"; class_code "="; tss_id "TSS31";
211000022279188	Cufflinks	exon	1547	2047	.	+	.	gene_id "XLOC_000031"; transcript_id "TCONS_00000032"; exon_number "2"; gene_name "SteXh:CG42398"; oId "FBtr0300105"; nearest_ref "FBtr0300105"; class_code "="; tss_id "TSS31";
211000022279188	Cufflinks	exon	2108	2180	.	+	.	gene_id "XLOC_000031"; transcript_id "TCONS_00000032"; exon_number "3"; gene_name "SteXh:CG42398"; oId "FBtr0300105"; nearest_ref "FBtr0300105"; class_code "="; tss_id "TSS31";
211000022279222	Cufflinks	exon	1	506	.	+	.	gene_id "XLOC_000032"; transcript_id "TCONS_00000033"; exon_number "1"; gene_name "CR40712"; oId "FBtr0114218"; nearest_ref "FBtr0114218"; class_code "="; tss_id "TSS32";
211000022279264	Cufflinks	exon	180	614	.	-	.	gene_id "XLOC_000033"; transcript_id "TCONS_00000034"; exon_number "1"; gene_name "CR40719"; oId "FBtr0304147"; nearest_ref "FBtr0304147"; class_code "="; tss_id "TSS33";
211000022279342	Cufflinks	exon	1	530	.	+	.	gene_id "XLOC_000034"; transcript_id "TCONS_00000035"; exon_number "1"; gene_name "CR40743"; oId "FBtr0114222"; nearest_ref "FBtr0114222"; class_code "="; tss_id "TSS34";
211000022279392	Cufflinks	exon	1	1356	.	-	.	gene_id "XLOC_000035"; transcript_id "TCONS_00000036"; exon_number "1"; gene_name "Su(Ste):CR42433"; oId "FBtr0300161"; nearest_ref "FBtr0300161"; class_code "="; tss_id "TSS35";
211000022279446	Cufflinks	exon	1	1266	.	+	.	gene_id "XLOC_000036"; transcript_id "TCONS_00000037"; exon_number "1"; gene_name "CR41607"; oId "FBtr0114275"; nearest_ref "FBtr0114275"; class_code "="; tss_id "TSS36";
211000022279477	Cufflinks	exon	1893	2414	.	+	.	gene_id "XLOC_000037"; transcript_id "TCONS_00000038"; exon_number "1"; oId "CUFF.5.1"; class_code "u"; tss_id "TSS37";
211000022279477	Cufflinks	exon	2501	2520	.	+	.	gene_id "XLOC_000037"; transcript_id "TCONS_00000038"; exon_number "2"; oId "CUFF.5.1"; class_code "u"; tss_id "TSS37";
211000022279477	Cufflinks	exon	1135	1237	.	.	.	gene_id "XLOC_000038"; transcript_id "TCONS_00000039"; exon_number "1"; oId "CUFF.4.1"; class_code "u"; tss_id "TSS38";
211000022279528	Cufflinks	exon	2	463	.	+	.	gene_id "XLOC_000039"; transcript_id "TCONS_00000040"; exon_number "1"; gene_name "CR41621"; oId "FBtr0114285"; nearest_ref "FBtr0114285"; class_code "="; tss_id "TSS39";
211000022279529	Cufflinks	exon	1	838	.	+	.	gene_id "XLOC_000040"; transcript_id "TCONS_00000041"; exon_number "1"; gene_name "CR40766"; oId "FBtr0114223"; nearest_ref "FBtr0114223"; class_code "="; tss_id "TSS40";
211000022279531	Cufflinks	exon	626	1200	.	-	.	gene_id "XLOC_000041"; transcript_id "TCONS_00000042"; exon_number "1"; gene_name "CR41613"; oId "FBtr0114280"; nearest_ref "FBtr0114280"; class_code "="; tss_id "TSS41";
211000022279555	Cufflinks	exon	51	1080	.	-	.	gene_id "XLOC_000042"; transcript_id "TCONS_00000043"; exon_number "1"; gene_name "CR41550"; oId "FBtr0114257"; nearest_ref "FBtr0114257"; class_code "="; tss_id "TSS42";
211000022279681	Cufflinks	exon	401	1054	.	+	.	gene_id "XLOC_000043"; transcript_id "TCONS_00000044"; exon_number "1"; gene_name "Su(Ste):CR42406"; oId "FBtr0300134"; nearest_ref "FBtr0300134"; class_code "="; tss_id "TSS43";
211000022279708	Cufflinks	exon	608	1275	.	+	.	gene_id "XLOC_000044"; transcript_id "TCONS_00000045"; exon_number "1"; gene_name "CR41535"; oId "FBtr0114249"; nearest_ref "FBtr0114249"; class_code "="; tss_id "TSS44";
211000022280091	Cufflinks	exon	824	1260	.	.	.	gene_id "XLOC_000045"; transcript_id "TCONS_00000046"; exon_number "1"; oId "CUFF.6.1"; class_code "u"; tss_id "TSS45";
211000022280133	Cufflinks	exon	220	2161	.	-	.	gene_id "XLOC_000046"; transcript_id "TCONS_00000047"; exon_number "1"; gene_name "CR41591"; oId "FBtr0114262"; nearest_ref "FBtr0114262"; class_code "="; tss_id "TSS46";
211000022280328	Cufflinks	exon	7386	7523	.	-	.	gene_id "XLOC_000047"; transcript_id "TCONS_00000048"; exon_number "1"; gene_name "CG41561"; oId "FBtr0347010"; nearest_ref "FBtr0347010"; class_code "="; tss_id "TSS47";
211000022280328	Cufflinks	exon	7582	8551	.	-	.	gene_id "XLOC_000047"; transcript_id "TCONS_00000048"; exon_number "2"; gene_name "CG41561"; oId "FBtr0347010"; nearest_ref "FBtr0347010"; class_code "="; tss_id "TSS47";
211000022280328	Cufflinks	exon	9154	9380	.	-	.	gene_id "XLOC_000047"; transcript_id "TCONS_00000048"; exon_number "3"; gene_name "CG41561"; oId "FBtr0347010"; nearest_ref "FBtr0347010"; class_code "="; tss_id "TSS47";
211000022280328	Cufflinks	exon	9435	9527	.	-	.	gene_id "XLOC_000047"; transcript_id "TCONS_00000048"; exon_number "4"; gene_name "CG41561"; oId "FBtr0347010"; nearest_ref "FBtr0347010"; class_code "="; tss_id "TSS47";
211000022280341	Cufflinks	exon	1	740	.	-	.	gene_id "XLOC_000048"; transcript_id "TCONS_00000049"; exon_number "1"; gene_name "CR45933"; oId "FBtr0347034"; nearest_ref "FBtr0347034"; class_code "="; tss_id "TSS48";
211000022280347	Cufflinks	exon	7	354	.	-	.	gene_id "XLOC_000049"; transcript_id "TCONS_00000050"; exon_number "1"; gene_name "CR40947"; oId "FBtr0302352"; nearest_ref "FBtr0302352"; class_code "="; tss_id "TSS49";
211000022280481	Cufflinks	exon	1230	2419	.	+	.	gene_id "XLOC_000050"; transcript_id "TCONS_00000051"; exon_number "1"; gene_name "Su(Ste):CR42411"; oId "FBtr0300141"; nearest_ref "FBtr0300141"; class_code "="; tss_id "TSS50";
211000022280494	Cufflinks	exon	1	1443	.	-	.	gene_id "XLOC_000051"; transcript_id "TCONS_00000052"; exon_number "1"; gene_name "Su(Ste):CR42408"; oId "FBtr0300139"; nearest_ref "FBtr0300139"; class_code "="; tss_id "TSS51";
211000022280494	Cufflinks	exon	2048	3374	.	-	.	gene_id "XLOC_000052"; transcript_id "TCONS_00000053"; exon_number "1"; gene_name "Su(Ste):CR42409"; oId "FBtr0300138"; nearest_ref "FBtr0300138"; class_code "="; tss_id "TSS52";
211000022280645	Cufflinks	exon	1	765	.	+	.	gene_id "XLOC_000053"; transcript_id "TCONS_00000054"; exon_number "1"; gene_name "CR40959"; oId "FBtr0114228"; nearest_ref "FBtr0114228"; class_code "="; tss_id "TSS53";
211000022280703	Cufflinks	exon	699	1770	.	+	.	gene_id "XLOC_000054"; transcript_id "TCONS_00000055"; exon_number "1"; gene_name "CR45934"; oId "FBtr0347035"; nearest_ref "FBtr0347035"; class_code "="; tss_id "TSS54";
2L	Cufflinks	exon	7529	8116	.	+	.	gene_id "XLOC_000055"; transcript_id "TCONS_00000058"; exon_number "1"; gene_name "CG11023"; oId "FBtr0330654"; nearest_ref "FBtr0330654"; class_code "="; tss_id "TSS55";
2L	Cufflinks	exon	8229	9484	.	+	.	gene_id "XLOC_000055"; transcript_id "TCONS_00000058"; exon_number "2"; gene_name "CG11023"; oId "FBtr0330654"; nearest_ref "FBtr0330654"; class_code "="; tss_id "TSS55";
2L	Cufflinks	exon	7529	8116	.	+	.	gene_id "XLOC_000055"; transcript_id "TCONS_00000057"; exon_number "1"; gene_name "CG11023"; oId "FBtr0300690"; nearest_ref "FBtr0300690"; class_code "="; tss_id "TSS55";
2L	Cufflinks	exon	8193	8589	.	+	.	gene_id "XLOC_000055"; transcript_id "TCONS_00000057"; exon_number "2"; gene_name "CG11023"; oId "FBtr0300690"; nearest_ref "FBtr0300690"; class_code "="; tss_id "TSS55";
2L	Cufflinks	exon	8668	9484	.	+	.	gene_id "XLOC_000055"; transcript_id "TCONS_00000057"; exon_number "3"; gene_name "CG11023"; oId "FBtr0300690"; nearest_ref "FBtr0300690"; class_code "="; tss_id "TSS55";
2L	Cufflinks	exon	7529	8116	.	+	.	gene_id "XLOC_000055"; transcript_id "TCONS_00000056"; exon_number "1"; gene_name "CG11023"; oId "FBtr0300689"; nearest_ref "FBtr0300689"; class_code "="; tss_id "TSS55";
2L	Cufflinks	exon	8193	9484	.	+	.	gene_id "XLOC_000055"; transcript_id "TCONS_00000056"; exon_number "2"; gene_name "CG11023"; oId "FBtr0300689"; nearest_ref "FBtr0300689"; class_code "="; tss_id "TSS55";
2L	Cufflinks	exon	21952	22941	.	+	.	gene_id "XLOC_000056"; transcript_id "TCONS_00000059"; exon_number "1"; gene_name "CR43609"; oId "FBtr0309810"; nearest_ref "FBtr0309810"; class_code "="; tss_id "TSS56";
2L	Cufflinks	exon	22998	24237	.	+	.	gene_id "XLOC_000056"; transcript_id "TCONS_00000059"; exon_number "2"; gene_name "CR43609"; oId "FBtr0309810"; nearest_ref "FBtr0309810"; class_code "="; tss_id "TSS56";
2L	Cufflinks	exon	65999	66242	.	+	.	gene_id "XLOC_000057"; transcript_id "TCONS_00000060"; exon_number "1"; gene_name "CR45339"; oId "FBtr0345732"; nearest_ref "FBtr0345732"; class_code "="; tss_id "TSS57";
2L	Cufflinks	exon	66318	66524	.	+	.	gene_id "XLOC_000058"; transcript_id "TCONS_00000061"; exon_number "1"; gene_name "CR45340"; oId "FBtr0345733"; nearest_ref "FBtr0345733"; class_code "="; tss_id "TSS58";
2L	Cufflinks	exon	66482	66612	.	+	.	gene_id "XLOC_000058"; transcript_id "TCONS_00000062"; exon_number "1"; gene_name "dbr"; oId "FBtr0306539"; nearest_ref "FBtr0306539"; class_code "="; tss_id "TSS59";
2L	Cufflinks	exon	66676	67003	.	+	.	gene_id "XLOC_000058"; transcript_id "TCONS_00000062"; exon_number "2"; gene_name "dbr"; oId "FBtr0306539"; nearest_ref "FBtr0306539"; class_code "="; tss_id "TSS59";
2L	Cufflinks	exon	67389	67507	.	+	.	gene_id "XLOC_000058"; transcript_id "TCONS_00000062"; exon_number "3"; gene_name "dbr"; oId "FBtr0306539"; nearest_ref "FBtr0306539"; class_code "="; tss_id "TSS59";
2L	Cufflinks	exon	67569	67762	.	+	.	gene_id "XLOC_000058"; transcript_id "TCONS_00000062"; exon_number "4"; gene_name "dbr"; oId "FBtr0306539"; nearest_ref "FBtr0306539"; class_code "="; tss_id "TSS59";
2L	Cufflinks	exon	67892	68023	.	+	.	gene_id "XLOC_000058"; transcript_id "TCONS_00000062"; exon_number "5"; gene_name "dbr"; oId "FBtr0306539"; nearest_ref "FBtr0306539"; class_code "="; tss_id "TSS59";
2L	Cufflinks	exon	68085	70549	.	+	.	gene_id "XLOC_000058"; transcript_id "TCONS_00000062"; exon_number "6"; gene_name "dbr"; oId "FBtr0306539"; nearest_ref "FBtr0306539"; class_code "="; tss_id "TSS59";
2L	Cufflinks	exon	70607	71390	.	+	.	gene_id "XLOC_000058"; transcript_id "TCONS_00000062"; exon_number "7"; gene_name "dbr"; oId "FBtr0306539"; nearest_ref "FBtr0306539"; class_code "="; tss_id "TSS59";
2L	Cufflinks	exon	67043	67111	.	+	.	gene_id "XLOC_000058"; transcript_id "TCONS_00000063"; exon_number "1"; gene_name "dbr"; oId "FBtr0306538"; nearest_ref "FBtr0306538"; class_code "="; tss_id "TSS60";
2L	Cufflinks	exon	67389	67507	.	+	.	gene_id "XLOC_000058"; transcript_id "TCONS_00000063"; exon_number "2"; gene_name "dbr"; oId "FBtr0306538"; nearest_ref "FBtr0306538"; class_code "="; tss_id "TSS60";
2L	Cufflinks	exon	67569	67762	.	+	.	gene_id "XLOC_000058"; transcript_id "TCONS_00000063"; exon_number "3"; gene_name "dbr"; oId "FBtr0306538"; nearest_ref "FBtr0306538"; class_code "="; tss_id "TSS60";
2L	Cufflinks	exon	67892	68023	.	+	.	gene_id "XLOC_000058"; transcript_id "TCONS_00000063"; exon_number "4"; gene_name "dbr"; oId "FBtr0306538"; nearest_ref "FBtr0306538"; class_code "="; tss_id "TSS60";
2L	Cufflinks	exon	68085	70549	.	+	.	gene_id "XLOC_000058"; transcript_id "TCONS_00000063"; exon_number "5"; gene_name "dbr"; oId "FBtr0306538"; nearest_ref "FBtr0306538"; class_code "="; tss_id "TSS60";
2L	Cufflinks	exon	70607	71081	.	+	.	gene_id "XLOC_000058"; transcript_id "TCONS_00000063"; exon_number "6"; gene_name "dbr"; oId "FBtr0306538"; nearest_ref "FBtr0306538"; class_code "="; tss_id "TSS60";
2L	Cufflinks	exon	67043	67137	.	+	.	gene_id "XLOC_000058"; transcript_id "TCONS_00000065"; exon_number "1"; gene_name "dbr"; oId "FBtr0306537"; nearest_ref "FBtr0306537"; class_code "="; tss_id "TSS60";
2L	Cufflinks	exon	67389	67507	.	+	.	gene_id "XLOC_000058"; transcript_id "TCONS_00000065"; exon_number "2"; gene_name "dbr"; oId "FBtr0306537"; nearest_ref "FBtr0306537"; class_code "="; tss_id "TSS60";
2L	Cufflinks	exon	67569	67762	.	+	.	gene_id "XLOC_000058"; transcript_id "TCONS_00000065"; exon_number "3"; gene_name "dbr"; oId "FBtr0306537"; nearest_ref "FBtr0306537"; class_code "="; tss_id "TSS60";
2L	Cufflinks	exon	67892	68023	.	+	.	gene_id "XLOC_000058"; transcript_id "TCONS_00000065"; exon_number "4"; gene_name "dbr"; oId "FBtr0306537"; nearest_ref "FBtr0306537"; class_code "="; tss_id "TSS60";
2L	Cufflinks	exon	68085	70549	.	+	.	gene_id "XLOC_000058"; transcript_id "TCONS_00000065"; exon_number "5"; gene_name "dbr"; oId "FBtr0306537"; nearest_ref "FBtr0306537"; class_code "="; tss_id "TSS60";
2L	Cufflinks	exon	70607	71390	.	+	.	gene_id "XLOC_000058"; transcript_id "TCONS_00000065"; exon_number "6"; gene_name "dbr"; oId "FBtr0306537"; nearest_ref "FBtr0306537"; class_code "="; tss_id "TSS60";
2L	Cufflinks	exon	67043	67507	.	+	.	gene_id "XLOC_000058"; transcript_id "TCONS_00000064"; exon_number "1"; gene_name "dbr"; oId "FBtr0078100"; nearest_ref "FBtr0078100"; class_code "="; tss_id "TSS60";
2L	Cufflinks	exon	67569	67762	.	+	.	gene_id "XLOC_000058"; transcript_id "TCONS_00000064"; exon_number "2"; gene_name "dbr"; oId "FBtr0078100"; nearest_ref "FBtr0078100"; class_code "="; tss_id "TSS60";
2L	Cufflinks	exon	67892	68023	.	+	.	gene_id "XLOC_000058"; transcript_id "TCONS_00000064"; exon_number "3"; gene_name "dbr"; oId "FBtr0078100"; nearest_ref "FBtr0078100"; class_code "="; tss_id "TSS60";
2L	Cufflinks	exon	68085	70549	.	+	.	gene_id "XLOC_000058"; transcript_id "TCONS_00000064"; exon_number "4"; gene_name "dbr"; oId "FBtr0078100"; nearest_ref "FBtr0078100"; class_code "="; tss_id "TSS60";
2L	Cufflinks	exon	70607	71390	.	+	.	gene_id "XLOC_000058"; transcript_id "TCONS_00000064"; exon_number "5"; gene_name "dbr"; oId "FBtr0078100"; nearest_ref "FBtr0078100"; class_code "="; tss_id "TSS60";
2L	Cufflinks	exon	71757	71804	.	+	.	gene_id "XLOC_000059"; transcript_id "TCONS_00000066"; exon_number "1"; gene_name "galectin"; oId "FBtr0306540"; nearest_ref "FBtr0306540"; class_code "="; tss_id "TSS61";
2L	Cufflinks	exon	71950	72081	.	+	.	gene_id "XLOC_000059"; transcript_id "TCONS_00000066"; exon_number "2"; gene_name "galectin"; oId "FBtr0306540"; nearest_ref "FBtr0306540"; class_code "="; tss_id "TSS61";
2L	Cufflinks	exon	74903	75018	.	+	.	gene_id "XLOC_000059"; transcript_id "TCONS_00000066"; exon_number "3"; gene_name "galectin"; oId "FBtr0306540"; nearest_ref "FBtr0306540"; class_code "="; tss_id "TSS61";
2L	Cufflinks	exon	75078	76211	.	+	.	gene_id "XLOC_000059"; transcript_id "TCONS_00000066"; exon_number "4"; gene_name "galectin"; oId "FBtr0306540"; nearest_ref "FBtr0306540"; class_code "="; tss_id "TSS61";
2L	Cufflinks	exon	72387	72977	.	+	.	gene_id "XLOC_000059"; transcript_id "TCONS_00000067"; exon_number "1"; gene_name "galectin"; oId "FBtr0078101"; nearest_ref "FBtr0078101"; class_code "="; tss_id "TSS62";
2L	Cufflinks	exon	74903	75018	.	+	.	gene_id "XLOC_000059"; transcript_id "TCONS_00000067"; exon_number "2"; gene_name "galectin"; oId "FBtr0078101"; nearest_ref "FBtr0078101"; class_code "="; tss_id "TSS62";
2L	Cufflinks	exon	75078	76211	.	+	.	gene_id "XLOC_000059"; transcript_id "TCONS_00000067"; exon_number "3"; gene_name "galectin"; oId "FBtr0078101"; nearest_ref "FBtr0078101"; class_code "="; tss_id "TSS62";
2L	Cufflinks	exon	73485	73692	.	+	.	gene_id "XLOC_000059"; transcript_id "TCONS_00000069"; exon_number "1"; gene_name "galectin"; oId "FBtr0331680"; nearest_ref "FBtr0331680"; class_code "="; tss_id "TSS63";
2L	Cufflinks	exon	73820	73897	.	+	.	gene_id "XLOC_000059"; transcript_id "TCONS_00000069"; exon_number "2"; gene_name "galectin"; oId "FBtr0331680"; nearest_ref "FBtr0331680"; class_code "="; tss_id "TSS63";
2L	Cufflinks	exon	74903	75018	.	+	.	gene_id "XLOC_000059"; transcript_id "TCONS_00000069"; exon_number "3"; gene_name "galectin"; oId "FBtr0331680"; nearest_ref "FBtr0331680"; class_code "="; tss_id "TSS63";
2L	Cufflinks	exon	75078	76211	.	+	.	gene_id "XLOC_000059"; transcript_id "TCONS_00000069"; exon_number "4"; gene_name "galectin"; oId "FBtr0331680"; nearest_ref "FBtr0331680"; class_code "="; tss_id "TSS63";
2L	Cufflinks	exon	73485	73692	.	+	.	gene_id "XLOC_000059"; transcript_id "TCONS_00000068"; exon_number "1"; gene_name "galectin"; oId "FBtr0302164"; nearest_ref "FBtr0302164"; class_code "="; tss_id "TSS63";
2L	Cufflinks	exon	74903	75018	.	+	.	gene_id "XLOC_000059"; transcript_id "TCONS_00000068"; exon_number "2"; gene_name "galectin"; oId "FBtr0302164"; nearest_ref "FBtr0302164"; class_code "="; tss_id "TSS63";
2L	Cufflinks	exon	75078	76211	.	+	.	gene_id "XLOC_000059"; transcript_id "TCONS_00000068"; exon_number "3"; gene_name "galectin"; oId "FBtr0302164"; nearest_ref "FBtr0302164"; class_code "="; tss_id "TSS63";
2L	Cufflinks	exon	74129	74572	.	+	.	gene_id "XLOC_000059"; transcript_id "TCONS_00000070"; exon_number "1"; gene_name "galectin"; oId "FBtr0301733"; nearest_ref "FBtr0301733"; class_code "="; tss_id "TSS64";
2L	Cufflinks	exon	74903	75018	.	+	.	gene_id "XLOC_000059"; transcript_id "TCONS_00000070"; exon_number "2"; gene_name "galectin"; oId "FBtr0301733"; nearest_ref "FBtr0301733"; class_code "="; tss_id "TSS64";
2L	Cufflinks	exon	75078	76211	.	+	.	gene_id "XLOC_000059"; transcript_id "TCONS_00000070"; exon_number "3"; gene_name "galectin"; oId "FBtr0301733"; nearest_ref "FBtr0301733"; class_code "="; tss_id "TSS64";
2L	Cufflinks	exon	76348	77583	.	+	.	gene_id "XLOC_000060"; transcript_id "TCONS_00000071"; exon_number "1"; gene_name "CG11374"; oId "FBtr0306541"; nearest_ref "FBtr0306541"; class_code "="; tss_id "TSS65";
2L	Cufflinks	exon	77642	77783	.	+	.	gene_id "XLOC_000060"; transcript_id "TCONS_00000071"; exon_number "2"; gene_name "CG11374"; oId "FBtr0306541"; nearest_ref "FBtr0306541"; class_code "="; tss_id "TSS65";
2L	Cufflinks	exon	94739	94892	.	+	.	gene_id "XLOC_000061"; transcript_id "TCONS_00000072"; exon_number "1"; gene_name "Zir"; oId "FBtr0078103"; nearest_ref "FBtr0078103"; class_code "="; tss_id "TSS66";
2L	Cufflinks	exon	94989	95070	.	+	.	gene_id "XLOC_000061"; transcript_id "TCONS_00000072"; exon_number "2"; gene_name "Zir"; oId "FBtr0078103"; nearest_ref "FBtr0078103"; class_code "="; tss_id "TSS66";
2L	Cufflinks	exon	95132	95301	.	+	.	gene_id "XLOC_000061"; transcript_id "TCONS_00000072"; exon_number "3"; gene_name "Zir"; oId "FBtr0078103"; nearest_ref "FBtr0078103"; class_code "="; tss_id "TSS66";
2L	Cufflinks	exon	95354	97833	.	+	.	gene_id "XLOC_000061"; transcript_id "TCONS_00000072"; exon_number "4"; gene_name "Zir"; oId "FBtr0078103"; nearest_ref "FBtr0078103"; class_code "="; tss_id "TSS66";
2L	Cufflinks	exon	97884	98470	.	+	.	gene_id "XLOC_000061"; transcript_id "TCONS_00000072"; exon_number "5"; gene_name "Zir"; oId "FBtr0078103"; nearest_ref "FBtr0078103"; class_code "="; tss_id "TSS66";
2L	Cufflinks	exon	98527	99723	.	+	.	gene_id "XLOC_000061"; transcript_id "TCONS_00000072"; exon_number "6"; gene_name "Zir"; oId "FBtr0078103"; nearest_ref "FBtr0078103"; class_code "="; tss_id "TSS66";
2L	Cufflinks	exon	99785	100516	.	+	.	gene_id "XLOC_000061"; transcript_id "TCONS_00000072"; exon_number "7"; gene_name "Zir"; oId "FBtr0078103"; nearest_ref "FBtr0078103"; class_code "="; tss_id "TSS66";
2L	Cufflinks	exon	100572	100703	.	+	.	gene_id "XLOC_000061"; transcript_id "TCONS_00000072"; exon_number "8"; gene_name "Zir"; oId "FBtr0078103"; nearest_ref "FBtr0078103"; class_code "="; tss_id "TSS66";
2L	Cufflinks	exon	100762	100942	.	+	.	gene_id "XLOC_000061"; transcript_id "TCONS_00000072"; exon_number "9"; gene_name "Zir"; oId "FBtr0078103"; nearest_ref "FBtr0078103"; class_code "="; tss_id "TSS66";
2L	Cufflinks	exon	101016	101194	.	+	.	gene_id "XLOC_000061"; transcript_id "TCONS_00000072"; exon_number "10"; gene_name "Zir"; oId "FBtr0078103"; nearest_ref "FBtr0078103"; class_code "="; tss_id "TSS66";
2L	Cufflinks	exon	101249	101619	.	+	.	gene_id "XLOC_000061"; transcript_id "TCONS_00000072"; exon_number "11"; gene_name "Zir"; oId "FBtr0078103"; nearest_ref "FBtr0078103"; class_code "="; tss_id "TSS66";
2L	Cufflinks	exon	101876	102086	.	+	.	gene_id "XLOC_000061"; transcript_id "TCONS_00000072"; exon_number "12"; gene_name "Zir"; oId "FBtr0078103"; nearest_ref "FBtr0078103"; class_code "="; tss_id "TSS66";
2L	Cufflinks	exon	102380	102906	.	+	.	gene_id "XLOC_000062"; transcript_id "TCONS_00000074"; exon_number "1"; gene_name "CG11377"; oId "FBtr0330636"; nearest_ref "FBtr0330636"; class_code "="; tss_id "TSS67";
2L	Cufflinks	exon	103006	103434	.	+	.	gene_id "XLOC_000062"; transcript_id "TCONS_00000074"; exon_number "2"; gene_name "CG11377"; oId "FBtr0330636"; nearest_ref "FBtr0330636"; class_code "="; tss_id "TSS67";
2L	Cufflinks	exon	103878	104142	.	+	.	gene_id "XLOC_000062"; transcript_id "TCONS_00000074"; exon_number "3"; gene_name "CG11377"; oId "FBtr0330636"; nearest_ref "FBtr0330636"; class_code "="; tss_id "TSS67";
2L	Cufflinks	exon	102380	102906	.	+	.	gene_id "XLOC_000062"; transcript_id "TCONS_00000073"; exon_number "1"; gene_name "CG11377"; oId "FBtr0078104"; nearest_ref "FBtr0078104"; class_code "="; tss_id "TSS67";
2L	Cufflinks	exon	103006	103434	.	+	.	gene_id "XLOC_000062"; transcript_id "TCONS_00000073"; exon_number "2"; gene_name "CG11377"; oId "FBtr0078104"; nearest_ref "FBtr0078104"; class_code "="; tss_id "TSS67";
2L	Cufflinks	exon	103516	104142	.	+	.	gene_id "XLOC_000062"; transcript_id "TCONS_00000073"; exon_number "3"; gene_name "CG11377"; oId "FBtr0078104"; nearest_ref "FBtr0078104"; class_code "="; tss_id "TSS67";
2L	Cufflinks	exon	106903	107000	.	+	.	gene_id "XLOC_000063"; transcript_id "TCONS_00000075"; exon_number "1"; gene_name "Sam-S"; oId "FBtr0089437"; nearest_ref "FBtr0089437"; class_code "="; tss_id "TSS68";
2L	Cufflinks	exon	107765	107838	.	+	.	gene_id "XLOC_000063"; transcript_id "TCONS_00000075"; exon_number "2"; gene_name "Sam-S"; oId "FBtr0089437"; nearest_ref "FBtr0089437"; class_code "="; tss_id "TSS68";
2L	Cufflinks	exon	108588	108809	.	+	.	gene_id "XLOC_000063"; transcript_id "TCONS_00000075"; exon_number "3"; gene_name "Sam-S"; oId "FBtr0089437"; nearest_ref "FBtr0089437"; class_code "="; tss_id "TSS68";
2L	Cufflinks	exon	110406	110483	.	+	.	gene_id "XLOC_000063"; transcript_id "TCONS_00000075"; exon_number "4"; gene_name "Sam-S"; oId "FBtr0089437"; nearest_ref "FBtr0089437"; class_code "="; tss_id "TSS68";
2L	Cufflinks	exon	110755	110877	.	+	.	gene_id "XLOC_000063"; transcript_id "TCONS_00000075"; exon_number "5"; gene_name "Sam-S"; oId "FBtr0089437"; nearest_ref "FBtr0089437"; class_code "="; tss_id "TSS68";
2L	Cufflinks	exon	111907	112019	.	+	.	gene_id "XLOC_000063"; transcript_id "TCONS_00000075"; exon_number "6"; gene_name "Sam-S"; oId "FBtr0089437"; nearest_ref "FBtr0089437"; class_code "="; tss_id "TSS68";
2L	Cufflinks	exon	112690	113369	.	+	.	gene_id "XLOC_000063"; transcript_id "TCONS_00000075"; exon_number "7"; gene_name "Sam-S"; oId "FBtr0089437"; nearest_ref "FBtr0089437"; class_code "="; tss_id "TSS68";
2L	Cufflinks	exon	113434	114432	.	+	.	gene_id "XLOC_000063"; transcript_id "TCONS_00000075"; exon_number "8"; gene_name "Sam-S"; oId "FBtr0089437"; nearest_ref "FBtr0089437"; class_code "="; tss_id "TSS68";
2L	Cufflinks	exon	107761	107838	.	+	.	gene_id "XLOC_000063"; transcript_id "TCONS_00000076"; exon_number "1"; gene_name "Sam-S"; oId "FBtr0308091"; nearest_ref "FBtr0308091"; class_code "="; tss_id "TSS69";
2L	Cufflinks	exon	108588	108809	.	+	.	gene_id "XLOC_000063"; transcript_id "TCONS_00000076"; exon_number "2"; gene_name "Sam-S"; oId "FBtr0308091"; nearest_ref "FBtr0308091"; class_code "="; tss_id "TSS69";
2L	Cufflinks	exon	110406	110483	.	+	.	gene_id "XLOC_000063"; transcript_id "TCONS_00000076"; exon_number "3"; gene_name "Sam-S"; oId "FBtr0308091"; nearest_ref "FBtr0308091"; class_code "="; tss_id "TSS69";
2L	Cufflinks	exon	110755	111337	.	+	.	gene_id "XLOC_000063"; transcript_id "TCONS_00000076"; exon_number "4"; gene_name "Sam-S"; oId "FBtr0308091"; nearest_ref "FBtr0308091"; class_code "="; tss_id "TSS69";
2L	Cufflinks	exon	107761	107838	.	+	.	gene_id "XLOC_000063"; transcript_id "TCONS_00000077"; exon_number "1"; gene_name "Sam-S"; oId "FBtr0089428"; nearest_ref "FBtr0089428"; class_code "="; tss_id "TSS69";
2L	Cufflinks	exon	108588	108809	.	+	.	gene_id "XLOC_000063"; transcript_id "TCONS_00000077"; exon_number "2"; gene_name "Sam-S"; oId "FBtr0089428"; nearest_ref "FBtr0089428"; class_code "="; tss_id "TSS69";
2L	Cufflinks	exon	110406	110483	.	+	.	gene_id "XLOC_000063"; transcript_id "TCONS_00000077"; exon_number "3"; gene_name "Sam-S"; oId "FBtr0089428"; nearest_ref "FBtr0089428"; class_code "="; tss_id "TSS69";
2L	Cufflinks	exon	110755	110877	.	+	.	gene_id "XLOC_000063"; transcript_id "TCONS_00000077"; exon_number "4"; gene_name "Sam-S"; oId "FBtr0089428"; nearest_ref "FBtr0089428"; class_code "="; tss_id "TSS69";
2L	Cufflinks	exon	111005	111117	.	+	.	gene_id "XLOC_000063"; transcript_id "TCONS_00000077"; exon_number "5"; gene_name "Sam-S"; oId "FBtr0089428"; nearest_ref "FBtr0089428"; class_code "="; tss_id "TSS69";
2L	Cufflinks	exon	111907	112019	.	+	.	gene_id "XLOC_000063"; transcript_id "TCONS_00000077"; exon_number "6"; gene_name "Sam-S"; oId "FBtr0089428"; nearest_ref "FBtr0089428"; class_code "="; tss_id "TSS69";
2L	Cufflinks	exon	112690	113369	.	+	.	gene_id "XLOC_000063"; transcript_id "TCONS_00000077"; exon_number "7"; gene_name "Sam-S"; oId "FBtr0089428"; nearest_ref "FBtr0089428"; class_code "="; tss_id "TSS69";
2L	Cufflinks	exon	113434	114210	.	+	.	gene_id "XLOC_000063"; transcript_id "TCONS_00000077"; exon_number "8"; gene_name "Sam-S"; oId "FBtr0089428"; nearest_ref "FBtr0089428"; class_code "="; tss_id "TSS69";
2L	Cufflinks	exon	107761	107956	.	+	.	gene_id "XLOC_000063"; transcript_id "TCONS_00000079"; exon_number "1"; gene_name "Sam-S"; oId "FBtr0330656"; nearest_ref "FBtr0330656"; class_code "="; tss_id "TSS69";
2L	Cufflinks	exon	108588	108809	.	+	.	gene_id "XLOC_000063"; transcript_id "TCONS_00000079"; exon_number "2"; gene_name "Sam-S"; oId "FBtr0330656"; nearest_ref "FBtr0330656"; class_code "="; tss_id "TSS69";
2L	Cufflinks	exon	110406	110483	.	+	.	gene_id "XLOC_000063"; transcript_id "TCONS_00000079"; exon_number "3"; gene_name "Sam-S"; oId "FBtr0330656"; nearest_ref "FBtr0330656"; class_code "="; tss_id "TSS69";
2L	Cufflinks	exon	110755	110877	.	+	.	gene_id "XLOC_000063"; transcript_id "TCONS_00000079"; exon_number "4"; gene_name "Sam-S"; oId "FBtr0330656"; nearest_ref "FBtr0330656"; class_code "="; tss_id "TSS69";
2L	Cufflinks	exon	112690	113369	.	+	.	gene_id "XLOC_000063"; transcript_id "TCONS_00000079"; exon_number "5"; gene_name "Sam-S"; oId "FBtr0330656"; nearest_ref "FBtr0330656"; class_code "="; tss_id "TSS69";
2L	Cufflinks	exon	113434	114432	.	+	.	gene_id "XLOC_000063"; transcript_id "TCONS_00000079"; exon_number "6"; gene_name "Sam-S"; oId "FBtr0330656"; nearest_ref "FBtr0330656"; class_code "="; tss_id "TSS69";
2L	Cufflinks	exon	107761	107838	.	+	.	gene_id "XLOC_000063"; transcript_id "TCONS_00000078"; exon_number "1"; gene_name "Sam-S"; oId "FBtr0089429"; nearest_ref "FBtr0089429"; class_code "="; tss_id "TSS69";
2L	Cufflinks	exon	108588	108809	.	+	.	gene_id "XLOC_000063"; transcript_id "TCONS_00000078"; exon_number "2"; gene_name "Sam-S"; oId "FBtr0089429"; nearest_ref "FBtr0089429"; class_code "="; tss_id "TSS69";
2L	Cufflinks	exon	110406	110483	.	+	.	gene_id "XLOC_000063"; transcript_id "TCONS_00000078"; exon_number "3"; gene_name "Sam-S"; oId "FBtr0089429"; nearest_ref "FBtr0089429"; class_code "="; tss_id "TSS69";
2L	Cufflinks	exon	110755	110877	.	+	.	gene_id "XLOC_000063"; transcript_id "TCONS_00000078"; exon_number "4"; gene_name "Sam-S"; oId "FBtr0089429"; nearest_ref "FBtr0089429"; class_code "="; tss_id "TSS69";
2L	Cufflinks	exon	111907	112019	.	+	.	gene_id "XLOC_000063"; transcript_id "TCONS_00000078"; exon_number "5"; gene_name "Sam-S"; oId "FBtr0089429"; nearest_ref "FBtr0089429"; class_code "="; tss_id "TSS69";
2L	Cufflinks	exon	112690	113369	.	+	.	gene_id "XLOC_000063"; transcript_id "TCONS_00000078"; exon_number "6"; gene_name "Sam-S"; oId "FBtr0089429"; nearest_ref "FBtr0089429"; class_code "="; tss_id "TSS69";
2L	Cufflinks	exon	113434	114432	.	+	.	gene_id "XLOC_000063"; transcript_id "TCONS_00000078"; exon_number "7"; gene_name "Sam-S"; oId "FBtr0089429"; nearest_ref "FBtr0089429"; class_code "="; tss_id "TSS69";
2L	Cufflinks	exon	107937	108101	.	+	.	gene_id "XLOC_000063"; transcript_id "TCONS_00000081"; exon_number "1"; gene_name "Sam-S"; oId "FBtr0089431"; nearest_ref "FBtr0089431"; class_code "="; tss_id "TSS70";
2L	Cufflinks	exon	108588	108809	.	+	.	gene_id "XLOC_000063"; transcript_id "TCONS_00000081"; exon_number "2"; gene_name "Sam-S"; oId "FBtr0089431"; nearest_ref "FBtr0089431"; class_code "="; tss_id "TSS70";
2L	Cufflinks	exon	110406	110483	.	+	.	gene_id "XLOC_000063"; transcript_id "TCONS_00000081"; exon_number "3"; gene_name "Sam-S"; oId "FBtr0089431"; nearest_ref "FBtr0089431"; class_code "="; tss_id "TSS70";
2L	Cufflinks	exon	110755	110877	.	+	.	gene_id "XLOC_000063"; transcript_id "TCONS_00000081"; exon_number "4"; gene_name "Sam-S"; oId "FBtr0089431"; nearest_ref "FBtr0089431"; class_code "="; tss_id "TSS70";
2L	Cufflinks	exon	111005	111117	.	+	.	gene_id "XLOC_000063"; transcript_id "TCONS_00000081"; exon_number "5"; gene_name "Sam-S"; oId "FBtr0089431"; nearest_ref "FBtr0089431"; class_code "="; tss_id "TSS70";
2L	Cufflinks	exon	112690	113369	.	+	.	gene_id "XLOC_000063"; transcript_id "TCONS_00000081"; exon_number "6"; gene_name "Sam-S"; oId "FBtr0089431"; nearest_ref "FBtr0089431"; class_code "="; tss_id "TSS70";
2L	Cufflinks	exon	113434	114432	.	+	.	gene_id "XLOC_000063"; transcript_id "TCONS_00000081"; exon_number "7"; gene_name "Sam-S"; oId "FBtr0089431"; nearest_ref "FBtr0089431"; class_code "="; tss_id "TSS70";
2L	Cufflinks	exon	107937	108101	.	+	.	gene_id "XLOC_000063"; transcript_id "TCONS_00000080"; exon_number "1"; gene_name "Sam-S"; oId "FBtr0089430"; nearest_ref "FBtr0089430"; class_code "="; tss_id "TSS70";
2L	Cufflinks	exon	108588	108809	.	+	.	gene_id "XLOC_000063"; transcript_id "TCONS_00000080"; exon_number "2"; gene_name "Sam-S"; oId "FBtr0089430"; nearest_ref "FBtr0089430"; class_code "="; tss_id "TSS70";
2L	Cufflinks	exon	110406	110483	.	+	.	gene_id "XLOC_000063"; transcript_id "TCONS_00000080"; exon_number "3"; gene_name "Sam-S"; oId "FBtr0089430"; nearest_ref "FBtr0089430"; class_code "="; tss_id "TSS70";
2L	Cufflinks	exon	110755	110877	.	+	.	gene_id "XLOC_000063"; transcript_id "TCONS_00000080"; exon_number "4"; gene_name "Sam-S"; oId "FBtr0089430"; nearest_ref "FBtr0089430"; class_code "="; tss_id "TSS70";
2L	Cufflinks	exon	111907	112019	.	+	.	gene_id "XLOC_000063"; transcript_id "TCONS_00000080"; exon_number "5"; gene_name "Sam-S"; oId "FBtr0089430"; nearest_ref "FBtr0089430"; class_code "="; tss_id "TSS70";
2L	Cufflinks	exon	112690	113369	.	+	.	gene_id "XLOC_000063"; transcript_id "TCONS_00000080"; exon_number "6"; gene_name "Sam-S"; oId "FBtr0089430"; nearest_ref "FBtr0089430"; class_code "="; tss_id "TSS70";
2L	Cufflinks	exon	113434	114432	.	+	.	gene_id "XLOC_000063"; transcript_id "TCONS_00000080"; exon_number "7"; gene_name "Sam-S"; oId "FBtr0089430"; nearest_ref "FBtr0089430"; class_code "="; tss_id "TSS70";
2L	Cufflinks	exon	108089	108226	.	+	.	gene_id "XLOC_000063"; transcript_id "TCONS_00000082"; exon_number "1"; gene_name "Sam-S"; oId "FBtr0089433"; nearest_ref "FBtr0089433"; class_code "="; tss_id "TSS71";
2L	Cufflinks	exon	108588	108809	.	+	.	gene_id "XLOC_000063"; transcript_id "TCONS_00000082"; exon_number "2"; gene_name "Sam-S"; oId "FBtr0089433"; nearest_ref "FBtr0089433"; class_code "="; tss_id "TSS71";
2L	Cufflinks	exon	110406	110483	.	+	.	gene_id "XLOC_000063"; transcript_id "TCONS_00000082"; exon_number "3"; gene_name "Sam-S"; oId "FBtr0089433"; nearest_ref "FBtr0089433"; class_code "="; tss_id "TSS71";
2L	Cufflinks	exon	110755	110877	.	+	.	gene_id "XLOC_000063"; transcript_id "TCONS_00000082"; exon_number "4"; gene_name "Sam-S"; oId "FBtr0089433"; nearest_ref "FBtr0089433"; class_code "="; tss_id "TSS71";
2L	Cufflinks	exon	111907	112019	.	+	.	gene_id "XLOC_000063"; transcript_id "TCONS_00000082"; exon_number "5"; gene_name "Sam-S"; oId "FBtr0089433"; nearest_ref "FBtr0089433"; class_code "="; tss_id "TSS71";
2L	Cufflinks	exon	112690	113369	.	+	.	gene_id "XLOC_000063"; transcript_id "TCONS_00000082"; exon_number "6"; gene_name "Sam-S"; oId "FBtr0089433"; nearest_ref "FBtr0089433"; class_code "="; tss_id "TSS71";
2L	Cufflinks	exon	113434	114432	.	+	.	gene_id "XLOC_000063"; transcript_id "TCONS_00000082"; exon_number "7"; gene_name "Sam-S"; oId "FBtr0089433"; nearest_ref "FBtr0089433"; class_code "="; tss_id "TSS71";
2L	Cufflinks	exon	108133	108226	.	+	.	gene_id "XLOC_000063"; transcript_id "TCONS_00000084"; exon_number "1"; gene_name "Sam-S"; oId "FBtr0089435"; nearest_ref "FBtr0089435"; class_code "="; tss_id "TSS71";
2L	Cufflinks	exon	108588	108809	.	+	.	gene_id "XLOC_000063"; transcript_id "TCONS_00000084"; exon_number "2"; gene_name "Sam-S"; oId "FBtr0089435"; nearest_ref "FBtr0089435"; class_code "="; tss_id "TSS71";
2L	Cufflinks	exon	110406	110483	.	+	.	gene_id "XLOC_000063"; transcript_id "TCONS_00000084"; exon_number "3"; gene_name "Sam-S"; oId "FBtr0089435"; nearest_ref "FBtr0089435"; class_code "="; tss_id "TSS71";
2L	Cufflinks	exon	110755	110877	.	+	.	gene_id "XLOC_000063"; transcript_id "TCONS_00000084"; exon_number "4"; gene_name "Sam-S"; oId "FBtr0089435"; nearest_ref "FBtr0089435"; class_code "="; tss_id "TSS71";
2L	Cufflinks	exon	111005	111117	.	+	.	gene_id "XLOC_000063"; transcript_id "TCONS_00000084"; exon_number "5"; gene_name "Sam-S"; oId "FBtr0089435"; nearest_ref "FBtr0089435"; class_code "="; tss_id "TSS71";
2L	Cufflinks	exon	112690	113369	.	+	.	gene_id "XLOC_000063"; transcript_id "TCONS_00000084"; exon_number "6"; gene_name "Sam-S"; oId "FBtr0089435"; nearest_ref "FBtr0089435"; class_code "="; tss_id "TSS71";
2L	Cufflinks	exon	113434	114432	.	+	.	gene_id "XLOC_000063"; transcript_id "TCONS_00000084"; exon_number "7"; gene_name "Sam-S"; oId "FBtr0089435"; nearest_ref "FBtr0089435"; class_code "="; tss_id "TSS71";
2L	Cufflinks	exon	108133	108346	.	+	.	gene_id "XLOC_000063"; transcript_id "TCONS_00000083"; exon_number "1"; gene_name "Sam-S"; oId "FBtr0089434"; nearest_ref "FBtr0089434"; class_code "="; tss_id "TSS71";
2L	Cufflinks	exon	108588	108809	.	+	.	gene_id "XLOC_000063"; transcript_id "TCONS_00000083"; exon_number "2"; gene_name "Sam-S"; oId "FBtr0089434"; nearest_ref "FBtr0089434"; class_code "="; tss_id "TSS71";
2L	Cufflinks	exon	110406	110483	.	+	.	gene_id "XLOC_000063"; transcript_id "TCONS_00000083"; exon_number "3"; gene_name "Sam-S"; oId "FBtr0089434"; nearest_ref "FBtr0089434"; class_code "="; tss_id "TSS71";
2L	Cufflinks	exon	110755	110877	.	+	.	gene_id "XLOC_000063"; transcript_id "TCONS_00000083"; exon_number "4"; gene_name "Sam-S"; oId "FBtr0089434"; nearest_ref "FBtr0089434"; class_code "="; tss_id "TSS71";
2L	Cufflinks	exon	111907	112019	.	+	.	gene_id "XLOC_000063"; transcript_id "TCONS_00000083"; exon_number "5"; gene_name "Sam-S"; oId "FBtr0089434"; nearest_ref "FBtr0089434"; class_code "="; tss_id "TSS71";
2L	Cufflinks	exon	112690	113369	.	+	.	gene_id "XLOC_000063"; transcript_id "TCONS_00000083"; exon_number "6"; gene_name "Sam-S"; oId "FBtr0089434"; nearest_ref "FBtr0089434"; class_code "="; tss_id "TSS71";
2L	Cufflinks	exon	113434	114432	.	+	.	gene_id "XLOC_000063"; transcript_id "TCONS_00000083"; exon_number "7"; gene_name "Sam-S"; oId "FBtr0089434"; nearest_ref "FBtr0089434"; class_code "="; tss_id "TSS71";
2L	Cufflinks	exon	109594	109793	.	+	.	gene_id "XLOC_000063"; transcript_id "TCONS_00000085"; exon_number "1"; gene_name "Sam-S"; oId "FBtr0089436"; nearest_ref "FBtr0089436"; class_code "="; tss_id "TSS72";
2L	Cufflinks	exon	110406	110483	.	+	.	gene_id "XLOC_000063"; transcript_id "TCONS_00000085"; exon_number "2"; gene_name "Sam-S"; oId "FBtr0089436"; nearest_ref "FBtr0089436"; class_code "="; tss_id "TSS72";
2L	Cufflinks	exon	110755	110877	.	+	.	gene_id "XLOC_000063"; transcript_id "TCONS_00000085"; exon_number "3"; gene_name "Sam-S"; oId "FBtr0089436"; nearest_ref "FBtr0089436"; class_code "="; tss_id "TSS72";
2L	Cufflinks	exon	111005	111117	.	+	.	gene_id "XLOC_000063"; transcript_id "TCONS_00000085"; exon_number "4"; gene_name "Sam-S"; oId "FBtr0089436"; nearest_ref "FBtr0089436"; class_code "="; tss_id "TSS72";
2L	Cufflinks	exon	112690	113369	.	+	.	gene_id "XLOC_000063"; transcript_id "TCONS_00000085"; exon_number "5"; gene_name "Sam-S"; oId "FBtr0089436"; nearest_ref "FBtr0089436"; class_code "="; tss_id "TSS72";
2L	Cufflinks	exon	113434	114210	.	+	.	gene_id "XLOC_000063"; transcript_id "TCONS_00000085"; exon_number "6"; gene_name "Sam-S"; oId "FBtr0089436"; nearest_ref "FBtr0089436"; class_code "="; tss_id "TSS72";
2L	Cufflinks	exon	114726	114991	.	+	.	gene_id "XLOC_000064"; transcript_id "TCONS_00000088"; exon_number "1"; gene_name "CG11455"; oId "FBtr0330639"; nearest_ref "FBtr0330639"; class_code "="; tss_id "TSS73";
2L	Cufflinks	exon	155638	155784	.	+	.	gene_id "XLOC_000064"; transcript_id "TCONS_00000088"; exon_number "2"; gene_name "CG11455"; oId "FBtr0330639"; nearest_ref "FBtr0330639"; class_code "="; tss_id "TSS73";
2L	Cufflinks	exon	155858	156030	.	+	.	gene_id "XLOC_000064"; transcript_id "TCONS_00000088"; exon_number "3"; gene_name "CG11455"; oId "FBtr0330639"; nearest_ref "FBtr0330639"; class_code "="; tss_id "TSS73";
2L	Cufflinks	exon	114726	114991	.	+	.	gene_id "XLOC_000064"; transcript_id "TCONS_00000087"; exon_number "1"; gene_name "CG11455"; oId "FBtr0330638"; nearest_ref "FBtr0330638"; class_code "="; tss_id "TSS73";
2L	Cufflinks	exon	155546	155784	.	+	.	gene_id "XLOC_000064"; transcript_id "TCONS_00000087"; exon_number "2"; gene_name "CG11455"; oId "FBtr0330638"; nearest_ref "FBtr0330638"; class_code "="; tss_id "TSS73";
2L	Cufflinks	exon	155858	156030	.	+	.	gene_id "XLOC_000064"; transcript_id "TCONS_00000087"; exon_number "3"; gene_name "CG11455"; oId "FBtr0330638"; nearest_ref "FBtr0330638"; class_code "="; tss_id "TSS73";
2L	Cufflinks	exon	114726	114991	.	+	.	gene_id "XLOC_000064"; transcript_id "TCONS_00000086"; exon_number "1"; gene_name "CG11455"; oId "FBtr0306542"; nearest_ref "FBtr0306542"; class_code "="; tss_id "TSS73";
2L	Cufflinks	exon	155567	155784	.	+	.	gene_id "XLOC_000064"; transcript_id "TCONS_00000086"; exon_number "2"; gene_name "CG11455"; oId "FBtr0306542"; nearest_ref "FBtr0306542"; class_code "="; tss_id "TSS73";
2L	Cufflinks	exon	155858	156030	.	+	.	gene_id "XLOC_000064"; transcript_id "TCONS_00000086"; exon_number "3"; gene_name "CG11455"; oId "FBtr0306542"; nearest_ref "FBtr0306542"; class_code "="; tss_id "TSS73";
2L	Cufflinks	exon	155089	155178	.	+	.	gene_id "XLOC_000064"; transcript_id "TCONS_00000096"; exon_number "1"; gene_name "CG11455"; oId "FBtr0330642"; nearest_ref "FBtr0330642"; class_code "="; tss_id "TSS74";
2L	Cufflinks	exon	155250	155784	.	+	.	gene_id "XLOC_000064"; transcript_id "TCONS_00000096"; exon_number "2"; gene_name "CG11455"; oId "FBtr0330642"; nearest_ref "FBtr0330642"; class_code "="; tss_id "TSS74";
2L	Cufflinks	exon	155858	156030	.	+	.	gene_id "XLOC_000064"; transcript_id "TCONS_00000096"; exon_number "3"; gene_name "CG11455"; oId "FBtr0330642"; nearest_ref "FBtr0330642"; class_code "="; tss_id "TSS74";
2L	Cufflinks	exon	155089	155784	.	+	.	gene_id "XLOC_000064"; transcript_id "TCONS_00000095"; exon_number "1"; gene_name "CG11455"; oId "FBtr0330641"; nearest_ref "FBtr0330641"; class_code "="; tss_id "TSS74";
2L	Cufflinks	exon	155858	156030	.	+	.	gene_id "XLOC_000064"; transcript_id "TCONS_00000095"; exon_number "2"; gene_name "CG11455"; oId "FBtr0330641"; nearest_ref "FBtr0330641"; class_code "="; tss_id "TSS74";
2L	Cufflinks	exon	155335	155429	.	+	.	gene_id "XLOC_000064"; transcript_id "TCONS_00000100"; exon_number "1"; gene_name "CG11455"; oId "FBtr0330640"; nearest_ref "FBtr0330640"; class_code "="; tss_id "TSS75";
2L	Cufflinks	exon	155638	155784	.	+	.	gene_id "XLOC_000064"; transcript_id "TCONS_00000100"; exon_number "2"; gene_name "CG11455"; oId "FBtr0330640"; nearest_ref "FBtr0330640"; class_code "="; tss_id "TSS75";
2L	Cufflinks	exon	155858	156030	.	+	.	gene_id "XLOC_000064"; transcript_id "TCONS_00000100"; exon_number "3"; gene_name "CG11455"; oId "FBtr0330640"; nearest_ref "FBtr0330640"; class_code "="; tss_id "TSS75";
2L	Cufflinks	exon	155335	155429	.	+	.	gene_id "XLOC_000064"; transcript_id "TCONS_00000099"; exon_number "1"; gene_name "CG11455"; oId "FBtr0301887"; nearest_ref "FBtr0301887"; class_code "="; tss_id "TSS75";
2L	Cufflinks	exon	155546	155784	.	+	.	gene_id "XLOC_000064"; transcript_id "TCONS_00000099"; exon_number "2"; gene_name "CG11455"; oId "FBtr0301887"; nearest_ref "FBtr0301887"; class_code "="; tss_id "TSS75";
2L	Cufflinks	exon	155858	156030	.	+	.	gene_id "XLOC_000064"; transcript_id "TCONS_00000099"; exon_number "3"; gene_name "CG11455"; oId "FBtr0301887"; nearest_ref "FBtr0301887"; class_code "="; tss_id "TSS75";
2L	Cufflinks	exon	155335	155410	.	+	.	gene_id "XLOC_000064"; transcript_id "TCONS_00000098"; exon_number "1"; gene_name "CG11455"; oId "FBtr0301886"; nearest_ref "FBtr0301886"; class_code "="; tss_id "TSS75";
2L	Cufflinks	exon	155466	155784	.	+	.	gene_id "XLOC_000064"; transcript_id "TCONS_00000098"; exon_number "2"; gene_name "CG11455"; oId "FBtr0301886"; nearest_ref "FBtr0301886"; class_code "="; tss_id "TSS75";
2L	Cufflinks	exon	155858	156030	.	+	.	gene_id "XLOC_000064"; transcript_id "TCONS_00000098"; exon_number "3"; gene_name "CG11455"; oId "FBtr0301886"; nearest_ref "FBtr0301886"; class_code "="; tss_id "TSS75";
2L	Cufflinks	exon	155335	155429	.	+	.	gene_id "XLOC_000064"; transcript_id "TCONS_00000097"; exon_number "1"; gene_name "CG11455"; oId "FBtr0078117"; nearest_ref "FBtr0078117"; class_code "="; tss_id "TSS75";
2L	Cufflinks	exon	155567	155784	.	+	.	gene_id "XLOC_000064"; transcript_id "TCONS_00000097"; exon_number "2"; gene_name "CG11455"; oId "FBtr0078117"; nearest_ref "FBtr0078117"; class_code "="; tss_id "TSS75";
2L	Cufflinks	exon	155858	156030	.	+	.	gene_id "XLOC_000064"; transcript_id "TCONS_00000097"; exon_number "3"; gene_name "CG11455"; oId "FBtr0078117"; nearest_ref "FBtr0078117"; class_code "="; tss_id "TSS75";
2L	Cufflinks	exon	156029	156348	.	+	.	gene_id "XLOC_000064"; transcript_id "TCONS_00000101"; exon_number "1"; gene_name "CG3436"; oId "FBtr0340650"; nearest_ref "FBtr0340650"; class_code "="; tss_id "TSS76";
2L	Cufflinks	exon	156423	156552	.	+	.	gene_id "XLOC_000064"; transcript_id "TCONS_00000101"; exon_number "2"; gene_name "CG3436"; oId "FBtr0340650"; nearest_ref "FBtr0340650"; class_code "="; tss_id "TSS76";
2L	Cufflinks	exon	156736	157666	.	+	.	gene_id "XLOC_000064"; transcript_id "TCONS_00000101"; exon_number "3"; gene_name "CG3436"; oId "FBtr0340650"; nearest_ref "FBtr0340650"; class_code "="; tss_id "TSS76";
2L	Cufflinks	exon	122837	123072	.	+	.	gene_id "XLOC_000065"; transcript_id "TCONS_00000089"; exon_number "1"; gene_name "CR44969"; oId "FBtr0344032"; nearest_ref "FBtr0344032"; class_code "="; tss_id "TSS77";
2L	Cufflinks	exon	123140	123258	.	+	.	gene_id "XLOC_000065"; transcript_id "TCONS_00000089"; exon_number "2"; gene_name "CR44969"; oId "FBtr0344032"; nearest_ref "FBtr0344032"; class_code "="; tss_id "TSS77";
2L	Cufflinks	exon	123325	124031	.	+	.	gene_id "XLOC_000065"; transcript_id "TCONS_00000089"; exon_number "3"; gene_name "CR44969"; oId "FBtr0344032"; nearest_ref "FBtr0344032"; class_code "="; tss_id "TSS77";
2L	Cufflinks	exon	132077	134472	.	+	.	gene_id "XLOC_000066"; transcript_id "TCONS_00000091"; exon_number "1"; gene_name "Gs1"; oId "FBtr0078115"; nearest_ref "FBtr0078115"; class_code "="; tss_id "TSS78";
2L	Cufflinks	exon	132077	132255	.	+	.	gene_id "XLOC_000066"; transcript_id "TCONS_00000090"; exon_number "1"; gene_name "Gs1"; oId "FBtr0078114"; nearest_ref "FBtr0078114"; class_code "="; tss_id "TSS78";
2L	Cufflinks	exon	132476	134472	.	+	.	gene_id "XLOC_000066"; transcript_id "TCONS_00000090"; exon_number "2"; gene_name "Gs1"; oId "FBtr0078114"; nearest_ref "FBtr0078114"; class_code "="; tss_id "TSS78";
2L	Cufflinks	exon	135402	136128	.	+	.	gene_id "XLOC_000067"; transcript_id "TCONS_00000092"; exon_number "1"; gene_name "CR44185"; oId "FBtr0336836"; nearest_ref "FBtr0336836"; class_code "="; tss_id "TSS79";
2L	Cufflinks	exon	136144	136216	.	+	.	gene_id "XLOC_000068"; transcript_id "TCONS_00000093"; exon_number "1"; gene_name "CR44186"; oId "FBtr0336837"; nearest_ref "FBtr0336837"; class_code "="; tss_id "TSS80";
2L	Cufflinks	exon	136273	136701	.	+	.	gene_id "XLOC_000068"; transcript_id "TCONS_00000093"; exon_number "2"; gene_name "CR44186"; oId "FBtr0336837"; nearest_ref "FBtr0336837"; class_code "="; tss_id "TSS80";
2L	Cufflinks	exon	143323	144227	.	+	.	gene_id "XLOC_000069"; transcript_id "TCONS_00000094"; exon_number "1"; gene_name "CG11454"; oId "FBtr0078116"; nearest_ref "FBtr0078116"; class_code "="; tss_id "TSS81";
2L	Cufflinks	exon	159032	159819	.	+	.	gene_id "XLOC_000070"; transcript_id "TCONS_00000104"; exon_number "1"; gene_name "spen"; oId "FBtr0330652"; nearest_ref "FBtr0330652"; class_code "="; tss_id "TSS82";
2L	Cufflinks	exon	160009	163001	.	+	.	gene_id "XLOC_000070"; transcript_id "TCONS_00000104"; exon_number "2"; gene_name "spen"; oId "FBtr0330652"; nearest_ref "FBtr0330652"; class_code "="; tss_id "TSS82";
2L	Cufflinks	exon	164159	164234	.	+	.	gene_id "XLOC_000070"; transcript_id "TCONS_00000104"; exon_number "3"; gene_name "spen"; oId "FBtr0330652"; nearest_ref "FBtr0330652"; class_code "="; tss_id "TSS82";
2L	Cufflinks	exon	175361	175447	.	+	.	gene_id "XLOC_000070"; transcript_id "TCONS_00000104"; exon_number "4"; gene_name "spen"; oId "FBtr0330652"; nearest_ref "FBtr0330652"; class_code "="; tss_id "TSS82";
2L	Cufflinks	exon	183761	185082	.	+	.	gene_id "XLOC_000070"; transcript_id "TCONS_00000104"; exon_number "5"; gene_name "spen"; oId "FBtr0330652"; nearest_ref "FBtr0330652"; class_code "="; tss_id "TSS82";
2L	Cufflinks	exon	185152	186123	.	+	.	gene_id "XLOC_000070"; transcript_id "TCONS_00000104"; exon_number "6"; gene_name "spen"; oId "FBtr0330652"; nearest_ref "FBtr0330652"; class_code "="; tss_id "TSS82";
2L	Cufflinks	exon	186193	187016	.	+	.	gene_id "XLOC_000070"; transcript_id "TCONS_00000104"; exon_number "7"; gene_name "spen"; oId "FBtr0330652"; nearest_ref "FBtr0330652"; class_code "="; tss_id "TSS82";
2L	Cufflinks	exon	187482	199575	.	+	.	gene_id "XLOC_000070"; transcript_id "TCONS_00000104"; exon_number "8"; gene_name "spen"; oId "FBtr0330652"; nearest_ref "FBtr0330652"; class_code "="; tss_id "TSS82";
2L	Cufflinks	exon	199637	199743	.	+	.	gene_id "XLOC_000070"; transcript_id "TCONS_00000104"; exon_number "9"; gene_name "spen"; oId "FBtr0330652"; nearest_ref "FBtr0330652"; class_code "="; tss_id "TSS82";
2L	Cufflinks	exon	199903	199983	.	+	.	gene_id "XLOC_000070"; transcript_id "TCONS_00000104"; exon_number "10"; gene_name "spen"; oId "FBtr0330652"; nearest_ref "FBtr0330652"; class_code "="; tss_id "TSS82";
2L	Cufflinks	exon	200120	200315	.	+	.	gene_id "XLOC_000070"; transcript_id "TCONS_00000104"; exon_number "11"; gene_name "spen"; oId "FBtr0330652"; nearest_ref "FBtr0330652"; class_code "="; tss_id "TSS82";
2L	Cufflinks	exon	200376	200675	.	+	.	gene_id "XLOC_000070"; transcript_id "TCONS_00000104"; exon_number "12"; gene_name "spen"; oId "FBtr0330652"; nearest_ref "FBtr0330652"; class_code "="; tss_id "TSS82";
2L	Cufflinks	exon	200742	201061	.	+	.	gene_id "XLOC_000070"; transcript_id "TCONS_00000104"; exon_number "13"; gene_name "spen"; oId "FBtr0330652"; nearest_ref "FBtr0330652"; class_code "="; tss_id "TSS82";
2L	Cufflinks	exon	201127	201588	.	+	.	gene_id "XLOC_000070"; transcript_id "TCONS_00000104"; exon_number "14"; gene_name "spen"; oId "FBtr0330652"; nearest_ref "FBtr0330652"; class_code "="; tss_id "TSS82";
2L	Cufflinks	exon	159032	159819	.	+	.	gene_id "XLOC_000070"; transcript_id "TCONS_00000103"; exon_number "1"; gene_name "spen"; oId "FBtr0306341"; nearest_ref "FBtr0306341"; class_code "="; tss_id "TSS82";
2L	Cufflinks	exon	162592	163001	.	+	.	gene_id "XLOC_000070"; transcript_id "TCONS_00000103"; exon_number "2"; gene_name "spen"; oId "FBtr0306341"; nearest_ref "FBtr0306341"; class_code "="; tss_id "TSS82";
2L	Cufflinks	exon	175361	175447	.	+	.	gene_id "XLOC_000070"; transcript_id "TCONS_00000103"; exon_number "3"; gene_name "spen"; oId "FBtr0306341"; nearest_ref "FBtr0306341"; class_code "="; tss_id "TSS82";
2L	Cufflinks	exon	183761	185082	.	+	.	gene_id "XLOC_000070"; transcript_id "TCONS_00000103"; exon_number "4"; gene_name "spen"; oId "FBtr0306341"; nearest_ref "FBtr0306341"; class_code "="; tss_id "TSS82";
2L	Cufflinks	exon	185152	186123	.	+	.	gene_id "XLOC_000070"; transcript_id "TCONS_00000103"; exon_number "5"; gene_name "spen"; oId "FBtr0306341"; nearest_ref "FBtr0306341"; class_code "="; tss_id "TSS82";
2L	Cufflinks	exon	186193	187016	.	+	.	gene_id "XLOC_000070"; transcript_id "TCONS_00000103"; exon_number "6"; gene_name "spen"; oId "FBtr0306341"; nearest_ref "FBtr0306341"; class_code "="; tss_id "TSS82";
2L	Cufflinks	exon	187482	199575	.	+	.	gene_id "XLOC_000070"; transcript_id "TCONS_00000103"; exon_number "7"; gene_name "spen"; oId "FBtr0306341"; nearest_ref "FBtr0306341"; class_code "="; tss_id "TSS82";
2L	Cufflinks	exon	199637	199743	.	+	.	gene_id "XLOC_000070"; transcript_id "TCONS_00000103"; exon_number "8"; gene_name "spen"; oId "FBtr0306341"; nearest_ref "FBtr0306341"; class_code "="; tss_id "TSS82";
2L	Cufflinks	exon	199903	199983	.	+	.	gene_id "XLOC_000070"; transcript_id "TCONS_00000103"; exon_number "9"; gene_name "spen"; oId "FBtr0306341"; nearest_ref "FBtr0306341"; class_code "="; tss_id "TSS82";
2L	Cufflinks	exon	200120	200315	.	+	.	gene_id "XLOC_000070"; transcript_id "TCONS_00000103"; exon_number "10"; gene_name "spen"; oId "FBtr0306341"; nearest_ref "FBtr0306341"; class_code "="; tss_id "TSS82";
2L	Cufflinks	exon	200376	200675	.	+	.	gene_id "XLOC_000070"; transcript_id "TCONS_00000103"; exon_number "11"; gene_name "spen"; oId "FBtr0306341"; nearest_ref "FBtr0306341"; class_code "="; tss_id "TSS82";
2L	Cufflinks	exon	200742	201061	.	+	.	gene_id "XLOC_000070"; transcript_id "TCONS_00000103"; exon_number "12"; gene_name "spen"; oId "FBtr0306341"; nearest_ref "FBtr0306341"; class_code "="; tss_id "TSS82";
2L	Cufflinks	exon	201127	201588	.	+	.	gene_id "XLOC_000070"; transcript_id "TCONS_00000103"; exon_number "13"; gene_name "spen"; oId "FBtr0306341"; nearest_ref "FBtr0306341"; class_code "="; tss_id "TSS82";
2L	Cufflinks	exon	159032	159823	.	+	.	gene_id "XLOC_000070"; transcript_id "TCONS_00000102"; exon_number "1"; gene_name "spen"; oId "FBtr0078122"; nearest_ref "FBtr0078122"; class_code "="; tss_id "TSS82";
2L	Cufflinks	exon	162592	163001	.	+	.	gene_id "XLOC_000070"; transcript_id "TCONS_00000102"; exon_number "2"; gene_name "spen"; oId "FBtr0078122"; nearest_ref "FBtr0078122"; class_code "="; tss_id "TSS82";
2L	Cufflinks	exon	183761	185082	.	+	.	gene_id "XLOC_000070"; transcript_id "TCONS_00000102"; exon_number "3"; gene_name "spen"; oId "FBtr0078122"; nearest_ref "FBtr0078122"; class_code "="; tss_id "TSS82";
2L	Cufflinks	exon	185152	186123	.	+	.	gene_id "XLOC_000070"; transcript_id "TCONS_00000102"; exon_number "4"; gene_name "spen"; oId "FBtr0078122"; nearest_ref "FBtr0078122"; class_code "="; tss_id "TSS82";
2L	Cufflinks	exon	186193	187016	.	+	.	gene_id "XLOC_000070"; transcript_id "TCONS_00000102"; exon_number "5"; gene_name "spen"; oId "FBtr0078122"; nearest_ref "FBtr0078122"; class_code "="; tss_id "TSS82";
2L	Cufflinks	exon	187482	199575	.	+	.	gene_id "XLOC_000070"; transcript_id "TCONS_00000102"; exon_number "6"; gene_name "spen"; oId "FBtr0078122"; nearest_ref "FBtr0078122"; class_code "="; tss_id "TSS82";
2L	Cufflinks	exon	199637	199743	.	+	.	gene_id "XLOC_000070"; transcript_id "TCONS_00000102"; exon_number "7"; gene_name "spen"; oId "FBtr0078122"; nearest_ref "FBtr0078122"; class_code "="; tss_id "TSS82";
2L	Cufflinks	exon	199903	199983	.	+	.	gene_id "XLOC_000070"; transcript_id "TCONS_00000102"; exon_number "8"; gene_name "spen"; oId "FBtr0078122"; nearest_ref "FBtr0078122"; class_code "="; tss_id "TSS82";
2L	Cufflinks	exon	200120	200315	.	+	.	gene_id "XLOC_000070"; transcript_id "TCONS_00000102"; exon_number "9"; gene_name "spen"; oId "FBtr0078122"; nearest_ref "FBtr0078122"; class_code "="; tss_id "TSS82";
2L	Cufflinks	exon	200376	200675	.	+	.	gene_id "XLOC_000070"; transcript_id "TCONS_00000102"; exon_number "10"; gene_name "spen"; oId "FBtr0078122"; nearest_ref "FBtr0078122"; class_code "="; tss_id "TSS82";
2L	Cufflinks	exon	200742	201061	.	+	.	gene_id "XLOC_000070"; transcript_id "TCONS_00000102"; exon_number "11"; gene_name "spen"; oId "FBtr0078122"; nearest_ref "FBtr0078122"; class_code "="; tss_id "TSS82";
2L	Cufflinks	exon	201127	201588	.	+	.	gene_id "XLOC_000070"; transcript_id "TCONS_00000102"; exon_number "12"; gene_name "spen"; oId "FBtr0078122"; nearest_ref "FBtr0078122"; class_code "="; tss_id "TSS82";
2L	Cufflinks	exon	159032	159819	.	+	.	gene_id "XLOC_000070"; transcript_id "TCONS_00000105"; exon_number "1"; gene_name "spen"; oId "FBtr0332336"; nearest_ref "FBtr0332336"; class_code "="; tss_id "TSS82";
2L	Cufflinks	exon	162592	163001	.	+	.	gene_id "XLOC_000070"; transcript_id "TCONS_00000105"; exon_number "2"; gene_name "spen"; oId "FBtr0332336"; nearest_ref "FBtr0332336"; class_code "="; tss_id "TSS82";
2L	Cufflinks	exon	175361	175447	.	+	.	gene_id "XLOC_000070"; transcript_id "TCONS_00000105"; exon_number "3"; gene_name "spen"; oId "FBtr0332336"; nearest_ref "FBtr0332336"; class_code "="; tss_id "TSS82";
2L	Cufflinks	exon	183761	185082	.	+	.	gene_id "XLOC_000070"; transcript_id "TCONS_00000105"; exon_number "4"; gene_name "spen"; oId "FBtr0332336"; nearest_ref "FBtr0332336"; class_code "="; tss_id "TSS82";
2L	Cufflinks	exon	185152	186123	.	+	.	gene_id "XLOC_000070"; transcript_id "TCONS_00000105"; exon_number "5"; gene_name "spen"; oId "FBtr0332336"; nearest_ref "FBtr0332336"; class_code "="; tss_id "TSS82";
2L	Cufflinks	exon	186193	186855	.	+	.	gene_id "XLOC_000070"; transcript_id "TCONS_00000105"; exon_number "6"; gene_name "spen"; oId "FBtr0332336"; nearest_ref "FBtr0332336"; class_code "="; tss_id "TSS82";
2L	Cufflinks	exon	186910	187016	.	+	.	gene_id "XLOC_000070"; transcript_id "TCONS_00000105"; exon_number "7"; gene_name "spen"; oId "FBtr0332336"; nearest_ref "FBtr0332336"; class_code "="; tss_id "TSS82";
2L	Cufflinks	exon	187482	199575	.	+	.	gene_id "XLOC_000070"; transcript_id "TCONS_00000105"; exon_number "8"; gene_name "spen"; oId "FBtr0332336"; nearest_ref "FBtr0332336"; class_code "="; tss_id "TSS82";
2L	Cufflinks	exon	199637	199743	.	+	.	gene_id "XLOC_000070"; transcript_id "TCONS_00000105"; exon_number "9"; gene_name "spen"; oId "FBtr0332336"; nearest_ref "FBtr0332336"; class_code "="; tss_id "TSS82";
2L	Cufflinks	exon	199903	199983	.	+	.	gene_id "XLOC_000070"; transcript_id "TCONS_00000105"; exon_number "10"; gene_name "spen"; oId "FBtr0332336"; nearest_ref "FBtr0332336"; class_code "="; tss_id "TSS82";
2L	Cufflinks	exon	200120	200315	.	+	.	gene_id "XLOC_000070"; transcript_id "TCONS_00000105"; exon_number "11"; gene_name "spen"; oId "FBtr0332336"; nearest_ref "FBtr0332336"; class_code "="; tss_id "TSS82";
2L	Cufflinks	exon	200376	200675	.	+	.	gene_id "XLOC_000070"; transcript_id "TCONS_00000105"; exon_number "12"; gene_name "spen"; oId "FBtr0332336"; nearest_ref "FBtr0332336"; class_code "="; tss_id "TSS82";
2L	Cufflinks	exon	200742	201061	.	+	.	gene_id "XLOC_000070"; transcript_id "TCONS_00000105"; exon_number "13"; gene_name "spen"; oId "FBtr0332336"; nearest_ref "FBtr0332336"; class_code "="; tss_id "TSS82";
2L	Cufflinks	exon	201127	203250	.	+	.	gene_id "XLOC_000070"; transcript_id "TCONS_00000105"; exon_number "14"; gene_name "spen"; oId "FBtr0332336"; nearest_ref "FBtr0332336"; class_code "="; tss_id "TSS82";
2L	Cufflinks	exon	159032	159819	.	+	.	gene_id "XLOC_000070"; transcript_id "TCONS_00000106"; exon_number "1"; gene_name "spen"; oId "FBtr0078121"; nearest_ref "FBtr0078121"; class_code "="; tss_id "TSS82";
2L	Cufflinks	exon	162592	163001	.	+	.	gene_id "XLOC_000070"; transcript_id "TCONS_00000106"; exon_number "2"; gene_name "spen"; oId "FBtr0078121"; nearest_ref "FBtr0078121"; class_code "="; tss_id "TSS82";
2L	Cufflinks	exon	183761	185082	.	+	.	gene_id "XLOC_000070"; transcript_id "TCONS_00000106"; exon_number "3"; gene_name "spen"; oId "FBtr0078121"; nearest_ref "FBtr0078121"; class_code "="; tss_id "TSS82";
2L	Cufflinks	exon	185152	186123	.	+	.	gene_id "XLOC_000070"; transcript_id "TCONS_00000106"; exon_number "4"; gene_name "spen"; oId "FBtr0078121"; nearest_ref "FBtr0078121"; class_code "="; tss_id "TSS82";
2L	Cufflinks	exon	186193	187016	.	+	.	gene_id "XLOC_000070"; transcript_id "TCONS_00000106"; exon_number "5"; gene_name "spen"; oId "FBtr0078121"; nearest_ref "FBtr0078121"; class_code "="; tss_id "TSS82";
2L	Cufflinks	exon	187482	199575	.	+	.	gene_id "XLOC_000070"; transcript_id "TCONS_00000106"; exon_number "6"; gene_name "spen"; oId "FBtr0078121"; nearest_ref "FBtr0078121"; class_code "="; tss_id "TSS82";
2L	Cufflinks	exon	199637	199743	.	+	.	gene_id "XLOC_000070"; transcript_id "TCONS_00000106"; exon_number "7"; gene_name "spen"; oId "FBtr0078121"; nearest_ref "FBtr0078121"; class_code "="; tss_id "TSS82";
2L	Cufflinks	exon	200120	200315	.	+	.	gene_id "XLOC_000070"; transcript_id "TCONS_00000106"; exon_number "8"; gene_name "spen"; oId "FBtr0078121"; nearest_ref "FBtr0078121"; class_code "="; tss_id "TSS82";
2L	Cufflinks	exon	200376	200675	.	+	.	gene_id "XLOC_000070"; transcript_id "TCONS_00000106"; exon_number "9"; gene_name "spen"; oId "FBtr0078121"; nearest_ref "FBtr0078121"; class_code "="; tss_id "TSS82";
2L	Cufflinks	exon	200742	201061	.	+	.	gene_id "XLOC_000070"; transcript_id "TCONS_00000106"; exon_number "10"; gene_name "spen"; oId "FBtr0078121"; nearest_ref "FBtr0078121"; class_code "="; tss_id "TSS82";
2L	Cufflinks	exon	201127	203397	.	+	.	gene_id "XLOC_000070"; transcript_id "TCONS_00000106"; exon_number "11"; gene_name "spen"; oId "FBtr0078121"; nearest_ref "FBtr0078121"; class_code "="; tss_id "TSS82";
2L	Cufflinks	exon	182820	183419	.	+	.	gene_id "XLOC_000070"; transcript_id "TCONS_00000107"; exon_number "1"; gene_name "spen"; oId "FBtr0332337"; nearest_ref "FBtr0332337"; class_code "="; tss_id "TSS83";
2L	Cufflinks	exon	183761	185082	.	+	.	gene_id "XLOC_000070"; transcript_id "TCONS_00000107"; exon_number "2"; gene_name "spen"; oId "FBtr0332337"; nearest_ref "FBtr0332337"; class_code "="; tss_id "TSS83";
2L	Cufflinks	exon	185152	186123	.	+	.	gene_id "XLOC_000070"; transcript_id "TCONS_00000107"; exon_number "3"; gene_name "spen"; oId "FBtr0332337"; nearest_ref "FBtr0332337"; class_code "="; tss_id "TSS83";
2L	Cufflinks	exon	186193	186855	.	+	.	gene_id "XLOC_000070"; transcript_id "TCONS_00000107"; exon_number "4"; gene_name "spen"; oId "FBtr0332337"; nearest_ref "FBtr0332337"; class_code "="; tss_id "TSS83";
2L	Cufflinks	exon	186910	187016	.	+	.	gene_id "XLOC_000070"; transcript_id "TCONS_00000107"; exon_number "5"; gene_name "spen"; oId "FBtr0332337"; nearest_ref "FBtr0332337"; class_code "="; tss_id "TSS83";
2L	Cufflinks	exon	187482	199575	.	+	.	gene_id "XLOC_000070"; transcript_id "TCONS_00000107"; exon_number "6"; gene_name "spen"; oId "FBtr0332337"; nearest_ref "FBtr0332337"; class_code "="; tss_id "TSS83";
2L	Cufflinks	exon	199637	199743	.	+	.	gene_id "XLOC_000070"; transcript_id "TCONS_00000107"; exon_number "7"; gene_name "spen"; oId "FBtr0332337"; nearest_ref "FBtr0332337"; class_code "="; tss_id "TSS83";
2L	Cufflinks	exon	200120	200315	.	+	.	gene_id "XLOC_000070"; transcript_id "TCONS_00000107"; exon_number "8"; gene_name "spen"; oId "FBtr0332337"; nearest_ref "FBtr0332337"; class_code "="; tss_id "TSS83";
2L	Cufflinks	exon	200376	200675	.	+	.	gene_id "XLOC_000070"; transcript_id "TCONS_00000107"; exon_number "9"; gene_name "spen"; oId "FBtr0332337"; nearest_ref "FBtr0332337"; class_code "="; tss_id "TSS83";
2L	Cufflinks	exon	200742	201061	.	+	.	gene_id "XLOC_000070"; transcript_id "TCONS_00000107"; exon_number "10"; gene_name "spen"; oId "FBtr0332337"; nearest_ref "FBtr0332337"; class_code "="; tss_id "TSS83";
2L	Cufflinks	exon	201127	201588	.	+	.	gene_id "XLOC_000070"; transcript_id "TCONS_00000107"; exon_number "11"; gene_name "spen"; oId "FBtr0332337"; nearest_ref "FBtr0332337"; class_code "="; tss_id "TSS83";
2L	Cufflinks	exon	182820	182913	.	+	.	gene_id "XLOC_000070"; transcript_id "TCONS_00000109"; exon_number "1"; gene_name "spen"; oId "FBtr0330653"; nearest_ref "FBtr0330653"; class_code "="; tss_id "TSS83";
2L	Cufflinks	exon	183761	185082	.	+	.	gene_id "XLOC_000070"; transcript_id "TCONS_00000109"; exon_number "2"; gene_name "spen"; oId "FBtr0330653"; nearest_ref "FBtr0330653"; class_code "="; tss_id "TSS83";
2L	Cufflinks	exon	185152	186123	.	+	.	gene_id "XLOC_000070"; transcript_id "TCONS_00000109"; exon_number "3"; gene_name "spen"; oId "FBtr0330653"; nearest_ref "FBtr0330653"; class_code "="; tss_id "TSS83";
2L	Cufflinks	exon	186193	187016	.	+	.	gene_id "XLOC_000070"; transcript_id "TCONS_00000109"; exon_number "4"; gene_name "spen"; oId "FBtr0330653"; nearest_ref "FBtr0330653"; class_code "="; tss_id "TSS83";
2L	Cufflinks	exon	187482	199575	.	+	.	gene_id "XLOC_000070"; transcript_id "TCONS_00000109"; exon_number "5"; gene_name "spen"; oId "FBtr0330653"; nearest_ref "FBtr0330653"; class_code "="; tss_id "TSS83";
2L	Cufflinks	exon	199637	199743	.	+	.	gene_id "XLOC_000070"; transcript_id "TCONS_00000109"; exon_number "6"; gene_name "spen"; oId "FBtr0330653"; nearest_ref "FBtr0330653"; class_code "="; tss_id "TSS83";
2L	Cufflinks	exon	199903	199983	.	+	.	gene_id "XLOC_000070"; transcript_id "TCONS_00000109"; exon_number "7"; gene_name "spen"; oId "FBtr0330653"; nearest_ref "FBtr0330653"; class_code "="; tss_id "TSS83";
2L	Cufflinks	exon	200120	200315	.	+	.	gene_id "XLOC_000070"; transcript_id "TCONS_00000109"; exon_number "8"; gene_name "spen"; oId "FBtr0330653"; nearest_ref "FBtr0330653"; class_code "="; tss_id "TSS83";
2L	Cufflinks	exon	200376	200675	.	+	.	gene_id "XLOC_000070"; transcript_id "TCONS_00000109"; exon_number "9"; gene_name "spen"; oId "FBtr0330653"; nearest_ref "FBtr0330653"; class_code "="; tss_id "TSS83";
2L	Cufflinks	exon	200742	201061	.	+	.	gene_id "XLOC_000070"; transcript_id "TCONS_00000109"; exon_number "10"; gene_name "spen"; oId "FBtr0330653"; nearest_ref "FBtr0330653"; class_code "="; tss_id "TSS83";
2L	Cufflinks	exon	201127	203250	.	+	.	gene_id "XLOC_000070"; transcript_id "TCONS_00000109"; exon_number "11"; gene_name "spen"; oId "FBtr0330653"; nearest_ref "FBtr0330653"; class_code "="; tss_id "TSS83";
2L	Cufflinks	exon	182820	183419	.	+	.	gene_id "XLOC_000070"; transcript_id "TCONS_00000108"; exon_number "1"; gene_name "spen"; oId "FBtr0078123"; nearest_ref "FBtr0078123"; class_code "="; tss_id "TSS83";
2L	Cufflinks	exon	183761	185082	.	+	.	gene_id "XLOC_000070"; transcript_id "TCONS_00000108"; exon_number "2"; gene_name "spen"; oId "FBtr0078123"; nearest_ref "FBtr0078123"; class_code "="; tss_id "TSS83";
2L	Cufflinks	exon	185152	186123	.	+	.	gene_id "XLOC_000070"; transcript_id "TCONS_00000108"; exon_number "3"; gene_name "spen"; oId "FBtr0078123"; nearest_ref "FBtr0078123"; class_code "="; tss_id "TSS83";
2L	Cufflinks	exon	186193	187016	.	+	.	gene_id "XLOC_000070"; transcript_id "TCONS_00000108"; exon_number "4"; gene_name "spen"; oId "FBtr0078123"; nearest_ref "FBtr0078123"; class_code "="; tss_id "TSS83";
2L	Cufflinks	exon	187482	199575	.	+	.	gene_id "XLOC_000070"; transcript_id "TCONS_00000108"; exon_number "5"; gene_name "spen"; oId "FBtr0078123"; nearest_ref "FBtr0078123"; class_code "="; tss_id "TSS83";
2L	Cufflinks	exon	199637	199743	.	+	.	gene_id "XLOC_000070"; transcript_id "TCONS_00000108"; exon_number "6"; gene_name "spen"; oId "FBtr0078123"; nearest_ref "FBtr0078123"; class_code "="; tss_id "TSS83";
2L	Cufflinks	exon	200120	200315	.	+	.	gene_id "XLOC_000070"; transcript_id "TCONS_00000108"; exon_number "7"; gene_name "spen"; oId "FBtr0078123"; nearest_ref "FBtr0078123"; class_code "="; tss_id "TSS83";
2L	Cufflinks	exon	200376	200675	.	+	.	gene_id "XLOC_000070"; transcript_id "TCONS_00000108"; exon_number "8"; gene_name "spen"; oId "FBtr0078123"; nearest_ref "FBtr0078123"; class_code "="; tss_id "TSS83";
2L	Cufflinks	exon	200742	201061	.	+	.	gene_id "XLOC_000070"; transcript_id "TCONS_00000108"; exon_number "9"; gene_name "spen"; oId "FBtr0078123"; nearest_ref "FBtr0078123"; class_code "="; tss_id "TSS83";
2L	Cufflinks	exon	201127	203250	.	+	.	gene_id "XLOC_000070"; transcript_id "TCONS_00000108"; exon_number "10"; gene_name "spen"; oId "FBtr0078123"; nearest_ref "FBtr0078123"; class_code "="; tss_id "TSS83";
2L	Cufflinks	exon	203779	203891	.	+	.	gene_id "XLOC_000071"; transcript_id "TCONS_00000110"; exon_number "1"; gene_name "mRpL10"; oId "FBtr0078124"; nearest_ref "FBtr0078124"; class_code "="; tss_id "TSS84";
2L	Cufflinks	exon	203993	204782	.	+	.	gene_id "XLOC_000071"; transcript_id "TCONS_00000110"; exon_number "2"; gene_name "mRpL10"; oId "FBtr0078124"; nearest_ref "FBtr0078124"; class_code "="; tss_id "TSS84";
2L	Cufflinks	exon	207179	207631	.	+	.	gene_id "XLOC_000072"; transcript_id "TCONS_00000111"; exon_number "1"; gene_name "Tbc1d15-17"; oId "FBtr0332338"; nearest_ref "FBtr0332338"; class_code "="; tss_id "TSS85";
2L	Cufflinks	exon	207711	208608	.	+	.	gene_id "XLOC_000072"; transcript_id "TCONS_00000111"; exon_number "2"; gene_name "Tbc1d15-17"; oId "FBtr0332338"; nearest_ref "FBtr0332338"; class_code "="; tss_id "TSS85";
2L	Cufflinks	exon	208729	210506	.	+	.	gene_id "XLOC_000072"; transcript_id "TCONS_00000111"; exon_number "3"; gene_name "Tbc1d15-17"; oId "FBtr0332338"; nearest_ref "FBtr0332338"; class_code "="; tss_id "TSS85";
2L	Cufflinks	exon	219651	220050	.	+	.	gene_id "XLOC_000073"; transcript_id "TCONS_00000112"; exon_number "1"; gene_name "CR44220"; oId "FBtr0336984"; nearest_ref "FBtr0336984"; class_code "="; tss_id "TSS86";
2L	Cufflinks	exon	223519	224708	.	+	.	gene_id "XLOC_000074"; transcript_id "TCONS_00000113"; exon_number "1"; gene_name "CR44222"; oId "FBtr0336985"; nearest_ref "FBtr0336985"; class_code "="; tss_id "TSS87";
2L	Cufflinks	exon	228037	228588	.	+	.	gene_id "XLOC_000075"; transcript_id "TCONS_00000114"; exon_number "1"; gene_name "CR44221"; oId "FBtr0336986"; nearest_ref "FBtr0336986"; class_code "="; tss_id "TSS88";
2L	Cufflinks	exon	232487	233154	.	+	.	gene_id "XLOC_000076"; transcript_id "TCONS_00000115"; exon_number "1"; gene_name "CG13693"; oId "FBtr0078126"; nearest_ref "FBtr0078126"; class_code "="; tss_id "TSS89";
2L	Cufflinks	exon	233217	234208	.	+	.	gene_id "XLOC_000076"; transcript_id "TCONS_00000115"; exon_number "2"; gene_name "CG13693"; oId "FBtr0078126"; nearest_ref "FBtr0078126"; class_code "="; tss_id "TSS89";
2L	Cufflinks	exon	248909	249812	.	+	.	gene_id "XLOC_000077"; transcript_id "TCONS_00000116"; exon_number "1"; gene_name "CR44218"; oId "FBtr0336987"; nearest_ref "FBtr0336987"; class_code "="; tss_id "TSS90";
2L	Cufflinks	exon	262203	262597	.	+	.	gene_id "XLOC_000078"; transcript_id "TCONS_00000117"; exon_number "1"; gene_name "CR44219"; oId "FBtr0336988"; nearest_ref "FBtr0336988"; class_code "="; tss_id "TSS91";
2L	Cufflinks	exon	262645	263003	.	+	.	gene_id "XLOC_000078"; transcript_id "TCONS_00000117"; exon_number "2"; gene_name "CR44219"; oId "FBtr0336988"; nearest_ref "FBtr0336988"; class_code "="; tss_id "TSS91";
2L	Cufflinks	exon	269088	269389	.	+	.	gene_id "XLOC_000079"; transcript_id "TCONS_00000118"; exon_number "1"; gene_name "CG3345"; oId "FBtr0078127"; nearest_ref "FBtr0078127"; class_code "="; tss_id "TSS92";
2L	Cufflinks	exon	269458	270606	.	+	.	gene_id "XLOC_000079"; transcript_id "TCONS_00000118"; exon_number "2"; gene_name "CG3345"; oId "FBtr0078127"; nearest_ref "FBtr0078127"; class_code "="; tss_id "TSS92";
2L	Cufflinks	exon	270661	271626	.	+	.	gene_id "XLOC_000079"; transcript_id "TCONS_00000118"; exon_number "3"; gene_name "CG3345"; oId "FBtr0078127"; nearest_ref "FBtr0078127"; class_code "="; tss_id "TSS92";
2L	Cufflinks	exon	273836	274694	.	+	.	gene_id "XLOC_000080"; transcript_id "TCONS_00000119"; exon_number "1"; gene_name "CG11555"; oId "FBtr0343777"; nearest_ref "FBtr0343777"; class_code "="; tss_id "TSS93";
2L	Cufflinks	exon	277582	277863	.	+	.	gene_id "XLOC_000081"; transcript_id "TCONS_00000121"; exon_number "1"; gene_name "smo"; oId "CUFF.12.2"; nearest_ref "FBtr0078129"; class_code "j"; tss_id "TSS95";
2L	Cufflinks	exon	277930	278323	.	+	.	gene_id "XLOC_000081"; transcript_id "TCONS_00000121"; exon_number "2"; gene_name "smo"; oId "CUFF.12.2"; nearest_ref "FBtr0078129"; class_code "j"; tss_id "TSS95";
2L	Cufflinks	exon	278613	279124	.	+	.	gene_id "XLOC_000081"; transcript_id "TCONS_00000121"; exon_number "3"; gene_name "smo"; oId "CUFF.12.2"; nearest_ref "FBtr0078129"; class_code "j"; tss_id "TSS95";
2L	Cufflinks	exon	279185	279805	.	+	.	gene_id "XLOC_000081"; transcript_id "TCONS_00000121"; exon_number "4"; gene_name "smo"; oId "CUFF.12.2"; nearest_ref "FBtr0078129"; class_code "j"; tss_id "TSS95";
2L	Cufflinks	exon	279870	280040	.	+	.	gene_id "XLOC_000081"; transcript_id "TCONS_00000121"; exon_number "5"; gene_name "smo"; oId "CUFF.12.2"; nearest_ref "FBtr0078129"; class_code "j"; tss_id "TSS95";
2L	Cufflinks	exon	280110	281623	.	+	.	gene_id "XLOC_000081"; transcript_id "TCONS_00000121"; exon_number "6"; gene_name "smo"; oId "CUFF.12.2"; nearest_ref "FBtr0078129"; class_code "j"; tss_id "TSS95";
2L	Cufflinks	exon	277582	277863	.	+	.	gene_id "XLOC_000081"; transcript_id "TCONS_00000122"; exon_number "1"; gene_name "smo"; oId "FBtr0078129"; nearest_ref "FBtr0078129"; class_code "="; tss_id "TSS95";
2L	Cufflinks	exon	277930	278323	.	+	.	gene_id "XLOC_000081"; transcript_id "TCONS_00000122"; exon_number "2"; gene_name "smo"; oId "FBtr0078129"; nearest_ref "FBtr0078129"; class_code "="; tss_id "TSS95";
2L	Cufflinks	exon	278643	279124	.	+	.	gene_id "XLOC_000081"; transcript_id "TCONS_00000122"; exon_number "3"; gene_name "smo"; oId "FBtr0078129"; nearest_ref "FBtr0078129"; class_code "="; tss_id "TSS95";
2L	Cufflinks	exon	279185	279805	.	+	.	gene_id "XLOC_000081"; transcript_id "TCONS_00000122"; exon_number "4"; gene_name "smo"; oId "FBtr0078129"; nearest_ref "FBtr0078129"; class_code "="; tss_id "TSS95";
2L	Cufflinks	exon	279870	280040	.	+	.	gene_id "XLOC_000081"; transcript_id "TCONS_00000122"; exon_number "5"; gene_name "smo"; oId "FBtr0078129"; nearest_ref "FBtr0078129"; class_code "="; tss_id "TSS95";
2L	Cufflinks	exon	280110	282167	.	+	.	gene_id "XLOC_000081"; transcript_id "TCONS_00000122"; exon_number "6"; gene_name "smo"; oId "FBtr0078129"; nearest_ref "FBtr0078129"; class_code "="; tss_id "TSS95";
2L	Cufflinks	exon	292419	292660	.	+	.	gene_id "XLOC_000082"; transcript_id "TCONS_00000123"; exon_number "1"; gene_name "CG11562"; oId "FBtr0078130"; nearest_ref "FBtr0078130"; class_code "="; tss_id "TSS96";
2L	Cufflinks	exon	292717	293222	.	+	.	gene_id "XLOC_000082"; transcript_id "TCONS_00000123"; exon_number "2"; gene_name "CG11562"; oId "FBtr0078130"; nearest_ref "FBtr0078130"; class_code "="; tss_id "TSS96";
2L	Cufflinks	exon	295122	295280	.	+	.	gene_id "XLOC_000083"; transcript_id "TCONS_00000124"; exon_number "1"; gene_name "Hop"; oId "FBtr0078131"; nearest_ref "FBtr0078131"; class_code "="; tss_id "TSS97";
2L	Cufflinks	exon	295346	295628	.	+	.	gene_id "XLOC_000083"; transcript_id "TCONS_00000124"; exon_number "2"; gene_name "Hop"; oId "FBtr0078131"; nearest_ref "FBtr0078131"; class_code "="; tss_id "TSS97";
2L	Cufflinks	exon	295704	296811	.	+	.	gene_id "XLOC_000083"; transcript_id "TCONS_00000124"; exon_number "3"; gene_name "Hop"; oId "FBtr0078131"; nearest_ref "FBtr0078131"; class_code "="; tss_id "TSS97";
2L	Cufflinks	exon	296977	297449	.	+	.	gene_id "XLOC_000083"; transcript_id "TCONS_00000124"; exon_number "4"; gene_name "Hop"; oId "FBtr0078131"; nearest_ref "FBtr0078131"; class_code "="; tss_id "TSS97";
2L	Cufflinks	exon	297880	298403	.	+	.	gene_id "XLOC_000084"; transcript_id "TCONS_00000125"; exon_number "1"; gene_name "Pi3K21B"; oId "FBtr0331208"; nearest_ref "FBtr0331208"; class_code "="; tss_id "TSS98";
2L	Cufflinks	exon	299033	299918	.	+	.	gene_id "XLOC_000084"; transcript_id "TCONS_00000125"; exon_number "2"; gene_name "Pi3K21B"; oId "FBtr0331208"; nearest_ref "FBtr0331208"; class_code "="; tss_id "TSS98";
2L	Cufflinks	exon	302026	305233	.	+	.	gene_id "XLOC_000084"; transcript_id "TCONS_00000125"; exon_number "3"; gene_name "Pi3K21B"; oId "FBtr0331208"; nearest_ref "FBtr0331208"; class_code "="; tss_id "TSS98";
2L	Cufflinks	exon	301706	301944	.	+	.	gene_id "XLOC_000084"; transcript_id "TCONS_00000127"; exon_number "1"; gene_name "Pi3K21B"; oId "FBtr0331207"; nearest_ref "FBtr0331207"; class_code "="; tss_id "TSS99";
2L	Cufflinks	exon	302026	305233	.	+	.	gene_id "XLOC_000084"; transcript_id "TCONS_00000127"; exon_number "2"; gene_name "Pi3K21B"; oId "FBtr0331207"; nearest_ref "FBtr0331207"; class_code "="; tss_id "TSS99";
2L	Cufflinks	exon	301706	305233	.	+	.	gene_id "XLOC_000084"; transcript_id "TCONS_00000126"; exon_number "1"; gene_name "Pi3K21B"; oId "FBtr0331206"; nearest_ref "FBtr0331206"; class_code "="; tss_id "TSS99";
2L	Cufflinks	exon	305935	306389	.	+	.	gene_id "XLOC_000085"; transcript_id "TCONS_00000129"; exon_number "1"; gene_name "Plc21C"; oId "FBtr0330673"; nearest_ref "FBtr0330673"; class_code "="; tss_id "TSS100";
2L	Cufflinks	exon	317743	318120	.	+	.	gene_id "XLOC_000085"; transcript_id "TCONS_00000129"; exon_number "2"; gene_name "Plc21C"; oId "FBtr0330673"; nearest_ref "FBtr0330673"; class_code "="; tss_id "TSS100";
2L	Cufflinks	exon	325678	325824	.	+	.	gene_id "XLOC_000085"; transcript_id "TCONS_00000129"; exon_number "3"; gene_name "Plc21C"; oId "FBtr0330673"; nearest_ref "FBtr0330673"; class_code "="; tss_id "TSS100";
2L	Cufflinks	exon	334120	334257	.	+	.	gene_id "XLOC_000085"; transcript_id "TCONS_00000129"; exon_number "4"; gene_name "Plc21C"; oId "FBtr0330673"; nearest_ref "FBtr0330673"; class_code "="; tss_id "TSS100";
2L	Cufflinks	exon	335415	335548	.	+	.	gene_id "XLOC_000085"; transcript_id "TCONS_00000129"; exon_number "5"; gene_name "Plc21C"; oId "FBtr0330673"; nearest_ref "FBtr0330673"; class_code "="; tss_id "TSS100";
2L	Cufflinks	exon	336018	336203	.	+	.	gene_id "XLOC_000085"; transcript_id "TCONS_00000129"; exon_number "6"; gene_name "Plc21C"; oId "FBtr0330673"; nearest_ref "FBtr0330673"; class_code "="; tss_id "TSS100";
2L	Cufflinks	exon	336349	336546	.	+	.	gene_id "XLOC_000085"; transcript_id "TCONS_00000129"; exon_number "7"; gene_name "Plc21C"; oId "FBtr0330673"; nearest_ref "FBtr0330673"; class_code "="; tss_id "TSS100";
2L	Cufflinks	exon	337938	338118	.	+	.	gene_id "XLOC_000085"; transcript_id "TCONS_00000129"; exon_number "8"; gene_name "Plc21C"; oId "FBtr0330673"; nearest_ref "FBtr0330673"; class_code "="; tss_id "TSS100";
2L	Cufflinks	exon	339207	339441	.	+	.	gene_id "XLOC_000085"; transcript_id "TCONS_00000129"; exon_number "9"; gene_name "Plc21C"; oId "FBtr0330673"; nearest_ref "FBtr0330673"; class_code "="; tss_id "TSS100";
2L	Cufflinks	exon	340710	340855	.	+	.	gene_id "XLOC_000085"; transcript_id "TCONS_00000129"; exon_number "10"; gene_name "Plc21C"; oId "FBtr0330673"; nearest_ref "FBtr0330673"; class_code "="; tss_id "TSS100";
2L	Cufflinks	exon	342579	342792	.	+	.	gene_id "XLOC_000085"; transcript_id "TCONS_00000129"; exon_number "11"; gene_name "Plc21C"; oId "FBtr0330673"; nearest_ref "FBtr0330673"; class_code "="; tss_id "TSS100";
2L	Cufflinks	exon	342866	343729	.	+	.	gene_id "XLOC_000085"; transcript_id "TCONS_00000129"; exon_number "12"; gene_name "Plc21C"; oId "FBtr0330673"; nearest_ref "FBtr0330673"; class_code "="; tss_id "TSS100";
2L	Cufflinks	exon	344024	344489	.	+	.	gene_id "XLOC_000085"; transcript_id "TCONS_00000129"; exon_number "13"; gene_name "Plc21C"; oId "FBtr0330673"; nearest_ref "FBtr0330673"; class_code "="; tss_id "TSS100";
2L	Cufflinks	exon	344576	344947	.	+	.	gene_id "XLOC_000085"; transcript_id "TCONS_00000129"; exon_number "14"; gene_name "Plc21C"; oId "FBtr0330673"; nearest_ref "FBtr0330673"; class_code "="; tss_id "TSS100";
2L	Cufflinks	exon	345009	345153	.	+	.	gene_id "XLOC_000085"; transcript_id "TCONS_00000129"; exon_number "15"; gene_name "Plc21C"; oId "FBtr0330673"; nearest_ref "FBtr0330673"; class_code "="; tss_id "TSS100";
2L	Cufflinks	exon	345215	346255	.	+	.	gene_id "XLOC_000085"; transcript_id "TCONS_00000129"; exon_number "16"; gene_name "Plc21C"; oId "FBtr0330673"; nearest_ref "FBtr0330673"; class_code "="; tss_id "TSS100";
2L	Cufflinks	exon	305935	306389	.	+	.	gene_id "XLOC_000085"; transcript_id "TCONS_00000128"; exon_number "1"; gene_name "Plc21C"; oId "FBtr0078047"; nearest_ref "FBtr0078047"; class_code "="; tss_id "TSS100";
2L	Cufflinks	exon	317743	318120	.	+	.	gene_id "XLOC_000085"; transcript_id "TCONS_00000128"; exon_number "2"; gene_name "Plc21C"; oId "FBtr0078047"; nearest_ref "FBtr0078047"; class_code "="; tss_id "TSS100";
2L	Cufflinks	exon	325678	325824	.	+	.	gene_id "XLOC_000085"; transcript_id "TCONS_00000128"; exon_number "3"; gene_name "Plc21C"; oId "FBtr0078047"; nearest_ref "FBtr0078047"; class_code "="; tss_id "TSS100";
2L	Cufflinks	exon	334120	334257	.	+	.	gene_id "XLOC_000085"; transcript_id "TCONS_00000128"; exon_number "4"; gene_name "Plc21C"; oId "FBtr0078047"; nearest_ref "FBtr0078047"; class_code "="; tss_id "TSS100";
2L	Cufflinks	exon	335415	335548	.	+	.	gene_id "XLOC_000085"; transcript_id "TCONS_00000128"; exon_number "5"; gene_name "Plc21C"; oId "FBtr0078047"; nearest_ref "FBtr0078047"; class_code "="; tss_id "TSS100";
2L	Cufflinks	exon	336018	336203	.	+	.	gene_id "XLOC_000085"; transcript_id "TCONS_00000128"; exon_number "6"; gene_name "Plc21C"; oId "FBtr0078047"; nearest_ref "FBtr0078047"; class_code "="; tss_id "TSS100";
2L	Cufflinks	exon	336349	336546	.	+	.	gene_id "XLOC_000085"; transcript_id "TCONS_00000128"; exon_number "7"; gene_name "Plc21C"; oId "FBtr0078047"; nearest_ref "FBtr0078047"; class_code "="; tss_id "TSS100";
2L	Cufflinks	exon	337016	337198	.	+	.	gene_id "XLOC_000085"; transcript_id "TCONS_00000128"; exon_number "8"; gene_name "Plc21C"; oId "FBtr0078047"; nearest_ref "FBtr0078047"; class_code "="; tss_id "TSS100";
2L	Cufflinks	exon	337938	338118	.	+	.	gene_id "XLOC_000085"; transcript_id "TCONS_00000128"; exon_number "9"; gene_name "Plc21C"; oId "FBtr0078047"; nearest_ref "FBtr0078047"; class_code "="; tss_id "TSS100";
2L	Cufflinks	exon	339207	339441	.	+	.	gene_id "XLOC_000085"; transcript_id "TCONS_00000128"; exon_number "10"; gene_name "Plc21C"; oId "FBtr0078047"; nearest_ref "FBtr0078047"; class_code "="; tss_id "TSS100";
2L	Cufflinks	exon	340710	340855	.	+	.	gene_id "XLOC_000085"; transcript_id "TCONS_00000128"; exon_number "11"; gene_name "Plc21C"; oId "FBtr0078047"; nearest_ref "FBtr0078047"; class_code "="; tss_id "TSS100";
2L	Cufflinks	exon	342579	342792	.	+	.	gene_id "XLOC_000085"; transcript_id "TCONS_00000128"; exon_number "12"; gene_name "Plc21C"; oId "FBtr0078047"; nearest_ref "FBtr0078047"; class_code "="; tss_id "TSS100";
2L	Cufflinks	exon	342866	343729	.	+	.	gene_id "XLOC_000085"; transcript_id "TCONS_00000128"; exon_number "13"; gene_name "Plc21C"; oId "FBtr0078047"; nearest_ref "FBtr0078047"; class_code "="; tss_id "TSS100";
2L	Cufflinks	exon	344042	344489	.	+	.	gene_id "XLOC_000085"; transcript_id "TCONS_00000128"; exon_number "14"; gene_name "Plc21C"; oId "FBtr0078047"; nearest_ref "FBtr0078047"; class_code "="; tss_id "TSS100";
2L	Cufflinks	exon	344555	344947	.	+	.	gene_id "XLOC_000085"; transcript_id "TCONS_00000128"; exon_number "15"; gene_name "Plc21C"; oId "FBtr0078047"; nearest_ref "FBtr0078047"; class_code "="; tss_id "TSS100";
2L	Cufflinks	exon	345009	345153	.	+	.	gene_id "XLOC_000085"; transcript_id "TCONS_00000128"; exon_number "16"; gene_name "Plc21C"; oId "FBtr0078047"; nearest_ref "FBtr0078047"; class_code "="; tss_id "TSS100";
2L	Cufflinks	exon	345215	346255	.	+	.	gene_id "XLOC_000085"; transcript_id "TCONS_00000128"; exon_number "17"; gene_name "Plc21C"; oId "FBtr0078047"; nearest_ref "FBtr0078047"; class_code "="; tss_id "TSS100";
2L	Cufflinks	exon	305935	306389	.	+	.	gene_id "XLOC_000085"; transcript_id "TCONS_00000130"; exon_number "1"; gene_name "Plc21C"; oId "FBtr0078049"; nearest_ref "FBtr0078049"; class_code "="; tss_id "TSS100";
2L	Cufflinks	exon	317743	318120	.	+	.	gene_id "XLOC_000085"; transcript_id "TCONS_00000130"; exon_number "2"; gene_name "Plc21C"; oId "FBtr0078049"; nearest_ref "FBtr0078049"; class_code "="; tss_id "TSS100";
2L	Cufflinks	exon	325678	325824	.	+	.	gene_id "XLOC_000085"; transcript_id "TCONS_00000130"; exon_number "3"; gene_name "Plc21C"; oId "FBtr0078049"; nearest_ref "FBtr0078049"; class_code "="; tss_id "TSS100";
2L	Cufflinks	exon	334120	334257	.	+	.	gene_id "XLOC_000085"; transcript_id "TCONS_00000130"; exon_number "4"; gene_name "Plc21C"; oId "FBtr0078049"; nearest_ref "FBtr0078049"; class_code "="; tss_id "TSS100";
2L	Cufflinks	exon	335415	335548	.	+	.	gene_id "XLOC_000085"; transcript_id "TCONS_00000130"; exon_number "5"; gene_name "Plc21C"; oId "FBtr0078049"; nearest_ref "FBtr0078049"; class_code "="; tss_id "TSS100";
2L	Cufflinks	exon	336018	336203	.	+	.	gene_id "XLOC_000085"; transcript_id "TCONS_00000130"; exon_number "6"; gene_name "Plc21C"; oId "FBtr0078049"; nearest_ref "FBtr0078049"; class_code "="; tss_id "TSS100";
2L	Cufflinks	exon	336349	336546	.	+	.	gene_id "XLOC_000085"; transcript_id "TCONS_00000130"; exon_number "7"; gene_name "Plc21C"; oId "FBtr0078049"; nearest_ref "FBtr0078049"; class_code "="; tss_id "TSS100";
2L	Cufflinks	exon	337016	337198	.	+	.	gene_id "XLOC_000085"; transcript_id "TCONS_00000130"; exon_number "8"; gene_name "Plc21C"; oId "FBtr0078049"; nearest_ref "FBtr0078049"; class_code "="; tss_id "TSS100";
2L	Cufflinks	exon	337938	338118	.	+	.	gene_id "XLOC_000085"; transcript_id "TCONS_00000130"; exon_number "9"; gene_name "Plc21C"; oId "FBtr0078049"; nearest_ref "FBtr0078049"; class_code "="; tss_id "TSS100";
2L	Cufflinks	exon	339207	339441	.	+	.	gene_id "XLOC_000085"; transcript_id "TCONS_00000130"; exon_number "10"; gene_name "Plc21C"; oId "FBtr0078049"; nearest_ref "FBtr0078049"; class_code "="; tss_id "TSS100";
2L	Cufflinks	exon	340710	340855	.	+	.	gene_id "XLOC_000085"; transcript_id "TCONS_00000130"; exon_number "11"; gene_name "Plc21C"; oId "FBtr0078049"; nearest_ref "FBtr0078049"; class_code "="; tss_id "TSS100";
2L	Cufflinks	exon	342579	342792	.	+	.	gene_id "XLOC_000085"; transcript_id "TCONS_00000130"; exon_number "12"; gene_name "Plc21C"; oId "FBtr0078049"; nearest_ref "FBtr0078049"; class_code "="; tss_id "TSS100";
2L	Cufflinks	exon	342866	343729	.	+	.	gene_id "XLOC_000085"; transcript_id "TCONS_00000130"; exon_number "13"; gene_name "Plc21C"; oId "FBtr0078049"; nearest_ref "FBtr0078049"; class_code "="; tss_id "TSS100";
2L	Cufflinks	exon	344024	344489	.	+	.	gene_id "XLOC_000085"; transcript_id "TCONS_00000130"; exon_number "14"; gene_name "Plc21C"; oId "FBtr0078049"; nearest_ref "FBtr0078049"; class_code "="; tss_id "TSS100";
2L	Cufflinks	exon	344576	344947	.	+	.	gene_id "XLOC_000085"; transcript_id "TCONS_00000130"; exon_number "15"; gene_name "Plc21C"; oId "FBtr0078049"; nearest_ref "FBtr0078049"; class_code "="; tss_id "TSS100";
2L	Cufflinks	exon	345009	345153	.	+	.	gene_id "XLOC_000085"; transcript_id "TCONS_00000130"; exon_number "16"; gene_name "Plc21C"; oId "FBtr0078049"; nearest_ref "FBtr0078049"; class_code "="; tss_id "TSS100";
2L	Cufflinks	exon	345215	347936	.	+	.	gene_id "XLOC_000085"; transcript_id "TCONS_00000130"; exon_number "17"; gene_name "Plc21C"; oId "FBtr0078049"; nearest_ref "FBtr0078049"; class_code "="; tss_id "TSS100";
2L	Cufflinks	exon	355384	355566	.	+	.	gene_id "XLOC_000085"; transcript_id "TCONS_00000130"; exon_number "18"; gene_name "Plc21C"; oId "FBtr0078049"; nearest_ref "FBtr0078049"; class_code "="; tss_id "TSS100";
2L	Cufflinks	exon	310200	310605	.	+	.	gene_id "XLOC_000085"; transcript_id "TCONS_00000131"; exon_number "1"; gene_name "Plc21C"; oId "FBtr0330674"; nearest_ref "FBtr0330674"; class_code "="; tss_id "TSS101";
2L	Cufflinks	exon	317743	318120	.	+	.	gene_id "XLOC_000085"; transcript_id "TCONS_00000131"; exon_number "2"; gene_name "Plc21C"; oId "FBtr0330674"; nearest_ref "FBtr0330674"; class_code "="; tss_id "TSS101";
2L	Cufflinks	exon	325678	325824	.	+	.	gene_id "XLOC_000085"; transcript_id "TCONS_00000131"; exon_number "3"; gene_name "Plc21C"; oId "FBtr0330674"; nearest_ref "FBtr0330674"; class_code "="; tss_id "TSS101";
2L	Cufflinks	exon	334120	334257	.	+	.	gene_id "XLOC_000085"; transcript_id "TCONS_00000131"; exon_number "4"; gene_name "Plc21C"; oId "FBtr0330674"; nearest_ref "FBtr0330674"; class_code "="; tss_id "TSS101";
2L	Cufflinks	exon	335415	335548	.	+	.	gene_id "XLOC_000085"; transcript_id "TCONS_00000131"; exon_number "5"; gene_name "Plc21C"; oId "FBtr0330674"; nearest_ref "FBtr0330674"; class_code "="; tss_id "TSS101";
2L	Cufflinks	exon	336018	336203	.	+	.	gene_id "XLOC_000085"; transcript_id "TCONS_00000131"; exon_number "6"; gene_name "Plc21C"; oId "FBtr0330674"; nearest_ref "FBtr0330674"; class_code "="; tss_id "TSS101";
2L	Cufflinks	exon	336349	336546	.	+	.	gene_id "XLOC_000085"; transcript_id "TCONS_00000131"; exon_number "7"; gene_name "Plc21C"; oId "FBtr0330674"; nearest_ref "FBtr0330674"; class_code "="; tss_id "TSS101";
2L	Cufflinks	exon	337016	337198	.	+	.	gene_id "XLOC_000085"; transcript_id "TCONS_00000131"; exon_number "8"; gene_name "Plc21C"; oId "FBtr0330674"; nearest_ref "FBtr0330674"; class_code "="; tss_id "TSS101";
2L	Cufflinks	exon	337938	338118	.	+	.	gene_id "XLOC_000085"; transcript_id "TCONS_00000131"; exon_number "9"; gene_name "Plc21C"; oId "FBtr0330674"; nearest_ref "FBtr0330674"; class_code "="; tss_id "TSS101";
2L	Cufflinks	exon	339207	339441	.	+	.	gene_id "XLOC_000085"; transcript_id "TCONS_00000131"; exon_number "10"; gene_name "Plc21C"; oId "FBtr0330674"; nearest_ref "FBtr0330674"; class_code "="; tss_id "TSS101";
2L	Cufflinks	exon	340710	340855	.	+	.	gene_id "XLOC_000085"; transcript_id "TCONS_00000131"; exon_number "11"; gene_name "Plc21C"; oId "FBtr0330674"; nearest_ref "FBtr0330674"; class_code "="; tss_id "TSS101";
2L	Cufflinks	exon	342579	342792	.	+	.	gene_id "XLOC_000085"; transcript_id "TCONS_00000131"; exon_number "12"; gene_name "Plc21C"; oId "FBtr0330674"; nearest_ref "FBtr0330674"; class_code "="; tss_id "TSS101";
2L	Cufflinks	exon	342866	343729	.	+	.	gene_id "XLOC_000085"; transcript_id "TCONS_00000131"; exon_number "13"; gene_name "Plc21C"; oId "FBtr0330674"; nearest_ref "FBtr0330674"; class_code "="; tss_id "TSS101";
2L	Cufflinks	exon	344039	344489	.	+	.	gene_id "XLOC_000085"; transcript_id "TCONS_00000131"; exon_number "14"; gene_name "Plc21C"; oId "FBtr0330674"; nearest_ref "FBtr0330674"; class_code "="; tss_id "TSS101";
2L	Cufflinks	exon	344576	344947	.	+	.	gene_id "XLOC_000085"; transcript_id "TCONS_00000131"; exon_number "15"; gene_name "Plc21C"; oId "FBtr0330674"; nearest_ref "FBtr0330674"; class_code "="; tss_id "TSS101";
2L	Cufflinks	exon	345009	345153	.	+	.	gene_id "XLOC_000085"; transcript_id "TCONS_00000131"; exon_number "16"; gene_name "Plc21C"; oId "FBtr0330674"; nearest_ref "FBtr0330674"; class_code "="; tss_id "TSS101";
2L	Cufflinks	exon	345215	346255	.	+	.	gene_id "XLOC_000085"; transcript_id "TCONS_00000131"; exon_number "17"; gene_name "Plc21C"; oId "FBtr0330674"; nearest_ref "FBtr0330674"; class_code "="; tss_id "TSS101";
2L	Cufflinks	exon	310200	310605	.	+	.	gene_id "XLOC_000085"; transcript_id "TCONS_00000132"; exon_number "1"; gene_name "Plc21C"; oId "FBtr0078048"; nearest_ref "FBtr0078048"; class_code "="; tss_id "TSS101";
2L	Cufflinks	exon	317743	318120	.	+	.	gene_id "XLOC_000085"; transcript_id "TCONS_00000132"; exon_number "2"; gene_name "Plc21C"; oId "FBtr0078048"; nearest_ref "FBtr0078048"; class_code "="; tss_id "TSS101";
2L	Cufflinks	exon	325678	325824	.	+	.	gene_id "XLOC_000085"; transcript_id "TCONS_00000132"; exon_number "3"; gene_name "Plc21C"; oId "FBtr0078048"; nearest_ref "FBtr0078048"; class_code "="; tss_id "TSS101";
2L	Cufflinks	exon	334120	334257	.	+	.	gene_id "XLOC_000085"; transcript_id "TCONS_00000132"; exon_number "4"; gene_name "Plc21C"; oId "FBtr0078048"; nearest_ref "FBtr0078048"; class_code "="; tss_id "TSS101";
2L	Cufflinks	exon	335415	335548	.	+	.	gene_id "XLOC_000085"; transcript_id "TCONS_00000132"; exon_number "5"; gene_name "Plc21C"; oId "FBtr0078048"; nearest_ref "FBtr0078048"; class_code "="; tss_id "TSS101";
2L	Cufflinks	exon	336018	336203	.	+	.	gene_id "XLOC_000085"; transcript_id "TCONS_00000132"; exon_number "6"; gene_name "Plc21C"; oId "FBtr0078048"; nearest_ref "FBtr0078048"; class_code "="; tss_id "TSS101";
2L	Cufflinks	exon	336349	336546	.	+	.	gene_id "XLOC_000085"; transcript_id "TCONS_00000132"; exon_number "7"; gene_name "Plc21C"; oId "FBtr0078048"; nearest_ref "FBtr0078048"; class_code "="; tss_id "TSS101";
2L	Cufflinks	exon	337016	337198	.	+	.	gene_id "XLOC_000085"; transcript_id "TCONS_00000132"; exon_number "8"; gene_name "Plc21C"; oId "FBtr0078048"; nearest_ref "FBtr0078048"; class_code "="; tss_id "TSS101";
2L	Cufflinks	exon	337938	338118	.	+	.	gene_id "XLOC_000085"; transcript_id "TCONS_00000132"; exon_number "9"; gene_name "Plc21C"; oId "FBtr0078048"; nearest_ref "FBtr0078048"; class_code "="; tss_id "TSS101";
2L	Cufflinks	exon	339207	339441	.	+	.	gene_id "XLOC_000085"; transcript_id "TCONS_00000132"; exon_number "10"; gene_name "Plc21C"; oId "FBtr0078048"; nearest_ref "FBtr0078048"; class_code "="; tss_id "TSS101";
2L	Cufflinks	exon	340710	340855	.	+	.	gene_id "XLOC_000085"; transcript_id "TCONS_00000132"; exon_number "11"; gene_name "Plc21C"; oId "FBtr0078048"; nearest_ref "FBtr0078048"; class_code "="; tss_id "TSS101";
2L	Cufflinks	exon	342579	342792	.	+	.	gene_id "XLOC_000085"; transcript_id "TCONS_00000132"; exon_number "12"; gene_name "Plc21C"; oId "FBtr0078048"; nearest_ref "FBtr0078048"; class_code "="; tss_id "TSS101";
2L	Cufflinks	exon	342866	343729	.	+	.	gene_id "XLOC_000085"; transcript_id "TCONS_00000132"; exon_number "13"; gene_name "Plc21C"; oId "FBtr0078048"; nearest_ref "FBtr0078048"; class_code "="; tss_id "TSS101";
2L	Cufflinks	exon	344042	344489	.	+	.	gene_id "XLOC_000085"; transcript_id "TCONS_00000132"; exon_number "14"; gene_name "Plc21C"; oId "FBtr0078048"; nearest_ref "FBtr0078048"; class_code "="; tss_id "TSS101";
2L	Cufflinks	exon	344555	344947	.	+	.	gene_id "XLOC_000085"; transcript_id "TCONS_00000132"; exon_number "15"; gene_name "Plc21C"; oId "FBtr0078048"; nearest_ref "FBtr0078048"; class_code "="; tss_id "TSS101";
2L	Cufflinks	exon	345009	345153	.	+	.	gene_id "XLOC_000085"; transcript_id "TCONS_00000132"; exon_number "16"; gene_name "Plc21C"; oId "FBtr0078048"; nearest_ref "FBtr0078048"; class_code "="; tss_id "TSS101";
2L	Cufflinks	exon	345215	346541	.	+	.	gene_id "XLOC_000085"; transcript_id "TCONS_00000132"; exon_number "17"; gene_name "Plc21C"; oId "FBtr0078048"; nearest_ref "FBtr0078048"; class_code "="; tss_id "TSS101";
2L	Cufflinks	exon	310200	310605	.	+	.	gene_id "XLOC_000085"; transcript_id "TCONS_00000133"; exon_number "1"; gene_name "Plc21C"; oId "FBtr0078050"; nearest_ref "FBtr0078050"; class_code "="; tss_id "TSS101";
2L	Cufflinks	exon	317743	318120	.	+	.	gene_id "XLOC_000085"; transcript_id "TCONS_00000133"; exon_number "2"; gene_name "Plc21C"; oId "FBtr0078050"; nearest_ref "FBtr0078050"; class_code "="; tss_id "TSS101";
2L	Cufflinks	exon	325678	325824	.	+	.	gene_id "XLOC_000085"; transcript_id "TCONS_00000133"; exon_number "3"; gene_name "Plc21C"; oId "FBtr0078050"; nearest_ref "FBtr0078050"; class_code "="; tss_id "TSS101";
2L	Cufflinks	exon	334120	334257	.	+	.	gene_id "XLOC_000085"; transcript_id "TCONS_00000133"; exon_number "4"; gene_name "Plc21C"; oId "FBtr0078050"; nearest_ref "FBtr0078050"; class_code "="; tss_id "TSS101";
2L	Cufflinks	exon	335415	335548	.	+	.	gene_id "XLOC_000085"; transcript_id "TCONS_00000133"; exon_number "5"; gene_name "Plc21C"; oId "FBtr0078050"; nearest_ref "FBtr0078050"; class_code "="; tss_id "TSS101";
2L	Cufflinks	exon	336018	336203	.	+	.	gene_id "XLOC_000085"; transcript_id "TCONS_00000133"; exon_number "6"; gene_name "Plc21C"; oId "FBtr0078050"; nearest_ref "FBtr0078050"; class_code "="; tss_id "TSS101";
2L	Cufflinks	exon	336349	336546	.	+	.	gene_id "XLOC_000085"; transcript_id "TCONS_00000133"; exon_number "7"; gene_name "Plc21C"; oId "FBtr0078050"; nearest_ref "FBtr0078050"; class_code "="; tss_id "TSS101";
2L	Cufflinks	exon	337016	337198	.	+	.	gene_id "XLOC_000085"; transcript_id "TCONS_00000133"; exon_number "8"; gene_name "Plc21C"; oId "FBtr0078050"; nearest_ref "FBtr0078050"; class_code "="; tss_id "TSS101";
2L	Cufflinks	exon	337938	338118	.	+	.	gene_id "XLOC_000085"; transcript_id "TCONS_00000133"; exon_number "9"; gene_name "Plc21C"; oId "FBtr0078050"; nearest_ref "FBtr0078050"; class_code "="; tss_id "TSS101";
2L	Cufflinks	exon	339207	339441	.	+	.	gene_id "XLOC_000085"; transcript_id "TCONS_00000133"; exon_number "10"; gene_name "Plc21C"; oId "FBtr0078050"; nearest_ref "FBtr0078050"; class_code "="; tss_id "TSS101";
2L	Cufflinks	exon	340710	340855	.	+	.	gene_id "XLOC_000085"; transcript_id "TCONS_00000133"; exon_number "11"; gene_name "Plc21C"; oId "FBtr0078050"; nearest_ref "FBtr0078050"; class_code "="; tss_id "TSS101";
2L	Cufflinks	exon	342579	342792	.	+	.	gene_id "XLOC_000085"; transcript_id "TCONS_00000133"; exon_number "12"; gene_name "Plc21C"; oId "FBtr0078050"; nearest_ref "FBtr0078050"; class_code "="; tss_id "TSS101";
2L	Cufflinks	exon	342866	343729	.	+	.	gene_id "XLOC_000085"; transcript_id "TCONS_00000133"; exon_number "13"; gene_name "Plc21C"; oId "FBtr0078050"; nearest_ref "FBtr0078050"; class_code "="; tss_id "TSS101";
2L	Cufflinks	exon	344024	344489	.	+	.	gene_id "XLOC_000085"; transcript_id "TCONS_00000133"; exon_number "14"; gene_name "Plc21C"; oId "FBtr0078050"; nearest_ref "FBtr0078050"; class_code "="; tss_id "TSS101";
2L	Cufflinks	exon	344555	344947	.	+	.	gene_id "XLOC_000085"; transcript_id "TCONS_00000133"; exon_number "15"; gene_name "Plc21C"; oId "FBtr0078050"; nearest_ref "FBtr0078050"; class_code "="; tss_id "TSS101";
2L	Cufflinks	exon	345009	345153	.	+	.	gene_id "XLOC_000085"; transcript_id "TCONS_00000133"; exon_number "16"; gene_name "Plc21C"; oId "FBtr0078050"; nearest_ref "FBtr0078050"; class_code "="; tss_id "TSS101";
2L	Cufflinks	exon	345215	347927	.	+	.	gene_id "XLOC_000085"; transcript_id "TCONS_00000133"; exon_number "17"; gene_name "Plc21C"; oId "FBtr0078050"; nearest_ref "FBtr0078050"; class_code "="; tss_id "TSS101";
2L	Cufflinks	exon	322101	323091	.	+	.	gene_id "XLOC_000086"; transcript_id "TCONS_00000134"; exon_number "1"; gene_name "CG33127"; oId "FBtr0078052"; nearest_ref "FBtr0078052"; class_code "="; tss_id "TSS102";
2L	Cufflinks	exon	355663	356891	.	+	.	gene_id "XLOC_000087"; transcript_id "TCONS_00000135"; exon_number "1"; gene_name "CR45367"; oId "FBtr0345774"; nearest_ref "FBtr0345774"; class_code "="; tss_id "TSS103";
2L	Cufflinks	exon	357329	358174	.	+	.	gene_id "XLOC_000088"; transcript_id "TCONS_00000136"; exon_number "1"; gene_name "CR45366"; oId "FBtr0345775"; nearest_ref "FBtr0345775"; class_code "="; tss_id "TSS104";
2L	Cufflinks	exon	378112	378481	.	+	.	gene_id "XLOC_000089"; transcript_id "TCONS_00000137"; exon_number "1"; gene_name "al"; oId "FBtr0078053"; nearest_ref "FBtr0078053"; class_code "="; tss_id "TSS105";
2L	Cufflinks	exon	384511	384894	.	+	.	gene_id "XLOC_000089"; transcript_id "TCONS_00000137"; exon_number "2"; gene_name "al"; oId "FBtr0078053"; nearest_ref "FBtr0078053"; class_code "="; tss_id "TSS105";
2L	Cufflinks	exon	385701	385746	.	+	.	gene_id "XLOC_000089"; transcript_id "TCONS_00000137"; exon_number "3"; gene_name "al"; oId "FBtr0078053"; nearest_ref "FBtr0078053"; class_code "="; tss_id "TSS105";
2L	Cufflinks	exon	386308	386576	.	+	.	gene_id "XLOC_000089"; transcript_id "TCONS_00000137"; exon_number "4"; gene_name "al"; oId "FBtr0078053"; nearest_ref "FBtr0078053"; class_code "="; tss_id "TSS105";
2L	Cufflinks	exon	386703	387439	.	+	.	gene_id "XLOC_000089"; transcript_id "TCONS_00000137"; exon_number "5"; gene_name "al"; oId "FBtr0078053"; nearest_ref "FBtr0078053"; class_code "="; tss_id "TSS105";
2L	Cufflinks	exon	396120	396571	.	+	.	gene_id "XLOC_000090"; transcript_id "TCONS_00000138"; exon_number "1"; gene_name "CR43718"; oId "FBtr0329831"; nearest_ref "FBtr0329831"; class_code "="; tss_id "TSS106";
2L	Cufflinks	exon	404285	404473	.	+	.	gene_id "XLOC_000091"; transcript_id "TCONS_00000139"; exon_number "1"; gene_name "RpI135"; oId "FBtr0078054"; nearest_ref "FBtr0078054"; class_code "="; tss_id "TSS107";
2L	Cufflinks	exon	404536	406035	.	+	.	gene_id "XLOC_000091"; transcript_id "TCONS_00000139"; exon_number "2"; gene_name "RpI135"; oId "FBtr0078054"; nearest_ref "FBtr0078054"; class_code "="; tss_id "TSS107";
2L	Cufflinks	exon	406095	407969	.	+	.	gene_id "XLOC_000091"; transcript_id "TCONS_00000139"; exon_number "3"; gene_name "RpI135"; oId "FBtr0078054"; nearest_ref "FBtr0078054"; class_code "="; tss_id "TSS107";
2L	Cufflinks	exon	415067	415446	.	+	.	gene_id "XLOC_000092"; transcript_id "TCONS_00000140"; exon_number "1"; gene_name "ebi"; oId "FBtr0078055"; nearest_ref "FBtr0078055"; class_code "="; tss_id "TSS108";
2L	Cufflinks	exon	415512	416710	.	+	.	gene_id "XLOC_000092"; transcript_id "TCONS_00000140"; exon_number "2"; gene_name "ebi"; oId "FBtr0078055"; nearest_ref "FBtr0078055"; class_code "="; tss_id "TSS108";
2L	Cufflinks	exon	416789	418536	.	+	.	gene_id "XLOC_000092"; transcript_id "TCONS_00000140"; exon_number "3"; gene_name "ebi"; oId "FBtr0078055"; nearest_ref "FBtr0078055"; class_code "="; tss_id "TSS108";
2L	Cufflinks	exon	419952	420146	.	+	.	gene_id "XLOC_000093"; transcript_id "TCONS_00000141"; exon_number "1"; gene_name "RpLP1"; oId "FBtr0331932"; nearest_ref "FBtr0331932"; class_code "="; tss_id "TSS109";
2L	Cufflinks	exon	420292	420864	.	+	.	gene_id "XLOC_000093"; transcript_id "TCONS_00000141"; exon_number "2"; gene_name "RpLP1"; oId "FBtr0331932"; nearest_ref "FBtr0331932"; class_code "="; tss_id "TSS109";
2L	Cufflinks	exon	421771	422188	.	+	.	gene_id "XLOC_000094"; transcript_id "TCONS_00000142"; exon_number "1"; gene_name "CG13692"; oId "FBtr0078057"; nearest_ref "FBtr0078057"; class_code "="; tss_id "TSS110";
2L	Cufflinks	exon	422243	422489	.	+	.	gene_id "XLOC_000094"; transcript_id "TCONS_00000142"; exon_number "2"; gene_name "CG13692"; oId "FBtr0078057"; nearest_ref "FBtr0078057"; class_code "="; tss_id "TSS110";
2L	Cufflinks	exon	422873	423845	.	+	.	gene_id "XLOC_000095"; transcript_id "TCONS_00000144"; exon_number "1"; gene_name "BBS8"; oId "FBtr0078058"; nearest_ref "FBtr0078058"; class_code "="; tss_id "TSS111";
2L	Cufflinks	exon	423916	424763	.	+	.	gene_id "XLOC_000095"; transcript_id "TCONS_00000144"; exon_number "2"; gene_name "BBS8"; oId "FBtr0078058"; nearest_ref "FBtr0078058"; class_code "="; tss_id "TSS111";
2L	Cufflinks	exon	424824	425012	.	+	.	gene_id "XLOC_000095"; transcript_id "TCONS_00000144"; exon_number "3"; gene_name "BBS8"; oId "FBtr0078058"; nearest_ref "FBtr0078058"; class_code "="; tss_id "TSS111";
2L	Cufflinks	exon	425073	425321	.	+	.	gene_id "XLOC_000095"; transcript_id "TCONS_00000144"; exon_number "4"; gene_name "BBS8"; oId "FBtr0078058"; nearest_ref "FBtr0078058"; class_code "="; tss_id "TSS111";
2L	Cufflinks	exon	422873	423845	.	+	.	gene_id "XLOC_000095"; transcript_id "TCONS_00000143"; exon_number "1"; gene_name "BBS8"; oId "CUFF.20.2"; nearest_ref "FBtr0078058"; class_code "j"; tss_id "TSS111";
2L	Cufflinks	exon	423916	425012	.	+	.	gene_id "XLOC_000095"; transcript_id "TCONS_00000143"; exon_number "2"; gene_name "BBS8"; oId "CUFF.20.2"; nearest_ref "FBtr0078058"; class_code "j"; tss_id "TSS111";
2L	Cufflinks	exon	425073	425321	.	+	.	gene_id "XLOC_000095"; transcript_id "TCONS_00000143"; exon_number "3"; gene_name "BBS8"; oId "CUFF.20.2"; nearest_ref "FBtr0078058"; class_code "j"; tss_id "TSS111";
2L	Cufflinks	exon	431227	431899	.	+	.	gene_id "XLOC_000096"; transcript_id "TCONS_00000146"; exon_number "1"; gene_name "ex"; oId "FBtr0329832"; nearest_ref "FBtr0329832"; class_code "="; tss_id "TSS112";
2L	Cufflinks	exon	438380	438516	.	+	.	gene_id "XLOC_000096"; transcript_id "TCONS_00000146"; exon_number "2"; gene_name "ex"; oId "FBtr0329832"; nearest_ref "FBtr0329832"; class_code "="; tss_id "TSS112";
2L	Cufflinks	exon	438582	438727	.	+	.	gene_id "XLOC_000096"; transcript_id "TCONS_00000146"; exon_number "3"; gene_name "ex"; oId "FBtr0329832"; nearest_ref "FBtr0329832"; class_code "="; tss_id "TSS112";
2L	Cufflinks	exon	443082	443161	.	+	.	gene_id "XLOC_000096"; transcript_id "TCONS_00000146"; exon_number "4"; gene_name "ex"; oId "FBtr0329832"; nearest_ref "FBtr0329832"; class_code "="; tss_id "TSS112";
2L	Cufflinks	exon	443226	446583	.	+	.	gene_id "XLOC_000096"; transcript_id "TCONS_00000146"; exon_number "5"; gene_name "ex"; oId "FBtr0329832"; nearest_ref "FBtr0329832"; class_code "="; tss_id "TSS112";
2L	Cufflinks	exon	446642	448701	.	+	.	gene_id "XLOC_000096"; transcript_id "TCONS_00000146"; exon_number "6"; gene_name "ex"; oId "FBtr0329832"; nearest_ref "FBtr0329832"; class_code "="; tss_id "TSS112";
2L	Cufflinks	exon	431227	432117	.	+	.	gene_id "XLOC_000096"; transcript_id "TCONS_00000145"; exon_number "1"; gene_name "ex"; oId "FBtr0078059"; nearest_ref "FBtr0078059"; class_code "="; tss_id "TSS112";
2L	Cufflinks	exon	438380	438516	.	+	.	gene_id "XLOC_000096"; transcript_id "TCONS_00000145"; exon_number "2"; gene_name "ex"; oId "FBtr0078059"; nearest_ref "FBtr0078059"; class_code "="; tss_id "TSS112";
2L	Cufflinks	exon	438582	438727	.	+	.	gene_id "XLOC_000096"; transcript_id "TCONS_00000145"; exon_number "3"; gene_name "ex"; oId "FBtr0078059"; nearest_ref "FBtr0078059"; class_code "="; tss_id "TSS112";
2L	Cufflinks	exon	443082	443161	.	+	.	gene_id "XLOC_000096"; transcript_id "TCONS_00000145"; exon_number "4"; gene_name "ex"; oId "FBtr0078059"; nearest_ref "FBtr0078059"; class_code "="; tss_id "TSS112";
2L	Cufflinks	exon	443226	446583	.	+	.	gene_id "XLOC_000096"; transcript_id "TCONS_00000145"; exon_number "5"; gene_name "ex"; oId "FBtr0078059"; nearest_ref "FBtr0078059"; class_code "="; tss_id "TSS112";
2L	Cufflinks	exon	446642	448701	.	+	.	gene_id "XLOC_000096"; transcript_id "TCONS_00000145"; exon_number "6"; gene_name "ex"; oId "FBtr0078059"; nearest_ref "FBtr0078059"; class_code "="; tss_id "TSS112";
2L	Cufflinks	exon	439539	440104	.	+	.	gene_id "XLOC_000097"; transcript_id "TCONS_00000147"; exon_number "1"; gene_name "CR43717"; oId "FBtr0329833"; nearest_ref "FBtr0329833"; class_code "="; tss_id "TSS113";
2L	Cufflinks	exon	453108	454270	.	+	.	gene_id "XLOC_000098"; transcript_id "TCONS_00000148"; exon_number "1"; gene_name "CG4164"; oId "FBtr0078060"; nearest_ref "FBtr0078060"; class_code "="; tss_id "TSS114";
2L	Cufflinks	exon	454330	454654	.	+	.	gene_id "XLOC_000098"; transcript_id "TCONS_00000148"; exon_number "2"; gene_name "CG4164"; oId "FBtr0078060"; nearest_ref "FBtr0078060"; class_code "="; tss_id "TSS114";
2L	Cufflinks	exon	454754	454929	.	+	.	gene_id "XLOC_000099"; transcript_id "TCONS_00000149"; exon_number "1"; gene_name "CR43080"; oId "FBtr0305350"; nearest_ref "FBtr0305350"; class_code "="; tss_id "TSS115";
2L	Cufflinks	exon	454989	455313	.	+	.	gene_id "XLOC_000099"; transcript_id "TCONS_00000149"; exon_number "2"; gene_name "CR43080"; oId "FBtr0305350"; nearest_ref "FBtr0305350"; class_code "="; tss_id "TSS115";
2L	Cufflinks	exon	455531	455827	.	+	.	gene_id "XLOC_000100"; transcript_id "TCONS_00000152"; exon_number "1"; gene_name "CG4133"; oId "FBtr0331231"; nearest_ref "FBtr0331231"; class_code "="; tss_id "TSS116";
2L	Cufflinks	exon	456086	456223	.	+	.	gene_id "XLOC_000100"; transcript_id "TCONS_00000152"; exon_number "2"; gene_name "CG4133"; oId "FBtr0331231"; nearest_ref "FBtr0331231"; class_code "="; tss_id "TSS116";
2L	Cufflinks	exon	456289	456468	.	+	.	gene_id "XLOC_000100"; transcript_id "TCONS_00000152"; exon_number "3"; gene_name "CG4133"; oId "FBtr0331231"; nearest_ref "FBtr0331231"; class_code "="; tss_id "TSS116";
2L	Cufflinks	exon	456539	456729	.	+	.	gene_id "XLOC_000100"; transcript_id "TCONS_00000152"; exon_number "4"; gene_name "CG4133"; oId "FBtr0331231"; nearest_ref "FBtr0331231"; class_code "="; tss_id "TSS116";
2L	Cufflinks	exon	456797	457338	.	+	.	gene_id "XLOC_000100"; transcript_id "TCONS_00000152"; exon_number "5"; gene_name "CG4133"; oId "FBtr0331231"; nearest_ref "FBtr0331231"; class_code "="; tss_id "TSS116";
2L	Cufflinks	exon	457400	457562	.	+	.	gene_id "XLOC_000100"; transcript_id "TCONS_00000152"; exon_number "6"; gene_name "CG4133"; oId "FBtr0331231"; nearest_ref "FBtr0331231"; class_code "="; tss_id "TSS116";
2L	Cufflinks	exon	457615	458745	.	+	.	gene_id "XLOC_000100"; transcript_id "TCONS_00000152"; exon_number "7"; gene_name "CG4133"; oId "FBtr0331231"; nearest_ref "FBtr0331231"; class_code "="; tss_id "TSS116";
2L	Cufflinks	exon	455531	455827	.	+	.	gene_id "XLOC_000100"; transcript_id "TCONS_00000151"; exon_number "1"; gene_name "CG4133"; oId "FBtr0331230"; nearest_ref "FBtr0331230"; class_code "="; tss_id "TSS116";
2L	Cufflinks	exon	456086	456223	.	+	.	gene_id "XLOC_000100"; transcript_id "TCONS_00000151"; exon_number "2"; gene_name "CG4133"; oId "FBtr0331230"; nearest_ref "FBtr0331230"; class_code "="; tss_id "TSS116";
2L	Cufflinks	exon	456289	456468	.	+	.	gene_id "XLOC_000100"; transcript_id "TCONS_00000151"; exon_number "3"; gene_name "CG4133"; oId "FBtr0331230"; nearest_ref "FBtr0331230"; class_code "="; tss_id "TSS116";
2L	Cufflinks	exon	456539	456729	.	+	.	gene_id "XLOC_000100"; transcript_id "TCONS_00000151"; exon_number "4"; gene_name "CG4133"; oId "FBtr0331230"; nearest_ref "FBtr0331230"; class_code "="; tss_id "TSS116";
2L	Cufflinks	exon	456797	456897	.	+	.	gene_id "XLOC_000100"; transcript_id "TCONS_00000151"; exon_number "5"; gene_name "CG4133"; oId "FBtr0331230"; nearest_ref "FBtr0331230"; class_code "="; tss_id "TSS116";
2L	Cufflinks	exon	456973	457338	.	+	.	gene_id "XLOC_000100"; transcript_id "TCONS_00000151"; exon_number "6"; gene_name "CG4133"; oId "FBtr0331230"; nearest_ref "FBtr0331230"; class_code "="; tss_id "TSS116";
2L	Cufflinks	exon	457400	457562	.	+	.	gene_id "XLOC_000100"; transcript_id "TCONS_00000151"; exon_number "7"; gene_name "CG4133"; oId "FBtr0331230"; nearest_ref "FBtr0331230"; class_code "="; tss_id "TSS116";
2L	Cufflinks	exon	457628	458745	.	+	.	gene_id "XLOC_000100"; transcript_id "TCONS_00000151"; exon_number "8"; gene_name "CG4133"; oId "FBtr0331230"; nearest_ref "FBtr0331230"; class_code "="; tss_id "TSS116";
2L	Cufflinks	exon	455531	455827	.	+	.	gene_id "XLOC_000100"; transcript_id "TCONS_00000150"; exon_number "1"; gene_name "CG4133"; oId "FBtr0078061"; nearest_ref "FBtr0078061"; class_code "="; tss_id "TSS116";
2L	Cufflinks	exon	456086	456223	.	+	.	gene_id "XLOC_000100"; transcript_id "TCONS_00000150"; exon_number "2"; gene_name "CG4133"; oId "FBtr0078061"; nearest_ref "FBtr0078061"; class_code "="; tss_id "TSS116";
2L	Cufflinks	exon	456289	456468	.	+	.	gene_id "XLOC_000100"; transcript_id "TCONS_00000150"; exon_number "3"; gene_name "CG4133"; oId "FBtr0078061"; nearest_ref "FBtr0078061"; class_code "="; tss_id "TSS116";
2L	Cufflinks	exon	456539	456729	.	+	.	gene_id "XLOC_000100"; transcript_id "TCONS_00000150"; exon_number "4"; gene_name "CG4133"; oId "FBtr0078061"; nearest_ref "FBtr0078061"; class_code "="; tss_id "TSS116";
2L	Cufflinks	exon	456797	457338	.	+	.	gene_id "XLOC_000100"; transcript_id "TCONS_00000150"; exon_number "5"; gene_name "CG4133"; oId "FBtr0078061"; nearest_ref "FBtr0078061"; class_code "="; tss_id "TSS116";
2L	Cufflinks	exon	457400	457562	.	+	.	gene_id "XLOC_000100"; transcript_id "TCONS_00000150"; exon_number "6"; gene_name "CG4133"; oId "FBtr0078061"; nearest_ref "FBtr0078061"; class_code "="; tss_id "TSS116";
2L	Cufflinks	exon	457628	458745	.	+	.	gene_id "XLOC_000100"; transcript_id "TCONS_00000150"; exon_number "7"; gene_name "CG4133"; oId "FBtr0078061"; nearest_ref "FBtr0078061"; class_code "="; tss_id "TSS116";
2L	Cufflinks	exon	473013	473165	.	+	.	gene_id "XLOC_000101"; transcript_id "TCONS_00000153"; exon_number "1"; gene_name "MED15"; oId "FBtr0078062"; nearest_ref "FBtr0078062"; class_code "="; tss_id "TSS117";
2L	Cufflinks	exon	473223	473994	.	+	.	gene_id "XLOC_000101"; transcript_id "TCONS_00000153"; exon_number "2"; gene_name "MED15"; oId "FBtr0078062"; nearest_ref "FBtr0078062"; class_code "="; tss_id "TSS117";
2L	Cufflinks	exon	474054	474765	.	+	.	gene_id "XLOC_000101"; transcript_id "TCONS_00000153"; exon_number "3"; gene_name "MED15"; oId "FBtr0078062"; nearest_ref "FBtr0078062"; class_code "="; tss_id "TSS117";
2L	Cufflinks	exon	475036	475178	.	+	.	gene_id "XLOC_000101"; transcript_id "TCONS_00000153"; exon_number "4"; gene_name "MED15"; oId "FBtr0078062"; nearest_ref "FBtr0078062"; class_code "="; tss_id "TSS117";
2L	Cufflinks	exon	475233	475851	.	+	.	gene_id "XLOC_000101"; transcript_id "TCONS_00000153"; exon_number "5"; gene_name "MED15"; oId "FBtr0078062"; nearest_ref "FBtr0078062"; class_code "="; tss_id "TSS117";
2L	Cufflinks	exon	475916	476015	.	+	.	gene_id "XLOC_000101"; transcript_id "TCONS_00000153"; exon_number "6"; gene_name "MED15"; oId "FBtr0078062"; nearest_ref "FBtr0078062"; class_code "="; tss_id "TSS117";
2L	Cufflinks	exon	476078	476170	.	+	.	gene_id "XLOC_000101"; transcript_id "TCONS_00000153"; exon_number "7"; gene_name "MED15"; oId "FBtr0078062"; nearest_ref "FBtr0078062"; class_code "="; tss_id "TSS117";
2L	Cufflinks	exon	476220	476331	.	+	.	gene_id "XLOC_000102"; transcript_id "TCONS_00000155"; exon_number "1"; gene_name "ush"; oId "FBtr0333013"; nearest_ref "FBtr0333013"; class_code "="; tss_id "TSS118";
2L	Cufflinks	exon	489517	491358	.	+	.	gene_id "XLOC_000102"; transcript_id "TCONS_00000155"; exon_number "2"; gene_name "ush"; oId "FBtr0333013"; nearest_ref "FBtr0333013"; class_code "="; tss_id "TSS118";
2L	Cufflinks	exon	525392	525436	.	+	.	gene_id "XLOC_000102"; transcript_id "TCONS_00000155"; exon_number "3"; gene_name "ush"; oId "FBtr0333013"; nearest_ref "FBtr0333013"; class_code "="; tss_id "TSS118";
2L	Cufflinks	exon	536023	536966	.	+	.	gene_id "XLOC_000102"; transcript_id "TCONS_00000155"; exon_number "4"; gene_name "ush"; oId "FBtr0333013"; nearest_ref "FBtr0333013"; class_code "="; tss_id "TSS118";
2L	Cufflinks	exon	537037	537431	.	+	.	gene_id "XLOC_000102"; transcript_id "TCONS_00000155"; exon_number "5"; gene_name "ush"; oId "FBtr0333013"; nearest_ref "FBtr0333013"; class_code "="; tss_id "TSS118";
2L	Cufflinks	exon	537549	537749	.	+	.	gene_id "XLOC_000102"; transcript_id "TCONS_00000155"; exon_number "6"; gene_name "ush"; oId "FBtr0333013"; nearest_ref "FBtr0333013"; class_code "="; tss_id "TSS118";
2L	Cufflinks	exon	537863	539249	.	+	.	gene_id "XLOC_000102"; transcript_id "TCONS_00000155"; exon_number "7"; gene_name "ush"; oId "FBtr0333013"; nearest_ref "FBtr0333013"; class_code "="; tss_id "TSS118";
2L	Cufflinks	exon	539310	539452	.	+	.	gene_id "XLOC_000102"; transcript_id "TCONS_00000155"; exon_number "8"; gene_name "ush"; oId "FBtr0333013"; nearest_ref "FBtr0333013"; class_code "="; tss_id "TSS118";
2L	Cufflinks	exon	539518	540532	.	+	.	gene_id "XLOC_000102"; transcript_id "TCONS_00000155"; exon_number "9"; gene_name "ush"; oId "FBtr0333013"; nearest_ref "FBtr0333013"; class_code "="; tss_id "TSS118";
2L	Cufflinks	exon	476220	476331	.	+	.	gene_id "XLOC_000102"; transcript_id "TCONS_00000154"; exon_number "1"; gene_name "ush"; oId "FBtr0333012"; nearest_ref "FBtr0333012"; class_code "="; tss_id "TSS118";
2L	Cufflinks	exon	525392	525436	.	+	.	gene_id "XLOC_000102"; transcript_id "TCONS_00000154"; exon_number "2"; gene_name "ush"; oId "FBtr0333012"; nearest_ref "FBtr0333012"; class_code "="; tss_id "TSS118";
2L	Cufflinks	exon	536023	536966	.	+	.	gene_id "XLOC_000102"; transcript_id "TCONS_00000154"; exon_number "3"; gene_name "ush"; oId "FBtr0333012"; nearest_ref "FBtr0333012"; class_code "="; tss_id "TSS118";
2L	Cufflinks	exon	537037	537431	.	+	.	gene_id "XLOC_000102"; transcript_id "TCONS_00000154"; exon_number "4"; gene_name "ush"; oId "FBtr0333012"; nearest_ref "FBtr0333012"; class_code "="; tss_id "TSS118";
2L	Cufflinks	exon	537549	537749	.	+	.	gene_id "XLOC_000102"; transcript_id "TCONS_00000154"; exon_number "5"; gene_name "ush"; oId "FBtr0333012"; nearest_ref "FBtr0333012"; class_code "="; tss_id "TSS118";
2L	Cufflinks	exon	537863	539249	.	+	.	gene_id "XLOC_000102"; transcript_id "TCONS_00000154"; exon_number "6"; gene_name "ush"; oId "FBtr0333012"; nearest_ref "FBtr0333012"; class_code "="; tss_id "TSS118";
2L	Cufflinks	exon	539310	539452	.	+	.	gene_id "XLOC_000102"; transcript_id "TCONS_00000154"; exon_number "7"; gene_name "ush"; oId "FBtr0333012"; nearest_ref "FBtr0333012"; class_code "="; tss_id "TSS118";
2L	Cufflinks	exon	539518	540532	.	+	.	gene_id "XLOC_000102"; transcript_id "TCONS_00000154"; exon_number "8"; gene_name "ush"; oId "FBtr0333012"; nearest_ref "FBtr0333012"; class_code "="; tss_id "TSS118";
2L	Cufflinks	exon	523466	524059	.	+	.	gene_id "XLOC_000102"; transcript_id "TCONS_00000156"; exon_number "1"; gene_name "ush"; oId "FBtr0078063"; nearest_ref "FBtr0078063"; class_code "="; tss_id "TSS119";
2L	Cufflinks	exon	525392	525436	.	+	.	gene_id "XLOC_000102"; transcript_id "TCONS_00000156"; exon_number "2"; gene_name "ush"; oId "FBtr0078063"; nearest_ref "FBtr0078063"; class_code "="; tss_id "TSS119";
2L	Cufflinks	exon	536023	536966	.	+	.	gene_id "XLOC_000102"; transcript_id "TCONS_00000156"; exon_number "3"; gene_name "ush"; oId "FBtr0078063"; nearest_ref "FBtr0078063"; class_code "="; tss_id "TSS119";
2L	Cufflinks	exon	537037	537431	.	+	.	gene_id "XLOC_000102"; transcript_id "TCONS_00000156"; exon_number "4"; gene_name "ush"; oId "FBtr0078063"; nearest_ref "FBtr0078063"; class_code "="; tss_id "TSS119";
2L	Cufflinks	exon	537549	537749	.	+	.	gene_id "XLOC_000102"; transcript_id "TCONS_00000156"; exon_number "5"; gene_name "ush"; oId "FBtr0078063"; nearest_ref "FBtr0078063"; class_code "="; tss_id "TSS119";
2L	Cufflinks	exon	537863	539249	.	+	.	gene_id "XLOC_000102"; transcript_id "TCONS_00000156"; exon_number "6"; gene_name "ush"; oId "FBtr0078063"; nearest_ref "FBtr0078063"; class_code "="; tss_id "TSS119";
2L	Cufflinks	exon	539310	539452	.	+	.	gene_id "XLOC_000102"; transcript_id "TCONS_00000156"; exon_number "7"; gene_name "ush"; oId "FBtr0078063"; nearest_ref "FBtr0078063"; class_code "="; tss_id "TSS119";
2L	Cufflinks	exon	539518	540560	.	+	.	gene_id "XLOC_000102"; transcript_id "TCONS_00000156"; exon_number "8"; gene_name "ush"; oId "FBtr0078063"; nearest_ref "FBtr0078063"; class_code "="; tss_id "TSS119";
2L	Cufflinks	exon	545129	545306	.	+	.	gene_id "XLOC_000103"; transcript_id "TCONS_00000157"; exon_number "1"; gene_name "nAChRbeta3"; oId "FBtr0078064"; nearest_ref "FBtr0078064"; class_code "="; tss_id "TSS120";
2L	Cufflinks	exon	545371	545564	.	+	.	gene_id "XLOC_000103"; transcript_id "TCONS_00000157"; exon_number "2"; gene_name "nAChRbeta3"; oId "FBtr0078064"; nearest_ref "FBtr0078064"; class_code "="; tss_id "TSS120";
2L	Cufflinks	exon	545816	546443	.	+	.	gene_id "XLOC_000103"; transcript_id "TCONS_00000157"; exon_number "3"; gene_name "nAChRbeta3"; oId "FBtr0078064"; nearest_ref "FBtr0078064"; class_code "="; tss_id "TSS120";
2L	Cufflinks	exon	546565	547096	.	+	.	gene_id "XLOC_000103"; transcript_id "TCONS_00000157"; exon_number "4"; gene_name "nAChRbeta3"; oId "FBtr0078064"; nearest_ref "FBtr0078064"; class_code "="; tss_id "TSS120";
2L	Cufflinks	exon	559612	560037	.	+	.	gene_id "XLOC_000104"; transcript_id "TCONS_00000158"; exon_number "1"; gene_name "CG2789"; oId "FBtr0078066"; nearest_ref "FBtr0078066"; class_code "="; tss_id "TSS121";
2L	Cufflinks	exon	560097	560523	.	+	.	gene_id "XLOC_000104"; transcript_id "TCONS_00000158"; exon_number "2"; gene_name "CG2789"; oId "FBtr0078066"; nearest_ref "FBtr0078066"; class_code "="; tss_id "TSS121";
2L	Cufflinks	exon	564163	566472	.	+	.	gene_id "XLOC_000105"; transcript_id "TCONS_00000159"; exon_number "1"; gene_name "CG2794"; oId "FBtr0078067"; nearest_ref "FBtr0078067"; class_code "="; tss_id "TSS122";
2L	Cufflinks	exon	568340	568433	.	+	.	gene_id "XLOC_000106"; transcript_id "TCONS_00000160"; exon_number "1"; gene_name "CG2807"; oId "FBtr0332340"; nearest_ref "FBtr0332340"; class_code "="; tss_id "TSS123";
2L	Cufflinks	exon	568599	569290	.	+	.	gene_id "XLOC_000106"; transcript_id "TCONS_00000160"; exon_number "2"; gene_name "CG2807"; oId "FBtr0332340"; nearest_ref "FBtr0332340"; class_code "="; tss_id "TSS123";
2L	Cufflinks	exon	569348	572907	.	+	.	gene_id "XLOC_000106"; transcript_id "TCONS_00000160"; exon_number "3"; gene_name "CG2807"; oId "FBtr0332340"; nearest_ref "FBtr0332340"; class_code "="; tss_id "TSS123";
2L	Cufflinks	exon	574291	574355	.	+	.	gene_id "XLOC_000107"; transcript_id "TCONS_00000161"; exon_number "1"; gene_name "cold"; oId "FBtr0310022"; nearest_ref "FBtr0310022"; class_code "="; tss_id "TSS124";
2L	Cufflinks	exon	574634	574698	.	+	.	gene_id "XLOC_000107"; transcript_id "TCONS_00000161"; exon_number "2"; gene_name "cold"; oId "FBtr0310022"; nearest_ref "FBtr0310022"; class_code "="; tss_id "TSS124";
2L	Cufflinks	exon	574780	575090	.	+	.	gene_id "XLOC_000107"; transcript_id "TCONS_00000161"; exon_number "3"; gene_name "cold"; oId "FBtr0310022"; nearest_ref "FBtr0310022"; class_code "="; tss_id "TSS124";
2L	Cufflinks	exon	575144	575734	.	+	.	gene_id "XLOC_000107"; transcript_id "TCONS_00000161"; exon_number "4"; gene_name "cold"; oId "FBtr0310022"; nearest_ref "FBtr0310022"; class_code "="; tss_id "TSS124";
2L	Cufflinks	exon	574508	574698	.	+	.	gene_id "XLOC_000107"; transcript_id "TCONS_00000162"; exon_number "1"; gene_name "cold"; oId "FBtr0078069"; nearest_ref "FBtr0078069"; class_code "="; tss_id "TSS125";
2L	Cufflinks	exon	574780	575090	.	+	.	gene_id "XLOC_000107"; transcript_id "TCONS_00000162"; exon_number "2"; gene_name "cold"; oId "FBtr0078069"; nearest_ref "FBtr0078069"; class_code "="; tss_id "TSS125";
2L	Cufflinks	exon	575144	575734	.	+	.	gene_id "XLOC_000107"; transcript_id "TCONS_00000162"; exon_number "3"; gene_name "cold"; oId "FBtr0078069"; nearest_ref "FBtr0078069"; class_code "="; tss_id "TSS125";
2L	Cufflinks	exon	577486	578033	.	+	.	gene_id "XLOC_000108"; transcript_id "TCONS_00000163"; exon_number "1"; gene_name "Pph13"; oId "FBtr0078070"; nearest_ref "FBtr0078070"; class_code "="; tss_id "TSS126";
2L	Cufflinks	exon	578155	578420	.	+	.	gene_id "XLOC_000108"; transcript_id "TCONS_00000163"; exon_number "2"; gene_name "Pph13"; oId "FBtr0078070"; nearest_ref "FBtr0078070"; class_code "="; tss_id "TSS126";
2L	Cufflinks	exon	578484	579549	.	+	.	gene_id "XLOC_000108"; transcript_id "TCONS_00000163"; exon_number "3"; gene_name "Pph13"; oId "FBtr0078070"; nearest_ref "FBtr0078070"; class_code "="; tss_id "TSS126";
2L	Cufflinks	exon	602664	603006	.	+	.	gene_id "XLOC_000109"; transcript_id "TCONS_00000164"; exon_number "1"; gene_name "CG13689"; oId "CUFF.30.1"; nearest_ref "FBtr0078071"; class_code "="; tss_id "TSS127";
2L	Cufflinks	exon	603074	603441	.	+	.	gene_id "XLOC_000109"; transcript_id "TCONS_00000164"; exon_number "2"; gene_name "CG13689"; oId "CUFF.30.1"; nearest_ref "FBtr0078071"; class_code "="; tss_id "TSS127";
2L	Cufflinks	exon	602813	602949	.	+	.	gene_id "XLOC_000109"; transcript_id "TCONS_00000165"; exon_number "1"; gene_name "CG13689"; oId "FBtr0310023"; nearest_ref "FBtr0310023"; class_code "="; tss_id "TSS128";
2L	Cufflinks	exon	603074	604430	.	+	.	gene_id "XLOC_000109"; transcript_id "TCONS_00000165"; exon_number "2"; gene_name "CG13689"; oId "FBtr0310023"; nearest_ref "FBtr0310023"; class_code "="; tss_id "TSS128";
2L	Cufflinks	exon	605914	606412	.	+	.	gene_id "XLOC_000110"; transcript_id "TCONS_00000166"; exon_number "1"; gene_name "CR43648"; oId "FBtr0343219"; nearest_ref "FBtr0343219"; class_code "="; tss_id "TSS129";
2L	Cufflinks	exon	623107	623665	.	+	.	gene_id "XLOC_000111"; transcript_id "TCONS_00000167"; exon_number "1"; gene_name "CR44797"; oId "FBtr0343248"; nearest_ref "FBtr0343248"; class_code "="; tss_id "TSS130";
2L	Cufflinks	exon	624617	625556	.	+	.	gene_id "XLOC_000112"; transcript_id "TCONS_00000168"; exon_number "1"; gene_name "lectin-21Ca"; oId "FBtr0077998"; nearest_ref "FBtr0077998"; class_code "="; tss_id "TSS131";
2L	Cufflinks	exon	625652	628200	.	+	.	gene_id "XLOC_000113"; transcript_id "TCONS_00000169"; exon_number "1"; gene_name "CG2839"; oId "FBtr0077999"; nearest_ref "FBtr0077999"; class_code "="; tss_id "TSS132";
2L	Cufflinks	exon	628729	629052	.	+	.	gene_id "XLOC_000114"; transcript_id "TCONS_00000170"; exon_number "1"; gene_name "CR45369"; oId "FBtr0345777"; nearest_ref "FBtr0345777"; class_code "="; tss_id "TSS133";
2L	Cufflinks	exon	710568	710667	.	+	.	gene_id "XLOC_000115"; transcript_id "TCONS_00000171"; exon_number "1"; gene_name "CR44988"; oId "FBtr0344054"; nearest_ref "FBtr0344054"; class_code "="; tss_id "TSS134";
2L	Cufflinks	exon	714859	715307	.	+	.	gene_id "XLOC_000115"; transcript_id "TCONS_00000171"; exon_number "2"; gene_name "CR44988"; oId "FBtr0344054"; nearest_ref "FBtr0344054"; class_code "="; tss_id "TSS134";
2L	Cufflinks	exon	728362	730564	.	+	.	gene_id "XLOC_000116"; transcript_id "TCONS_00000172"; exon_number "1"; gene_name "Hsp60B"; oId "FBtr0078000"; nearest_ref "FBtr0078000"; class_code "="; tss_id "TSS135";
2L	Cufflinks	exon	749945	750400	.	+	.	gene_id "XLOC_000117"; transcript_id "TCONS_00000173"; exon_number "1"; gene_name "GABA-B-R3"; oId "FBtr0343785"; nearest_ref "FBtr0343785"; class_code "="; tss_id "TSS136";
2L	Cufflinks	exon	752731	753730	.	+	.	gene_id "XLOC_000117"; transcript_id "TCONS_00000173"; exon_number "2"; gene_name "GABA-B-R3"; oId "FBtr0343785"; nearest_ref "FBtr0343785"; class_code "="; tss_id "TSS136";
2L	Cufflinks	exon	754487	754630	.	+	.	gene_id "XLOC_000117"; transcript_id "TCONS_00000173"; exon_number "3"; gene_name "GABA-B-R3"; oId "FBtr0343785"; nearest_ref "FBtr0343785"; class_code "="; tss_id "TSS136";
2L	Cufflinks	exon	755021	755296	.	+	.	gene_id "XLOC_000117"; transcript_id "TCONS_00000173"; exon_number "4"; gene_name "GABA-B-R3"; oId "FBtr0343785"; nearest_ref "FBtr0343785"; class_code "="; tss_id "TSS136";
2L	Cufflinks	exon	755829	756080	.	+	.	gene_id "XLOC_000117"; transcript_id "TCONS_00000173"; exon_number "5"; gene_name "GABA-B-R3"; oId "FBtr0343785"; nearest_ref "FBtr0343785"; class_code "="; tss_id "TSS136";
2L	Cufflinks	exon	756668	757030	.	+	.	gene_id "XLOC_000117"; transcript_id "TCONS_00000173"; exon_number "6"; gene_name "GABA-B-R3"; oId "FBtr0343785"; nearest_ref "FBtr0343785"; class_code "="; tss_id "TSS136";
2L	Cufflinks	exon	757128	757429	.	+	.	gene_id "XLOC_000117"; transcript_id "TCONS_00000173"; exon_number "7"; gene_name "GABA-B-R3"; oId "FBtr0343785"; nearest_ref "FBtr0343785"; class_code "="; tss_id "TSS136";
2L	Cufflinks	exon	757800	757938	.	+	.	gene_id "XLOC_000117"; transcript_id "TCONS_00000173"; exon_number "8"; gene_name "GABA-B-R3"; oId "FBtr0343785"; nearest_ref "FBtr0343785"; class_code "="; tss_id "TSS136";
2L	Cufflinks	exon	758847	759122	.	+	.	gene_id "XLOC_000117"; transcript_id "TCONS_00000173"; exon_number "9"; gene_name "GABA-B-R3"; oId "FBtr0343785"; nearest_ref "FBtr0343785"; class_code "="; tss_id "TSS136";
2L	Cufflinks	exon	759231	759549	.	+	.	gene_id "XLOC_000117"; transcript_id "TCONS_00000173"; exon_number "10"; gene_name "GABA-B-R3"; oId "FBtr0343785"; nearest_ref "FBtr0343785"; class_code "="; tss_id "TSS136";
2L	Cufflinks	exon	759679	762142	.	+	.	gene_id "XLOC_000117"; transcript_id "TCONS_00000173"; exon_number "11"; gene_name "GABA-B-R3"; oId "FBtr0343785"; nearest_ref "FBtr0343785"; class_code "="; tss_id "TSS136";
2L	Cufflinks	exon	750609	750803	.	+	.	gene_id "XLOC_000117"; transcript_id "TCONS_00000174"; exon_number "1"; gene_name "GABA-B-R3"; oId "FBtr0343787"; nearest_ref "FBtr0343787"; class_code "="; tss_id "TSS137";
2L	Cufflinks	exon	752731	753730	.	+	.	gene_id "XLOC_000117"; transcript_id "TCONS_00000174"; exon_number "2"; gene_name "GABA-B-R3"; oId "FBtr0343787"; nearest_ref "FBtr0343787"; class_code "="; tss_id "TSS137";
2L	Cufflinks	exon	754487	754630	.	+	.	gene_id "XLOC_000117"; transcript_id "TCONS_00000174"; exon_number "3"; gene_name "GABA-B-R3"; oId "FBtr0343787"; nearest_ref "FBtr0343787"; class_code "="; tss_id "TSS137";
2L	Cufflinks	exon	755021	755296	.	+	.	gene_id "XLOC_000117"; transcript_id "TCONS_00000174"; exon_number "4"; gene_name "GABA-B-R3"; oId "FBtr0343787"; nearest_ref "FBtr0343787"; class_code "="; tss_id "TSS137";
2L	Cufflinks	exon	755829	756080	.	+	.	gene_id "XLOC_000117"; transcript_id "TCONS_00000174"; exon_number "5"; gene_name "GABA-B-R3"; oId "FBtr0343787"; nearest_ref "FBtr0343787"; class_code "="; tss_id "TSS137";
2L	Cufflinks	exon	756668	757030	.	+	.	gene_id "XLOC_000117"; transcript_id "TCONS_00000174"; exon_number "6"; gene_name "GABA-B-R3"; oId "FBtr0343787"; nearest_ref "FBtr0343787"; class_code "="; tss_id "TSS137";
2L	Cufflinks	exon	757128	757429	.	+	.	gene_id "XLOC_000117"; transcript_id "TCONS_00000174"; exon_number "7"; gene_name "GABA-B-R3"; oId "FBtr0343787"; nearest_ref "FBtr0343787"; class_code "="; tss_id "TSS137";
2L	Cufflinks	exon	757800	757938	.	+	.	gene_id "XLOC_000117"; transcript_id "TCONS_00000174"; exon_number "8"; gene_name "GABA-B-R3"; oId "FBtr0343787"; nearest_ref "FBtr0343787"; class_code "="; tss_id "TSS137";
2L	Cufflinks	exon	758847	759122	.	+	.	gene_id "XLOC_000117"; transcript_id "TCONS_00000174"; exon_number "9"; gene_name "GABA-B-R3"; oId "FBtr0343787"; nearest_ref "FBtr0343787"; class_code "="; tss_id "TSS137";
2L	Cufflinks	exon	759231	759549	.	+	.	gene_id "XLOC_000117"; transcript_id "TCONS_00000174"; exon_number "10"; gene_name "GABA-B-R3"; oId "FBtr0343787"; nearest_ref "FBtr0343787"; class_code "="; tss_id "TSS137";
2L	Cufflinks	exon	759679	762399	.	+	.	gene_id "XLOC_000117"; transcript_id "TCONS_00000174"; exon_number "11"; gene_name "GABA-B-R3"; oId "FBtr0343787"; nearest_ref "FBtr0343787"; class_code "="; tss_id "TSS137";
2L	Cufflinks	exon	752800	753730	.	+	.	gene_id "XLOC_000117"; transcript_id "TCONS_00000175"; exon_number "1"; gene_name "GABA-B-R3"; oId "FBtr0301439"; nearest_ref "FBtr0301439"; class_code "="; tss_id "TSS138";
2L	Cufflinks	exon	754487	754630	.	+	.	gene_id "XLOC_000117"; transcript_id "TCONS_00000175"; exon_number "2"; gene_name "GABA-B-R3"; oId "FBtr0301439"; nearest_ref "FBtr0301439"; class_code "="; tss_id "TSS138";
2L	Cufflinks	exon	755021	755296	.	+	.	gene_id "XLOC_000117"; transcript_id "TCONS_00000175"; exon_number "3"; gene_name "GABA-B-R3"; oId "FBtr0301439"; nearest_ref "FBtr0301439"; class_code "="; tss_id "TSS138";
2L	Cufflinks	exon	755829	756080	.	+	.	gene_id "XLOC_000117"; transcript_id "TCONS_00000175"; exon_number "4"; gene_name "GABA-B-R3"; oId "FBtr0301439"; nearest_ref "FBtr0301439"; class_code "="; tss_id "TSS138";
2L	Cufflinks	exon	756668	757030	.	+	.	gene_id "XLOC_000117"; transcript_id "TCONS_00000175"; exon_number "5"; gene_name "GABA-B-R3"; oId "FBtr0301439"; nearest_ref "FBtr0301439"; class_code "="; tss_id "TSS138";
2L	Cufflinks	exon	757128	757520	.	+	.	gene_id "XLOC_000117"; transcript_id "TCONS_00000175"; exon_number "6"; gene_name "GABA-B-R3"; oId "FBtr0301439"; nearest_ref "FBtr0301439"; class_code "="; tss_id "TSS138";
2L	Cufflinks	exon	752800	753730	.	+	.	gene_id "XLOC_000117"; transcript_id "TCONS_00000177"; exon_number "1"; gene_name "GABA-B-R3"; oId "FBtr0346526"; nearest_ref "FBtr0346526"; class_code "="; tss_id "TSS138";
2L	Cufflinks	exon	754487	754630	.	+	.	gene_id "XLOC_000117"; transcript_id "TCONS_00000177"; exon_number "2"; gene_name "GABA-B-R3"; oId "FBtr0346526"; nearest_ref "FBtr0346526"; class_code "="; tss_id "TSS138";
2L	Cufflinks	exon	755021	755296	.	+	.	gene_id "XLOC_000117"; transcript_id "TCONS_00000177"; exon_number "3"; gene_name "GABA-B-R3"; oId "FBtr0346526"; nearest_ref "FBtr0346526"; class_code "="; tss_id "TSS138";
2L	Cufflinks	exon	755829	756080	.	+	.	gene_id "XLOC_000117"; transcript_id "TCONS_00000177"; exon_number "4"; gene_name "GABA-B-R3"; oId "FBtr0346526"; nearest_ref "FBtr0346526"; class_code "="; tss_id "TSS138";
2L	Cufflinks	exon	756334	757030	.	+	.	gene_id "XLOC_000117"; transcript_id "TCONS_00000177"; exon_number "5"; gene_name "GABA-B-R3"; oId "FBtr0346526"; nearest_ref "FBtr0346526"; class_code "="; tss_id "TSS138";
2L	Cufflinks	exon	757128	757429	.	+	.	gene_id "XLOC_000117"; transcript_id "TCONS_00000177"; exon_number "6"; gene_name "GABA-B-R3"; oId "FBtr0346526"; nearest_ref "FBtr0346526"; class_code "="; tss_id "TSS138";
2L	Cufflinks	exon	757800	757938	.	+	.	gene_id "XLOC_000117"; transcript_id "TCONS_00000177"; exon_number "7"; gene_name "GABA-B-R3"; oId "FBtr0346526"; nearest_ref "FBtr0346526"; class_code "="; tss_id "TSS138";
2L	Cufflinks	exon	758847	759122	.	+	.	gene_id "XLOC_000117"; transcript_id "TCONS_00000177"; exon_number "8"; gene_name "GABA-B-R3"; oId "FBtr0346526"; nearest_ref "FBtr0346526"; class_code "="; tss_id "TSS138";
2L	Cufflinks	exon	759231	759549	.	+	.	gene_id "XLOC_000117"; transcript_id "TCONS_00000177"; exon_number "9"; gene_name "GABA-B-R3"; oId "FBtr0346526"; nearest_ref "FBtr0346526"; class_code "="; tss_id "TSS138";
2L	Cufflinks	exon	759679	762142	.	+	.	gene_id "XLOC_000117"; transcript_id "TCONS_00000177"; exon_number "10"; gene_name "GABA-B-R3"; oId "FBtr0346526"; nearest_ref "FBtr0346526"; class_code "="; tss_id "TSS138";
2L	Cufflinks	exon	752800	753730	.	+	.	gene_id "XLOC_000117"; transcript_id "TCONS_00000176"; exon_number "1"; gene_name "GABA-B-R3"; oId "FBtr0343786"; nearest_ref "FBtr0343786"; class_code "="; tss_id "TSS138";
2L	Cufflinks	exon	754487	754630	.	+	.	gene_id "XLOC_000117"; transcript_id "TCONS_00000176"; exon_number "2"; gene_name "GABA-B-R3"; oId "FBtr0343786"; nearest_ref "FBtr0343786"; class_code "="; tss_id "TSS138";
2L	Cufflinks	exon	755021	755296	.	+	.	gene_id "XLOC_000117"; transcript_id "TCONS_00000176"; exon_number "3"; gene_name "GABA-B-R3"; oId "FBtr0343786"; nearest_ref "FBtr0343786"; class_code "="; tss_id "TSS138";
2L	Cufflinks	exon	755662	756080	.	+	.	gene_id "XLOC_000117"; transcript_id "TCONS_00000176"; exon_number "4"; gene_name "GABA-B-R3"; oId "FBtr0343786"; nearest_ref "FBtr0343786"; class_code "="; tss_id "TSS138";
2L	Cufflinks	exon	756668	757030	.	+	.	gene_id "XLOC_000117"; transcript_id "TCONS_00000176"; exon_number "5"; gene_name "GABA-B-R3"; oId "FBtr0343786"; nearest_ref "FBtr0343786"; class_code "="; tss_id "TSS138";
2L	Cufflinks	exon	757128	757429	.	+	.	gene_id "XLOC_000117"; transcript_id "TCONS_00000176"; exon_number "6"; gene_name "GABA-B-R3"; oId "FBtr0343786"; nearest_ref "FBtr0343786"; class_code "="; tss_id "TSS138";
2L	Cufflinks	exon	757800	757938	.	+	.	gene_id "XLOC_000117"; transcript_id "TCONS_00000176"; exon_number "7"; gene_name "GABA-B-R3"; oId "FBtr0343786"; nearest_ref "FBtr0343786"; class_code "="; tss_id "TSS138";
2L	Cufflinks	exon	758847	759122	.	+	.	gene_id "XLOC_000117"; transcript_id "TCONS_00000176"; exon_number "8"; gene_name "GABA-B-R3"; oId "FBtr0343786"; nearest_ref "FBtr0343786"; class_code "="; tss_id "TSS138";
2L	Cufflinks	exon	759231	759549	.	+	.	gene_id "XLOC_000117"; transcript_id "TCONS_00000176"; exon_number "9"; gene_name "GABA-B-R3"; oId "FBtr0343786"; nearest_ref "FBtr0343786"; class_code "="; tss_id "TSS138";
2L	Cufflinks	exon	759679	762142	.	+	.	gene_id "XLOC_000117"; transcript_id "TCONS_00000176"; exon_number "10"; gene_name "GABA-B-R3"; oId "FBtr0343786"; nearest_ref "FBtr0343786"; class_code "="; tss_id "TSS138";
2L	Cufflinks	exon	772514	773093	.	+	.	gene_id "XLOC_000118"; transcript_id "TCONS_00000178"; exon_number "1"; gene_name "CR44614"; oId "FBtr0342660"; nearest_ref "FBtr0342660"; class_code "="; tss_id "TSS139";
2L	Cufflinks	exon	773547	774017	.	+	.	gene_id "XLOC_000119"; transcript_id "TCONS_00000179"; exon_number "1"; gene_name "CG12506"; oId "FBtr0078003"; nearest_ref "FBtr0078003"; class_code "="; tss_id "TSS140";
2L	Cufflinks	exon	776536	776941	.	+	.	gene_id "XLOC_000120"; transcript_id "TCONS_00000180"; exon_number "1"; gene_name "CG13946"; oId "FBtr0078004"; nearest_ref "FBtr0078004"; class_code "="; tss_id "TSS141";
2L	Cufflinks	exon	779173	779655	.	+	.	gene_id "XLOC_000121"; transcript_id "TCONS_00000181"; exon_number "1"; gene_name "CG13947"; oId "FBtr0078005"; nearest_ref "FBtr0078005"; class_code "="; tss_id "TSS142";
2L	Cufflinks	exon	780482	782048	.	+	.	gene_id "XLOC_000122"; transcript_id "TCONS_00000182"; exon_number "1"; gene_name "Gr21a"; oId "FBtr0078006"; nearest_ref "FBtr0078006"; class_code "="; tss_id "TSS143";
2L	Cufflinks	exon	782124	782181	.	+	.	gene_id "XLOC_000122"; transcript_id "TCONS_00000182"; exon_number "2"; gene_name "Gr21a"; oId "FBtr0078006"; nearest_ref "FBtr0078006"; class_code "="; tss_id "TSS143";
2L	Cufflinks	exon	782238	782441	.	+	.	gene_id "XLOC_000122"; transcript_id "TCONS_00000182"; exon_number "3"; gene_name "Gr21a"; oId "FBtr0078006"; nearest_ref "FBtr0078006"; class_code "="; tss_id "TSS143";
2L	Cufflinks	exon	782495	782885	.	+	.	gene_id "XLOC_000122"; transcript_id "TCONS_00000182"; exon_number "4"; gene_name "Gr21a"; oId "FBtr0078006"; nearest_ref "FBtr0078006"; class_code "="; tss_id "TSS143";
2L	Cufflinks	exon	784336	786427	.	+	.	gene_id "XLOC_000123"; transcript_id "TCONS_00000184"; exon_number "1"; gene_name "CG3544"; oId "FBtr0331652"; nearest_ref "FBtr0331652"; class_code "="; tss_id "TSS144";
2L	Cufflinks	exon	786510	788776	.	+	.	gene_id "XLOC_000123"; transcript_id "TCONS_00000184"; exon_number "2"; gene_name "CG3544"; oId "FBtr0331652"; nearest_ref "FBtr0331652"; class_code "="; tss_id "TSS144";
2L	Cufflinks	exon	799856	800323	.	+	.	gene_id "XLOC_000124"; transcript_id "TCONS_00000185"; exon_number "1"; gene_name "CR45259"; oId "FBtr0345453"; nearest_ref "FBtr0345453"; class_code "="; tss_id "TSS145";
2L	Cufflinks	exon	810577	810758	.	+	.	gene_id "XLOC_000125"; transcript_id "TCONS_00000186"; exon_number "1"; gene_name "Nnf1b"; oId "FBtr0078008"; nearest_ref "FBtr0078008"; class_code "="; tss_id "TSS146";
2L	Cufflinks	exon	810809	811021	.	+	.	gene_id "XLOC_000125"; transcript_id "TCONS_00000186"; exon_number "2"; gene_name "Nnf1b"; oId "FBtr0078008"; nearest_ref "FBtr0078008"; class_code "="; tss_id "TSS146";
2L	Cufflinks	exon	811089	811203	.	+	.	gene_id "XLOC_000125"; transcript_id "TCONS_00000186"; exon_number "3"; gene_name "Nnf1b"; oId "FBtr0078008"; nearest_ref "FBtr0078008"; class_code "="; tss_id "TSS146";
2L	Cufflinks	exon	811259	811531	.	+	.	gene_id "XLOC_000125"; transcript_id "TCONS_00000186"; exon_number "4"; gene_name "Nnf1b"; oId "FBtr0078008"; nearest_ref "FBtr0078008"; class_code "="; tss_id "TSS146";
2L	Cufflinks	exon	811584	812496	.	+	.	gene_id "XLOC_000126"; transcript_id "TCONS_00000187"; exon_number "1"; gene_name "Dbp21E2"; oId "FBtr0078009"; nearest_ref "FBtr0078009"; class_code "="; tss_id "TSS147";
2L	Cufflinks	exon	812562	813380	.	+	.	gene_id "XLOC_000126"; transcript_id "TCONS_00000187"; exon_number "2"; gene_name "Dbp21E2"; oId "FBtr0078009"; nearest_ref "FBtr0078009"; class_code "="; tss_id "TSS147";
2L	Cufflinks	exon	815993	818096	.	+	.	gene_id "XLOC_000127"; transcript_id "TCONS_00000189"; exon_number "1"; gene_name "Pex12"; oId "FBtr0332972"; nearest_ref "FBtr0332972"; class_code "="; tss_id "TSS148";
2L	Cufflinks	exon	819964	821209	.	+	.	gene_id "XLOC_000128"; transcript_id "TCONS_00000190"; exon_number "1"; gene_name "Clp"; oId "FBtr0078011"; nearest_ref "FBtr0078011"; class_code "="; tss_id "TSS149";
2L	Cufflinks	exon	821289	821659	.	+	.	gene_id "XLOC_000129"; transcript_id "TCONS_00000191"; exon_number "1"; gene_name "CG3662"; oId "FBtr0305507"; nearest_ref "FBtr0305507"; class_code "="; tss_id "TSS150";
2L	Cufflinks	exon	822858	823569	.	+	.	gene_id "XLOC_000129"; transcript_id "TCONS_00000191"; exon_number "2"; gene_name "CG3662"; oId "FBtr0305507"; nearest_ref "FBtr0305507"; class_code "="; tss_id "TSS150";
2L	Cufflinks	exon	823637	824137	.	+	.	gene_id "XLOC_000129"; transcript_id "TCONS_00000191"; exon_number "3"; gene_name "CG3662"; oId "FBtr0305507"; nearest_ref "FBtr0305507"; class_code "="; tss_id "TSS150";
2L	Cufflinks	exon	824191	824337	.	+	.	gene_id "XLOC_000129"; transcript_id "TCONS_00000191"; exon_number "4"; gene_name "CG3662"; oId "FBtr0305507"; nearest_ref "FBtr0305507"; class_code "="; tss_id "TSS150";
2L	Cufflinks	exon	821422	821659	.	+	.	gene_id "XLOC_000129"; transcript_id "TCONS_00000194"; exon_number "1"; gene_name "CG3662"; oId "FBtr0301908"; nearest_ref "FBtr0301908"; class_code "="; tss_id "TSS151";
2L	Cufflinks	exon	822858	823569	.	+	.	gene_id "XLOC_000129"; transcript_id "TCONS_00000194"; exon_number "2"; gene_name "CG3662"; oId "FBtr0301908"; nearest_ref "FBtr0301908"; class_code "="; tss_id "TSS151";
2L	Cufflinks	exon	823637	824137	.	+	.	gene_id "XLOC_000129"; transcript_id "TCONS_00000194"; exon_number "3"; gene_name "CG3662"; oId "FBtr0301908"; nearest_ref "FBtr0301908"; class_code "="; tss_id "TSS151";
2L	Cufflinks	exon	824219	824337	.	+	.	gene_id "XLOC_000129"; transcript_id "TCONS_00000194"; exon_number "4"; gene_name "CG3662"; oId "FBtr0301908"; nearest_ref "FBtr0301908"; class_code "="; tss_id "TSS151";
2L	Cufflinks	exon	821422	823569	.	+	.	gene_id "XLOC_000129"; transcript_id "TCONS_00000193"; exon_number "1"; gene_name "CG3662"; oId "FBtr0100469"; nearest_ref "FBtr0100469"; class_code "="; tss_id "TSS151";
2L	Cufflinks	exon	823637	824337	.	+	.	gene_id "XLOC_000129"; transcript_id "TCONS_00000193"; exon_number "2"; gene_name "CG3662"; oId "FBtr0100469"; nearest_ref "FBtr0100469"; class_code "="; tss_id "TSS151";
2L	Cufflinks	exon	821422	821659	.	+	.	gene_id "XLOC_000129"; transcript_id "TCONS_00000192"; exon_number "1"; gene_name "CG3662"; oId "FBtr0078012"; nearest_ref "FBtr0078012"; class_code "="; tss_id "TSS151";
2L	Cufflinks	exon	822858	823569	.	+	.	gene_id "XLOC_000129"; transcript_id "TCONS_00000192"; exon_number "2"; gene_name "CG3662"; oId "FBtr0078012"; nearest_ref "FBtr0078012"; class_code "="; tss_id "TSS151";
2L	Cufflinks	exon	823637	824337	.	+	.	gene_id "XLOC_000129"; transcript_id "TCONS_00000192"; exon_number "3"; gene_name "CG3662"; oId "FBtr0078012"; nearest_ref "FBtr0078012"; class_code "="; tss_id "TSS151";
2L	Cufflinks	exon	825969	826507	.	+	.	gene_id "XLOC_000130"; transcript_id "TCONS_00000197"; exon_number "1"; gene_name "dock"; oId "FBtr0078015"; nearest_ref "FBtr0078015"; class_code "="; tss_id "TSS152";
2L	Cufflinks	exon	829457	829971	.	+	.	gene_id "XLOC_000130"; transcript_id "TCONS_00000197"; exon_number "2"; gene_name "dock"; oId "FBtr0078015"; nearest_ref "FBtr0078015"; class_code "="; tss_id "TSS152";
2L	Cufflinks	exon	830145	830349	.	+	.	gene_id "XLOC_000130"; transcript_id "TCONS_00000197"; exon_number "3"; gene_name "dock"; oId "FBtr0078015"; nearest_ref "FBtr0078015"; class_code "="; tss_id "TSS152";
2L	Cufflinks	exon	830738	831083	.	+	.	gene_id "XLOC_000130"; transcript_id "TCONS_00000197"; exon_number "4"; gene_name "dock"; oId "FBtr0078015"; nearest_ref "FBtr0078015"; class_code "="; tss_id "TSS152";
2L	Cufflinks	exon	831177	831626	.	+	.	gene_id "XLOC_000130"; transcript_id "TCONS_00000197"; exon_number "5"; gene_name "dock"; oId "FBtr0078015"; nearest_ref "FBtr0078015"; class_code "="; tss_id "TSS152";
2L	Cufflinks	exon	831714	833241	.	+	.	gene_id "XLOC_000130"; transcript_id "TCONS_00000197"; exon_number "6"; gene_name "dock"; oId "FBtr0078015"; nearest_ref "FBtr0078015"; class_code "="; tss_id "TSS152";
2L	Cufflinks	exon	825969	826507	.	+	.	gene_id "XLOC_000130"; transcript_id "TCONS_00000196"; exon_number "1"; gene_name "dock"; oId "FBtr0078014"; nearest_ref "FBtr0078014"; class_code "="; tss_id "TSS152";
2L	Cufflinks	exon	829422	829971	.	+	.	gene_id "XLOC_000130"; transcript_id "TCONS_00000196"; exon_number "2"; gene_name "dock"; oId "FBtr0078014"; nearest_ref "FBtr0078014"; class_code "="; tss_id "TSS152";
2L	Cufflinks	exon	830145	830349	.	+	.	gene_id "XLOC_000130"; transcript_id "TCONS_00000196"; exon_number "3"; gene_name "dock"; oId "FBtr0078014"; nearest_ref "FBtr0078014"; class_code "="; tss_id "TSS152";
2L	Cufflinks	exon	830738	831083	.	+	.	gene_id "XLOC_000130"; transcript_id "TCONS_00000196"; exon_number "4"; gene_name "dock"; oId "FBtr0078014"; nearest_ref "FBtr0078014"; class_code "="; tss_id "TSS152";
2L	Cufflinks	exon	831177	831626	.	+	.	gene_id "XLOC_000130"; transcript_id "TCONS_00000196"; exon_number "5"; gene_name "dock"; oId "FBtr0078014"; nearest_ref "FBtr0078014"; class_code "="; tss_id "TSS152";
2L	Cufflinks	exon	831714	833241	.	+	.	gene_id "XLOC_000130"; transcript_id "TCONS_00000196"; exon_number "6"; gene_name "dock"; oId "FBtr0078014"; nearest_ref "FBtr0078014"; class_code "="; tss_id "TSS152";
2L	Cufflinks	exon	825969	826507	.	+	.	gene_id "XLOC_000130"; transcript_id "TCONS_00000195"; exon_number "1"; gene_name "dock"; oId "FBtr0078013"; nearest_ref "FBtr0078013"; class_code "="; tss_id "TSS152";
2L	Cufflinks	exon	829305	829971	.	+	.	gene_id "XLOC_000130"; transcript_id "TCONS_00000195"; exon_number "2"; gene_name "dock"; oId "FBtr0078013"; nearest_ref "FBtr0078013"; class_code "="; tss_id "TSS152";
2L	Cufflinks	exon	830145	830349	.	+	.	gene_id "XLOC_000130"; transcript_id "TCONS_00000195"; exon_number "3"; gene_name "dock"; oId "FBtr0078013"; nearest_ref "FBtr0078013"; class_code "="; tss_id "TSS152";
2L	Cufflinks	exon	830738	831083	.	+	.	gene_id "XLOC_000130"; transcript_id "TCONS_00000195"; exon_number "4"; gene_name "dock"; oId "FBtr0078013"; nearest_ref "FBtr0078013"; class_code "="; tss_id "TSS152";
2L	Cufflinks	exon	831177	831626	.	+	.	gene_id "XLOC_000130"; transcript_id "TCONS_00000195"; exon_number "5"; gene_name "dock"; oId "FBtr0078013"; nearest_ref "FBtr0078013"; class_code "="; tss_id "TSS152";
2L	Cufflinks	exon	831714	833241	.	+	.	gene_id "XLOC_000130"; transcript_id "TCONS_00000195"; exon_number "6"; gene_name "dock"; oId "FBtr0078013"; nearest_ref "FBtr0078013"; class_code "="; tss_id "TSS152";
2L	Cufflinks	exon	850702	851163	.	+	.	gene_id "XLOC_000131"; transcript_id "TCONS_00000198"; exon_number "1"; gene_name "CR44060"; oId "FBtr0334793"; nearest_ref "FBtr0334793"; class_code "="; tss_id "TSS153";
2L	Cufflinks	exon	852768	853005	.	+	.	gene_id "XLOC_000132"; transcript_id "TCONS_00000199"; exon_number "1"; gene_name "kraken"; oId "FBtr0078016"; nearest_ref "FBtr0078016"; class_code "="; tss_id "TSS154";
2L	Cufflinks	exon	853192	853278	.	+	.	gene_id "XLOC_000132"; transcript_id "TCONS_00000199"; exon_number "2"; gene_name "kraken"; oId "FBtr0078016"; nearest_ref "FBtr0078016"; class_code "="; tss_id "TSS154";
2L	Cufflinks	exon	853545	854539	.	+	.	gene_id "XLOC_000132"; transcript_id "TCONS_00000199"; exon_number "3"; gene_name "kraken"; oId "FBtr0078016"; nearest_ref "FBtr0078016"; class_code "="; tss_id "TSS154";
2L	Cufflinks	exon	855337	855623	.	+	.	gene_id "XLOC_000133"; transcript_id "TCONS_00000200"; exon_number "1"; gene_name "CG13950"; oId "CUFF.46.1"; nearest_ref "FBtr0078018"; class_code "j"; tss_id "TSS155";
2L	Cufflinks	exon	855687	860409	.	+	.	gene_id "XLOC_000133"; transcript_id "TCONS_00000200"; exon_number "2"; gene_name "CG13950"; oId "CUFF.46.1"; nearest_ref "FBtr0078018"; class_code "j"; tss_id "TSS155";
2L	Cufflinks	exon	860764	861357	.	+	.	gene_id "XLOC_000133"; transcript_id "TCONS_00000200"; exon_number "3"; gene_name "CG13950"; oId "CUFF.46.1"; nearest_ref "FBtr0078018"; class_code "j"; tss_id "TSS155";
2L	Cufflinks	exon	861429	861806	.	+	.	gene_id "XLOC_000133"; transcript_id "TCONS_00000200"; exon_number "4"; gene_name "CG13950"; oId "CUFF.46.1"; nearest_ref "FBtr0078018"; class_code "j"; tss_id "TSS155";
2L	Cufflinks	exon	855471	855623	.	+	.	gene_id "XLOC_000133"; transcript_id "TCONS_00000201"; exon_number "1"; gene_name "CG13949"; oId "FBtr0334796"; nearest_ref "FBtr0334796"; class_code "="; tss_id "TSS156";
2L	Cufflinks	exon	855687	855810	.	+	.	gene_id "XLOC_000133"; transcript_id "TCONS_00000201"; exon_number "2"; gene_name "CG13949"; oId "FBtr0334796"; nearest_ref "FBtr0334796"; class_code "="; tss_id "TSS156";
2L	Cufflinks	exon	855868	856639	.	+	.	gene_id "XLOC_000133"; transcript_id "TCONS_00000201"; exon_number "3"; gene_name "CG13949"; oId "FBtr0334796"; nearest_ref "FBtr0334796"; class_code "="; tss_id "TSS156";
2L	Cufflinks	exon	860609	861806	.	+	.	gene_id "XLOC_000133"; transcript_id "TCONS_00000203"; exon_number "1"; gene_name "CG13950"; oId "CUFF.46.7"; nearest_ref "FBtr0078018"; class_code "e"; tss_id "TSS158";
2L	Cufflinks	exon	870465	870552	.	+	.	gene_id "XLOC_000134"; transcript_id "TCONS_00000204"; exon_number "1"; gene_name "PNUTS"; oId "FBtr0091487"; nearest_ref "FBtr0091487"; class_code "="; tss_id "TSS159";
2L	Cufflinks	exon	871341	871576	.	+	.	gene_id "XLOC_000134"; transcript_id "TCONS_00000204"; exon_number "2"; gene_name "PNUTS"; oId "FBtr0091487"; nearest_ref "FBtr0091487"; class_code "="; tss_id "TSS159";
2L	Cufflinks	exon	871641	871738	.	+	.	gene_id "XLOC_000134"; transcript_id "TCONS_00000204"; exon_number "3"; gene_name "PNUTS"; oId "FBtr0091487"; nearest_ref "FBtr0091487"; class_code "="; tss_id "TSS159";
2L	Cufflinks	exon	871806	872080	.	+	.	gene_id "XLOC_000134"; transcript_id "TCONS_00000204"; exon_number "4"; gene_name "PNUTS"; oId "FBtr0091487"; nearest_ref "FBtr0091487"; class_code "="; tss_id "TSS159";
2L	Cufflinks	exon	872208	874149	.	+	.	gene_id "XLOC_000134"; transcript_id "TCONS_00000204"; exon_number "5"; gene_name "PNUTS"; oId "FBtr0091487"; nearest_ref "FBtr0091487"; class_code "="; tss_id "TSS159";
2L	Cufflinks	exon	870465	870552	.	+	.	gene_id "XLOC_000134"; transcript_id "TCONS_00000206"; exon_number "1"; gene_name "PNUTS"; oId "FBtr0332000"; nearest_ref "FBtr0332000"; class_code "="; tss_id "TSS159";
2L	Cufflinks	exon	871341	871576	.	+	.	gene_id "XLOC_000134"; transcript_id "TCONS_00000206"; exon_number "2"; gene_name "PNUTS"; oId "FBtr0332000"; nearest_ref "FBtr0332000"; class_code "="; tss_id "TSS159";
2L	Cufflinks	exon	871641	871738	.	+	.	gene_id "XLOC_000134"; transcript_id "TCONS_00000206"; exon_number "3"; gene_name "PNUTS"; oId "FBtr0332000"; nearest_ref "FBtr0332000"; class_code "="; tss_id "TSS159";
2L	Cufflinks	exon	871806	872080	.	+	.	gene_id "XLOC_000134"; transcript_id "TCONS_00000206"; exon_number "4"; gene_name "PNUTS"; oId "FBtr0332000"; nearest_ref "FBtr0332000"; class_code "="; tss_id "TSS159";
2L	Cufflinks	exon	872208	873539	.	+	.	gene_id "XLOC_000134"; transcript_id "TCONS_00000206"; exon_number "5"; gene_name "PNUTS"; oId "FBtr0332000"; nearest_ref "FBtr0332000"; class_code "="; tss_id "TSS159";
2L	Cufflinks	exon	875038	877038	.	+	.	gene_id "XLOC_000134"; transcript_id "TCONS_00000206"; exon_number "6"; gene_name "PNUTS"; oId "FBtr0332000"; nearest_ref "FBtr0332000"; class_code "="; tss_id "TSS159";
2L	Cufflinks	exon	870465	871576	.	+	.	gene_id "XLOC_000134"; transcript_id "TCONS_00000205"; exon_number "1"; gene_name "PNUTS"; oId "FBtr0091489"; nearest_ref "FBtr0091489"; class_code "="; tss_id "TSS159";
2L	Cufflinks	exon	871641	871738	.	+	.	gene_id "XLOC_000134"; transcript_id "TCONS_00000205"; exon_number "2"; gene_name "PNUTS"; oId "FBtr0091489"; nearest_ref "FBtr0091489"; class_code "="; tss_id "TSS159";
2L	Cufflinks	exon	871806	872080	.	+	.	gene_id "XLOC_000134"; transcript_id "TCONS_00000205"; exon_number "3"; gene_name "PNUTS"; oId "FBtr0091489"; nearest_ref "FBtr0091489"; class_code "="; tss_id "TSS159";
2L	Cufflinks	exon	872208	873539	.	+	.	gene_id "XLOC_000134"; transcript_id "TCONS_00000205"; exon_number "4"; gene_name "PNUTS"; oId "FBtr0091489"; nearest_ref "FBtr0091489"; class_code "="; tss_id "TSS159";
2L	Cufflinks	exon	875038	877038	.	+	.	gene_id "XLOC_000134"; transcript_id "TCONS_00000205"; exon_number "5"; gene_name "PNUTS"; oId "FBtr0091489"; nearest_ref "FBtr0091489"; class_code "="; tss_id "TSS159";
2L	Cufflinks	exon	871095	871274	.	+	.	gene_id "XLOC_000134"; transcript_id "TCONS_00000207"; exon_number "1"; gene_name "PNUTS"; oId "FBtr0091486"; nearest_ref "FBtr0091486"; class_code "="; tss_id "TSS160";
2L	Cufflinks	exon	871341	871576	.	+	.	gene_id "XLOC_000134"; transcript_id "TCONS_00000207"; exon_number "2"; gene_name "PNUTS"; oId "FBtr0091486"; nearest_ref "FBtr0091486"; class_code "="; tss_id "TSS160";
2L	Cufflinks	exon	871641	871738	.	+	.	gene_id "XLOC_000134"; transcript_id "TCONS_00000207"; exon_number "3"; gene_name "PNUTS"; oId "FBtr0091486"; nearest_ref "FBtr0091486"; class_code "="; tss_id "TSS160";
2L	Cufflinks	exon	871806	872080	.	+	.	gene_id "XLOC_000134"; transcript_id "TCONS_00000207"; exon_number "4"; gene_name "PNUTS"; oId "FBtr0091486"; nearest_ref "FBtr0091486"; class_code "="; tss_id "TSS160";
2L	Cufflinks	exon	872208	874149	.	+	.	gene_id "XLOC_000134"; transcript_id "TCONS_00000207"; exon_number "5"; gene_name "PNUTS"; oId "FBtr0091486"; nearest_ref "FBtr0091486"; class_code "="; tss_id "TSS160";
2L	Cufflinks	exon	877302	877871	.	+	.	gene_id "XLOC_000135"; transcript_id "TCONS_00000208"; exon_number "1"; gene_name "ninaA"; oId "FBtr0078023"; nearest_ref "FBtr0078023"; class_code "="; tss_id "TSS161";
2L	Cufflinks	exon	877970	878270	.	+	.	gene_id "XLOC_000135"; transcript_id "TCONS_00000208"; exon_number "2"; gene_name "ninaA"; oId "FBtr0078023"; nearest_ref "FBtr0078023"; class_code "="; tss_id "TSS161";
2L	Cufflinks	exon	898500	898941	.	+	.	gene_id "XLOC_000136"; transcript_id "TCONS_00000209"; exon_number "1"; gene_name "Lsp1beta"; oId "FBtr0345738"; nearest_ref "FBtr0345738"; class_code "="; tss_id "TSS162";
2L	Cufflinks	exon	899010	901316	.	+	.	gene_id "XLOC_000136"; transcript_id "TCONS_00000209"; exon_number "2"; gene_name "Lsp1beta"; oId "FBtr0345738"; nearest_ref "FBtr0345738"; class_code "="; tss_id "TSS162";
2L	Cufflinks	exon	904029	904347	.	+	.	gene_id "XLOC_000137"; transcript_id "TCONS_00000210"; exon_number "1"; gene_name "CR45261"; oId "FBtr0345455"; nearest_ref "FBtr0345455"; class_code "="; tss_id "TSS163";
2L	Cufflinks	exon	914086	914279	.	+	.	gene_id "XLOC_000138"; transcript_id "TCONS_00000211"; exon_number "1"; gene_name "GluRIIC"; oId "FBtr0336969"; nearest_ref "FBtr0336969"; class_code "="; tss_id "TSS164";
2L	Cufflinks	exon	914338	914493	.	+	.	gene_id "XLOC_000138"; transcript_id "TCONS_00000211"; exon_number "2"; gene_name "GluRIIC"; oId "FBtr0336969"; nearest_ref "FBtr0336969"; class_code "="; tss_id "TSS164";
2L	Cufflinks	exon	914553	914615	.	+	.	gene_id "XLOC_000138"; transcript_id "TCONS_00000211"; exon_number "3"; gene_name "GluRIIC"; oId "FBtr0336969"; nearest_ref "FBtr0336969"; class_code "="; tss_id "TSS164";
2L	Cufflinks	exon	914800	915003	.	+	.	gene_id "XLOC_000138"; transcript_id "TCONS_00000211"; exon_number "4"; gene_name "GluRIIC"; oId "FBtr0336969"; nearest_ref "FBtr0336969"; class_code "="; tss_id "TSS164";
2L	Cufflinks	exon	915058	915269	.	+	.	gene_id "XLOC_000138"; transcript_id "TCONS_00000211"; exon_number "5"; gene_name "GluRIIC"; oId "FBtr0336969"; nearest_ref "FBtr0336969"; class_code "="; tss_id "TSS164";
2L	Cufflinks	exon	915325	915447	.	+	.	gene_id "XLOC_000138"; transcript_id "TCONS_00000211"; exon_number "6"; gene_name "GluRIIC"; oId "FBtr0336969"; nearest_ref "FBtr0336969"; class_code "="; tss_id "TSS164";
2L	Cufflinks	exon	915508	915750	.	+	.	gene_id "XLOC_000138"; transcript_id "TCONS_00000211"; exon_number "7"; gene_name "GluRIIC"; oId "FBtr0336969"; nearest_ref "FBtr0336969"; class_code "="; tss_id "TSS164";
2L	Cufflinks	exon	915815	916231	.	+	.	gene_id "XLOC_000138"; transcript_id "TCONS_00000211"; exon_number "8"; gene_name "GluRIIC"; oId "FBtr0336969"; nearest_ref "FBtr0336969"; class_code "="; tss_id "TSS164";
2L	Cufflinks	exon	916282	916653	.	+	.	gene_id "XLOC_000138"; transcript_id "TCONS_00000211"; exon_number "9"; gene_name "GluRIIC"; oId "FBtr0336969"; nearest_ref "FBtr0336969"; class_code "="; tss_id "TSS164";
2L	Cufflinks	exon	916707	917387	.	+	.	gene_id "XLOC_000138"; transcript_id "TCONS_00000211"; exon_number "10"; gene_name "GluRIIC"; oId "FBtr0336969"; nearest_ref "FBtr0336969"; class_code "="; tss_id "TSS164";
2L	Cufflinks	exon	917467	917805	.	+	.	gene_id "XLOC_000138"; transcript_id "TCONS_00000211"; exon_number "11"; gene_name "GluRIIC"; oId "FBtr0336969"; nearest_ref "FBtr0336969"; class_code "="; tss_id "TSS164";
2L	Cufflinks	exon	922793	923219	.	+	.	gene_id "XLOC_000139"; transcript_id "TCONS_00000213"; exon_number "1"; gene_name "CG4341"; oId "FBtr0305064"; nearest_ref "FBtr0305064"; class_code "="; tss_id "TSS165";
2L	Cufflinks	exon	950492	950578	.	+	.	gene_id "XLOC_000139"; transcript_id "TCONS_00000213"; exon_number "2"; gene_name "CG4341"; oId "FBtr0305064"; nearest_ref "FBtr0305064"; class_code "="; tss_id "TSS165";
2L	Cufflinks	exon	951587	952142	.	+	.	gene_id "XLOC_000139"; transcript_id "TCONS_00000213"; exon_number "3"; gene_name "CG4341"; oId "FBtr0305064"; nearest_ref "FBtr0305064"; class_code "="; tss_id "TSS165";
2L	Cufflinks	exon	952256	953333	.	+	.	gene_id "XLOC_000139"; transcript_id "TCONS_00000213"; exon_number "4"; gene_name "CG4341"; oId "FBtr0305064"; nearest_ref "FBtr0305064"; class_code "="; tss_id "TSS165";
2L	Cufflinks	exon	953396	953510	.	+	.	gene_id "XLOC_000139"; transcript_id "TCONS_00000213"; exon_number "5"; gene_name "CG4341"; oId "FBtr0305064"; nearest_ref "FBtr0305064"; class_code "="; tss_id "TSS165";
2L	Cufflinks	exon	956249	956334	.	+	.	gene_id "XLOC_000139"; transcript_id "TCONS_00000213"; exon_number "6"; gene_name "CG4341"; oId "FBtr0305064"; nearest_ref "FBtr0305064"; class_code "="; tss_id "TSS165";
2L	Cufflinks	exon	956404	956792	.	+	.	gene_id "XLOC_000139"; transcript_id "TCONS_00000213"; exon_number "7"; gene_name "CG4341"; oId "FBtr0305064"; nearest_ref "FBtr0305064"; class_code "="; tss_id "TSS165";
2L	Cufflinks	exon	956860	956944	.	+	.	gene_id "XLOC_000139"; transcript_id "TCONS_00000213"; exon_number "8"; gene_name "CG4341"; oId "FBtr0305064"; nearest_ref "FBtr0305064"; class_code "="; tss_id "TSS165";
2L	Cufflinks	exon	957052	957209	.	+	.	gene_id "XLOC_000139"; transcript_id "TCONS_00000213"; exon_number "9"; gene_name "CG4341"; oId "FBtr0305064"; nearest_ref "FBtr0305064"; class_code "="; tss_id "TSS165";
2L	Cufflinks	exon	957279	958098	.	+	.	gene_id "XLOC_000139"; transcript_id "TCONS_00000213"; exon_number "10"; gene_name "CG4341"; oId "FBtr0305064"; nearest_ref "FBtr0305064"; class_code "="; tss_id "TSS165";
2L	Cufflinks	exon	922793	923219	.	+	.	gene_id "XLOC_000139"; transcript_id "TCONS_00000212"; exon_number "1"; gene_name "CG4341"; oId "FBtr0077949"; nearest_ref "FBtr0077949"; class_code "="; tss_id "TSS165";
2L	Cufflinks	exon	930065	930423	.	+	.	gene_id "XLOC_000139"; transcript_id "TCONS_00000212"; exon_number "2"; gene_name "CG4341"; oId "FBtr0077949"; nearest_ref "FBtr0077949"; class_code "="; tss_id "TSS165";
2L	Cufflinks	exon	950492	950578	.	+	.	gene_id "XLOC_000139"; transcript_id "TCONS_00000212"; exon_number "3"; gene_name "CG4341"; oId "FBtr0077949"; nearest_ref "FBtr0077949"; class_code "="; tss_id "TSS165";
2L	Cufflinks	exon	951587	952142	.	+	.	gene_id "XLOC_000139"; transcript_id "TCONS_00000212"; exon_number "4"; gene_name "CG4341"; oId "FBtr0077949"; nearest_ref "FBtr0077949"; class_code "="; tss_id "TSS165";
2L	Cufflinks	exon	952256	953333	.	+	.	gene_id "XLOC_000139"; transcript_id "TCONS_00000212"; exon_number "5"; gene_name "CG4341"; oId "FBtr0077949"; nearest_ref "FBtr0077949"; class_code "="; tss_id "TSS165";
2L	Cufflinks	exon	953396	953510	.	+	.	gene_id "XLOC_000139"; transcript_id "TCONS_00000212"; exon_number "6"; gene_name "CG4341"; oId "FBtr0077949"; nearest_ref "FBtr0077949"; class_code "="; tss_id "TSS165";
2L	Cufflinks	exon	956249	956334	.	+	.	gene_id "XLOC_000139"; transcript_id "TCONS_00000212"; exon_number "7"; gene_name "CG4341"; oId "FBtr0077949"; nearest_ref "FBtr0077949"; class_code "="; tss_id "TSS165";
2L	Cufflinks	exon	956404	956792	.	+	.	gene_id "XLOC_000139"; transcript_id "TCONS_00000212"; exon_number "8"; gene_name "CG4341"; oId "FBtr0077949"; nearest_ref "FBtr0077949"; class_code "="; tss_id "TSS165";
2L	Cufflinks	exon	956860	956944	.	+	.	gene_id "XLOC_000139"; transcript_id "TCONS_00000212"; exon_number "9"; gene_name "CG4341"; oId "FBtr0077949"; nearest_ref "FBtr0077949"; class_code "="; tss_id "TSS165";
2L	Cufflinks	exon	957052	957209	.	+	.	gene_id "XLOC_000139"; transcript_id "TCONS_00000212"; exon_number "10"; gene_name "CG4341"; oId "FBtr0077949"; nearest_ref "FBtr0077949"; class_code "="; tss_id "TSS165";
2L	Cufflinks	exon	957279	958098	.	+	.	gene_id "XLOC_000139"; transcript_id "TCONS_00000212"; exon_number "11"; gene_name "CG4341"; oId "FBtr0077949"; nearest_ref "FBtr0077949"; class_code "="; tss_id "TSS165";
2L	Cufflinks	exon	1037246	1038533	.	+	.	gene_id "XLOC_000140"; transcript_id "TCONS_00000214"; exon_number "1"; gene_name "CG4415"; oId "FBtr0301087"; nearest_ref "FBtr0301087"; class_code "="; tss_id "TSS166";
2L	Cufflinks	exon	1037246	1038506	.	+	.	gene_id "XLOC_000140"; transcript_id "TCONS_00000215"; exon_number "1"; gene_name "CG4415"; oId "FBtr0077951"; nearest_ref "FBtr0077951"; class_code "="; tss_id "TSS166";
2L	Cufflinks	exon	1038579	1038685	.	+	.	gene_id "XLOC_000140"; transcript_id "TCONS_00000215"; exon_number "2"; gene_name "CG4415"; oId "FBtr0077951"; nearest_ref "FBtr0077951"; class_code "="; tss_id "TSS166";
2L	Cufflinks	exon	1077948	1078568	.	+	.	gene_id "XLOC_000141"; transcript_id "TCONS_00000216"; exon_number "1"; gene_name "ast"; oId "FBtr0077952"; nearest_ref "FBtr0077952"; class_code "="; tss_id "TSS167";
2L	Cufflinks	exon	1078625	1079065	.	+	.	gene_id "XLOC_000141"; transcript_id "TCONS_00000216"; exon_number "2"; gene_name "ast"; oId "FBtr0077952"; nearest_ref "FBtr0077952"; class_code "="; tss_id "TSS167";
2L	Cufflinks	exon	1079121	1080803	.	+	.	gene_id "XLOC_000141"; transcript_id "TCONS_00000216"; exon_number "3"; gene_name "ast"; oId "FBtr0077952"; nearest_ref "FBtr0077952"; class_code "="; tss_id "TSS167";
2L	Cufflinks	exon	1080911	1081427	.	+	.	gene_id "XLOC_000142"; transcript_id "TCONS_00000217"; exon_number "1"; gene_name "Atg4a"; oId "FBtr0077953"; nearest_ref "FBtr0077953"; class_code "="; tss_id "TSS168";
2L	Cufflinks	exon	1081578	1081920	.	+	.	gene_id "XLOC_000142"; transcript_id "TCONS_00000217"; exon_number "2"; gene_name "Atg4a"; oId "FBtr0077953"; nearest_ref "FBtr0077953"; class_code "="; tss_id "TSS168";
2L	Cufflinks	exon	1081977	1082056	.	+	.	gene_id "XLOC_000142"; transcript_id "TCONS_00000217"; exon_number "3"; gene_name "Atg4a"; oId "FBtr0077953"; nearest_ref "FBtr0077953"; class_code "="; tss_id "TSS168";
2L	Cufflinks	exon	1082120	1082665	.	+	.	gene_id "XLOC_000142"; transcript_id "TCONS_00000217"; exon_number "4"; gene_name "Atg4a"; oId "FBtr0077953"; nearest_ref "FBtr0077953"; class_code "="; tss_id "TSS168";
2L	Cufflinks	exon	1082789	1083378	.	+	.	gene_id "XLOC_000142"; transcript_id "TCONS_00000217"; exon_number "5"; gene_name "Atg4a"; oId "FBtr0077953"; nearest_ref "FBtr0077953"; class_code "="; tss_id "TSS168";
2L	Cufflinks	exon	1080911	1081427	.	+	.	gene_id "XLOC_000142"; transcript_id "TCONS_00000218"; exon_number "1"; gene_name "Atg4a"; oId "FBtr0332569"; nearest_ref "FBtr0332569"; class_code "="; tss_id "TSS168";
2L	Cufflinks	exon	1081578	1081920	.	+	.	gene_id "XLOC_000142"; transcript_id "TCONS_00000218"; exon_number "2"; gene_name "Atg4a"; oId "FBtr0332569"; nearest_ref "FBtr0332569"; class_code "="; tss_id "TSS168";
2L	Cufflinks	exon	1081977	1082056	.	+	.	gene_id "XLOC_000142"; transcript_id "TCONS_00000218"; exon_number "3"; gene_name "Atg4a"; oId "FBtr0332569"; nearest_ref "FBtr0332569"; class_code "="; tss_id "TSS168";
2L	Cufflinks	exon	1082120	1082665	.	+	.	gene_id "XLOC_000142"; transcript_id "TCONS_00000218"; exon_number "4"; gene_name "Atg4a"; oId "FBtr0332569"; nearest_ref "FBtr0332569"; class_code "="; tss_id "TSS168";
2L	Cufflinks	exon	1082792	1085380	.	+	.	gene_id "XLOC_000142"; transcript_id "TCONS_00000218"; exon_number "5"; gene_name "Atg4a"; oId "FBtr0332569"; nearest_ref "FBtr0332569"; class_code "="; tss_id "TSS168";
2L	Cufflinks	exon	1108540	1109895	.	+	.	gene_id "XLOC_000143"; transcript_id "TCONS_00000219"; exon_number "1"; gene_name "CG14339"; oId "FBtr0077954"; nearest_ref "FBtr0077954"; class_code "="; tss_id "TSS169";
2L	Cufflinks	exon	1109963	1110423	.	+	.	gene_id "XLOC_000143"; transcript_id "TCONS_00000219"; exon_number "2"; gene_name "CG14339"; oId "FBtr0077954"; nearest_ref "FBtr0077954"; class_code "="; tss_id "TSS169";
2L	Cufflinks	exon	1110480	1110674	.	+	.	gene_id "XLOC_000143"; transcript_id "TCONS_00000219"; exon_number "3"; gene_name "CG14339"; oId "FBtr0077954"; nearest_ref "FBtr0077954"; class_code "="; tss_id "TSS169";
2L	Cufflinks	exon	1111264	1111397	.	+	.	gene_id "XLOC_000143"; transcript_id "TCONS_00000219"; exon_number "4"; gene_name "CG14339"; oId "FBtr0077954"; nearest_ref "FBtr0077954"; class_code "="; tss_id "TSS169";
2L	Cufflinks	exon	1111454	1111967	.	+	.	gene_id "XLOC_000143"; transcript_id "TCONS_00000219"; exon_number "5"; gene_name "CG14339"; oId "FBtr0077954"; nearest_ref "FBtr0077954"; class_code "="; tss_id "TSS169";
2L	Cufflinks	exon	1112028	1112444	.	+	.	gene_id "XLOC_000143"; transcript_id "TCONS_00000219"; exon_number "6"; gene_name "CG14339"; oId "FBtr0077954"; nearest_ref "FBtr0077954"; class_code "="; tss_id "TSS169";
2L	Cufflinks	exon	1112506	1112694	.	+	.	gene_id "XLOC_000143"; transcript_id "TCONS_00000219"; exon_number "7"; gene_name "CG14339"; oId "FBtr0077954"; nearest_ref "FBtr0077954"; class_code "="; tss_id "TSS169";
2L	Cufflinks	exon	1112941	1113152	.	+	.	gene_id "XLOC_000144"; transcript_id "TCONS_00000220"; exon_number "1"; gene_name "CG14340"; oId "FBtr0077955"; nearest_ref "FBtr0077955"; class_code "="; tss_id "TSS170";
2L	Cufflinks	exon	1113204	1113501	.	+	.	gene_id "XLOC_000144"; transcript_id "TCONS_00000220"; exon_number "2"; gene_name "CG14340"; oId "FBtr0077955"; nearest_ref "FBtr0077955"; class_code "="; tss_id "TSS170";
2L	Cufflinks	exon	1113559	1113765	.	+	.	gene_id "XLOC_000144"; transcript_id "TCONS_00000220"; exon_number "3"; gene_name "CG14340"; oId "FBtr0077955"; nearest_ref "FBtr0077955"; class_code "="; tss_id "TSS170";
2L	Cufflinks	exon	1113826	1114138	.	+	.	gene_id "XLOC_000144"; transcript_id "TCONS_00000220"; exon_number "4"; gene_name "CG14340"; oId "FBtr0077955"; nearest_ref "FBtr0077955"; class_code "="; tss_id "TSS170";
2L	Cufflinks	exon	1129316	1129505	.	+	.	gene_id "XLOC_000145"; transcript_id "TCONS_00000221"; exon_number "1"; gene_name "CG4552"; oId "FBtr0077956"; nearest_ref "FBtr0077956"; class_code "="; tss_id "TSS171";
2L	Cufflinks	exon	1129819	1131181	.	+	.	gene_id "XLOC_000145"; transcript_id "TCONS_00000221"; exon_number "2"; gene_name "CG4552"; oId "FBtr0077956"; nearest_ref "FBtr0077956"; class_code "="; tss_id "TSS171";
2L	Cufflinks	exon	1131264	1132411	.	+	.	gene_id "XLOC_000145"; transcript_id "TCONS_00000221"; exon_number "3"; gene_name "CG4552"; oId "FBtr0077956"; nearest_ref "FBtr0077956"; class_code "="; tss_id "TSS171";
2L	Cufflinks	exon	1134693	1135081	.	+	.	gene_id "XLOC_000146"; transcript_id "TCONS_00000222"; exon_number "1"; gene_name "CG4577"; oId "FBtr0077957"; nearest_ref "FBtr0077957"; class_code "="; tss_id "TSS172";
2L	Cufflinks	exon	1138621	1139067	.	+	.	gene_id "XLOC_000146"; transcript_id "TCONS_00000222"; exon_number "2"; gene_name "CG4577"; oId "FBtr0077957"; nearest_ref "FBtr0077957"; class_code "="; tss_id "TSS172";
2L	Cufflinks	exon	1139124	1139385	.	+	.	gene_id "XLOC_000146"; transcript_id "TCONS_00000222"; exon_number "3"; gene_name "CG4577"; oId "FBtr0077957"; nearest_ref "FBtr0077957"; class_code "="; tss_id "TSS172";
2L	Cufflinks	exon	1139483	1139763	.	+	.	gene_id "XLOC_000146"; transcript_id "TCONS_00000222"; exon_number "4"; gene_name "CG4577"; oId "FBtr0077957"; nearest_ref "FBtr0077957"; class_code "="; tss_id "TSS172";
2L	Cufflinks	exon	1139832	1140988	.	+	.	gene_id "XLOC_000146"; transcript_id "TCONS_00000222"; exon_number "5"; gene_name "CG4577"; oId "FBtr0077957"; nearest_ref "FBtr0077957"; class_code "="; tss_id "TSS172";
2L	Cufflinks	exon	1134693	1135081	.	+	.	gene_id "XLOC_000146"; transcript_id "TCONS_00000223"; exon_number "1"; gene_name "CG4577"; oId "FBtr0332271"; nearest_ref "FBtr0332271"; class_code "="; tss_id "TSS172";
2L	Cufflinks	exon	1138621	1139067	.	+	.	gene_id "XLOC_000146"; transcript_id "TCONS_00000223"; exon_number "2"; gene_name "CG4577"; oId "FBtr0332271"; nearest_ref "FBtr0332271"; class_code "="; tss_id "TSS172";
2L	Cufflinks	exon	1139124	1139385	.	+	.	gene_id "XLOC_000146"; transcript_id "TCONS_00000223"; exon_number "3"; gene_name "CG4577"; oId "FBtr0332271"; nearest_ref "FBtr0332271"; class_code "="; tss_id "TSS172";
2L	Cufflinks	exon	1139483	1139763	.	+	.	gene_id "XLOC_000146"; transcript_id "TCONS_00000223"; exon_number "4"; gene_name "CG4577"; oId "FBtr0332271"; nearest_ref "FBtr0332271"; class_code "="; tss_id "TSS172";
2L	Cufflinks	exon	1139829	1141156	.	+	.	gene_id "XLOC_000146"; transcript_id "TCONS_00000223"; exon_number "5"; gene_name "CG4577"; oId "FBtr0332271"; nearest_ref "FBtr0332271"; class_code "="; tss_id "TSS172";
2L	Cufflinks	exon	1138460	1139067	.	+	.	gene_id "XLOC_000146"; transcript_id "TCONS_00000224"; exon_number "1"; gene_name "CG4577"; oId "CUFF.323.3"; nearest_ref "FBtr0332271"; class_code "j"; tss_id "TSS173";
2L	Cufflinks	exon	1139124	1139385	.	+	.	gene_id "XLOC_000146"; transcript_id "TCONS_00000224"; exon_number "2"; gene_name "CG4577"; oId "CUFF.323.3"; nearest_ref "FBtr0332271"; class_code "j"; tss_id "TSS173";
2L	Cufflinks	exon	1139483	1140219	.	+	.	gene_id "XLOC_000146"; transcript_id "TCONS_00000224"; exon_number "3"; gene_name "CG4577"; oId "CUFF.323.3"; nearest_ref "FBtr0332271"; class_code "j"; tss_id "TSS173";
2L	Cufflinks	exon	1142869	1143216	.	+	.	gene_id "XLOC_000147"; transcript_id "TCONS_00000225"; exon_number "1"; gene_name "CR45717"; oId "FBtr0346497"; nearest_ref "FBtr0346497"; class_code "="; tss_id "TSS174";
2L	Cufflinks	exon	1143201	1143410	.	+	.	gene_id "XLOC_000147"; transcript_id "TCONS_00000226"; exon_number "1"; gene_name "MFS3"; oId "FBtr0077958"; nearest_ref "FBtr0077958"; class_code "="; tss_id "TSS175";
2L	Cufflinks	exon	1145444	1146472	.	+	.	gene_id "XLOC_000147"; transcript_id "TCONS_00000226"; exon_number "2"; gene_name "MFS3"; oId "FBtr0077958"; nearest_ref "FBtr0077958"; class_code "="; tss_id "TSS175";
2L	Cufflinks	exon	1146539	1146825	.	+	.	gene_id "XLOC_000147"; transcript_id "TCONS_00000226"; exon_number "3"; gene_name "MFS3"; oId "FBtr0077958"; nearest_ref "FBtr0077958"; class_code "="; tss_id "TSS175";
2L	Cufflinks	exon	1146893	1147395	.	+	.	gene_id "XLOC_000147"; transcript_id "TCONS_00000226"; exon_number "4"; gene_name "MFS3"; oId "FBtr0077958"; nearest_ref "FBtr0077958"; class_code "="; tss_id "TSS175";
2L	Cufflinks	exon	1147822	1149449	.	+	.	gene_id "XLOC_000148"; transcript_id "TCONS_00000227"; exon_number "1"; gene_name "CG4749"; oId "FBtr0077959"; nearest_ref "FBtr0077959"; class_code "="; tss_id "TSS176";
2L	Cufflinks	exon	1150766	1151764	.	+	.	gene_id "XLOC_000149"; transcript_id "TCONS_00000228"; exon_number "1"; gene_name "Vps29"; oId "FBtr0077960"; nearest_ref "FBtr0077960"; class_code "="; tss_id "TSS177";
2L	Cufflinks	exon	1158661	1158782	.	+	.	gene_id "XLOC_000150"; transcript_id "TCONS_00000230"; exon_number "1"; gene_name "Tango14"; oId "FBtr0331287"; nearest_ref "FBtr0331287"; class_code "="; tss_id "TSS178";
2L	Cufflinks	exon	1158857	1159467	.	+	.	gene_id "XLOC_000150"; transcript_id "TCONS_00000230"; exon_number "2"; gene_name "Tango14"; oId "FBtr0331287"; nearest_ref "FBtr0331287"; class_code "="; tss_id "TSS178";
2L	Cufflinks	exon	1159756	1160220	.	+	.	gene_id "XLOC_000150"; transcript_id "TCONS_00000230"; exon_number "3"; gene_name "Tango14"; oId "FBtr0331287"; nearest_ref "FBtr0331287"; class_code "="; tss_id "TSS178";
2L	Cufflinks	exon	1158661	1159467	.	+	.	gene_id "XLOC_000150"; transcript_id "TCONS_00000229"; exon_number "1"; gene_name "Tango14"; oId "FBtr0077961"; nearest_ref "FBtr0077961"; class_code "="; tss_id "TSS178";
2L	Cufflinks	exon	1159756	1160220	.	+	.	gene_id "XLOC_000150"; transcript_id "TCONS_00000229"; exon_number "2"; gene_name "Tango14"; oId "FBtr0077961"; nearest_ref "FBtr0077961"; class_code "="; tss_id "TSS178";
2L	Cufflinks	exon	1164443	1165080	.	+	.	gene_id "XLOC_000151"; transcript_id "TCONS_00000231"; exon_number "1"; gene_name "IntS14"; oId "FBtr0077962"; nearest_ref "FBtr0077962"; class_code "="; tss_id "TSS179";
2L	Cufflinks	exon	1165139	1166425	.	+	.	gene_id "XLOC_000151"; transcript_id "TCONS_00000231"; exon_number "2"; gene_name "IntS14"; oId "FBtr0077962"; nearest_ref "FBtr0077962"; class_code "="; tss_id "TSS179";
2L	Cufflinks	exon	1166506	1166922	.	+	.	gene_id "XLOC_000152"; transcript_id "TCONS_00000232"; exon_number "1"; gene_name "CG14341"; oId "FBtr0077964"; nearest_ref "FBtr0077964"; class_code "="; tss_id "TSS180";
2L	Cufflinks	exon	1166983	1167211	.	+	.	gene_id "XLOC_000152"; transcript_id "TCONS_00000232"; exon_number "2"; gene_name "CG14341"; oId "FBtr0077964"; nearest_ref "FBtr0077964"; class_code "="; tss_id "TSS180";
2L	Cufflinks	exon	1170181	1170363	.	+	.	gene_id "XLOC_000153"; transcript_id "TCONS_00000233"; exon_number "1"; gene_name "CG31922"; oId "FBtr0077965"; nearest_ref "FBtr0077965"; class_code "="; tss_id "TSS181";
2L	Cufflinks	exon	1170419	1170553	.	+	.	gene_id "XLOC_000153"; transcript_id "TCONS_00000233"; exon_number "2"; gene_name "CG31922"; oId "FBtr0077965"; nearest_ref "FBtr0077965"; class_code "="; tss_id "TSS181";
2L	Cufflinks	exon	1170611	1170789	.	+	.	gene_id "XLOC_000153"; transcript_id "TCONS_00000233"; exon_number "3"; gene_name "CG31922"; oId "FBtr0077965"; nearest_ref "FBtr0077965"; class_code "="; tss_id "TSS181";
2L	Cufflinks	exon	1173009	1173319	.	+	.	gene_id "XLOC_000154"; transcript_id "TCONS_00000234"; exon_number "1"; gene_name "CG4887"; oId "FBtr0331288"; nearest_ref "FBtr0331288"; class_code "="; tss_id "TSS182";
2L	Cufflinks	exon	1173380	1173829	.	+	.	gene_id "XLOC_000154"; transcript_id "TCONS_00000234"; exon_number "2"; gene_name "CG4887"; oId "FBtr0331288"; nearest_ref "FBtr0331288"; class_code "="; tss_id "TSS182";
2L	Cufflinks	exon	1173884	1174130	.	+	.	gene_id "XLOC_000154"; transcript_id "TCONS_00000234"; exon_number "3"; gene_name "CG4887"; oId "FBtr0331288"; nearest_ref "FBtr0331288"; class_code "="; tss_id "TSS182";
2L	Cufflinks	exon	1174197	1174266	.	+	.	gene_id "XLOC_000154"; transcript_id "TCONS_00000234"; exon_number "4"; gene_name "CG4887"; oId "FBtr0331288"; nearest_ref "FBtr0331288"; class_code "="; tss_id "TSS182";
2L	Cufflinks	exon	1174497	1174570	.	+	.	gene_id "XLOC_000154"; transcript_id "TCONS_00000234"; exon_number "5"; gene_name "CG4887"; oId "FBtr0331288"; nearest_ref "FBtr0331288"; class_code "="; tss_id "TSS182";
2L	Cufflinks	exon	1174910	1174987	.	+	.	gene_id "XLOC_000154"; transcript_id "TCONS_00000234"; exon_number "6"; gene_name "CG4887"; oId "FBtr0331288"; nearest_ref "FBtr0331288"; class_code "="; tss_id "TSS182";
2L	Cufflinks	exon	1175047	1175173	.	+	.	gene_id "XLOC_000154"; transcript_id "TCONS_00000234"; exon_number "7"; gene_name "CG4887"; oId "FBtr0331288"; nearest_ref "FBtr0331288"; class_code "="; tss_id "TSS182";
2L	Cufflinks	exon	1175287	1175523	.	+	.	gene_id "XLOC_000154"; transcript_id "TCONS_00000234"; exon_number "8"; gene_name "CG4887"; oId "FBtr0331288"; nearest_ref "FBtr0331288"; class_code "="; tss_id "TSS182";
2L	Cufflinks	exon	1175579	1176043	.	+	.	gene_id "XLOC_000154"; transcript_id "TCONS_00000234"; exon_number "9"; gene_name "CG4887"; oId "FBtr0331288"; nearest_ref "FBtr0331288"; class_code "="; tss_id "TSS182";
2L	Cufflinks	exon	1176101	1176881	.	+	.	gene_id "XLOC_000154"; transcript_id "TCONS_00000234"; exon_number "10"; gene_name "CG4887"; oId "FBtr0331288"; nearest_ref "FBtr0331288"; class_code "="; tss_id "TSS182";
2L	Cufflinks	exon	1176942	1177191	.	+	.	gene_id "XLOC_000154"; transcript_id "TCONS_00000234"; exon_number "11"; gene_name "CG4887"; oId "FBtr0331288"; nearest_ref "FBtr0331288"; class_code "="; tss_id "TSS182";
2L	Cufflinks	exon	1177256	1177589	.	+	.	gene_id "XLOC_000154"; transcript_id "TCONS_00000234"; exon_number "12"; gene_name "CG4887"; oId "FBtr0331288"; nearest_ref "FBtr0331288"; class_code "="; tss_id "TSS182";
2L	Cufflinks	exon	1177690	1177861	.	+	.	gene_id "XLOC_000155"; transcript_id "TCONS_00000237"; exon_number "1"; gene_name "CG4896"; oId "FBtr0335394"; nearest_ref "FBtr0335394"; class_code "="; tss_id "TSS183";
2L	Cufflinks	exon	1177948	1178044	.	+	.	gene_id "XLOC_000155"; transcript_id "TCONS_00000237"; exon_number "2"; gene_name "CG4896"; oId "FBtr0335394"; nearest_ref "FBtr0335394"; class_code "="; tss_id "TSS183";
2L	Cufflinks	exon	1178108	1178467	.	+	.	gene_id "XLOC_000155"; transcript_id "TCONS_00000237"; exon_number "3"; gene_name "CG4896"; oId "FBtr0335394"; nearest_ref "FBtr0335394"; class_code "="; tss_id "TSS183";
2L	Cufflinks	exon	1178841	1179069	.	+	.	gene_id "XLOC_000155"; transcript_id "TCONS_00000237"; exon_number "4"; gene_name "CG4896"; oId "FBtr0335394"; nearest_ref "FBtr0335394"; class_code "="; tss_id "TSS183";
2L	Cufflinks	exon	1179127	1179196	.	+	.	gene_id "XLOC_000155"; transcript_id "TCONS_00000237"; exon_number "5"; gene_name "CG4896"; oId "FBtr0335394"; nearest_ref "FBtr0335394"; class_code "="; tss_id "TSS183";
2L	Cufflinks	exon	1179860	1179937	.	+	.	gene_id "XLOC_000155"; transcript_id "TCONS_00000237"; exon_number "6"; gene_name "CG4896"; oId "FBtr0335394"; nearest_ref "FBtr0335394"; class_code "="; tss_id "TSS183";
2L	Cufflinks	exon	1179997	1180123	.	+	.	gene_id "XLOC_000155"; transcript_id "TCONS_00000237"; exon_number "7"; gene_name "CG4896"; oId "FBtr0335394"; nearest_ref "FBtr0335394"; class_code "="; tss_id "TSS183";
2L	Cufflinks	exon	1180213	1180449	.	+	.	gene_id "XLOC_000155"; transcript_id "TCONS_00000237"; exon_number "8"; gene_name "CG4896"; oId "FBtr0335394"; nearest_ref "FBtr0335394"; class_code "="; tss_id "TSS183";
2L	Cufflinks	exon	1180513	1180926	.	+	.	gene_id "XLOC_000155"; transcript_id "TCONS_00000237"; exon_number "9"; gene_name "CG4896"; oId "FBtr0335394"; nearest_ref "FBtr0335394"; class_code "="; tss_id "TSS183";
2L	Cufflinks	exon	1180995	1181793	.	+	.	gene_id "XLOC_000155"; transcript_id "TCONS_00000237"; exon_number "10"; gene_name "CG4896"; oId "FBtr0335394"; nearest_ref "FBtr0335394"; class_code "="; tss_id "TSS183";
2L	Cufflinks	exon	1181855	1182104	.	+	.	gene_id "XLOC_000155"; transcript_id "TCONS_00000237"; exon_number "11"; gene_name "CG4896"; oId "FBtr0335394"; nearest_ref "FBtr0335394"; class_code "="; tss_id "TSS183";
2L	Cufflinks	exon	1182170	1182454	.	+	.	gene_id "XLOC_000155"; transcript_id "TCONS_00000237"; exon_number "12"; gene_name "CG4896"; oId "FBtr0335394"; nearest_ref "FBtr0335394"; class_code "="; tss_id "TSS183";
2L	Cufflinks	exon	1177690	1177868	.	+	.	gene_id "XLOC_000155"; transcript_id "TCONS_00000239"; exon_number "1"; gene_name "CG4896"; oId "FBtr0344790"; nearest_ref "FBtr0344790"; class_code "="; tss_id "TSS183";
2L	Cufflinks	exon	1177948	1178044	.	+	.	gene_id "XLOC_000155"; transcript_id "TCONS_00000239"; exon_number "2"; gene_name "CG4896"; oId "FBtr0344790"; nearest_ref "FBtr0344790"; class_code "="; tss_id "TSS183";
2L	Cufflinks	exon	1178108	1178467	.	+	.	gene_id "XLOC_000155"; transcript_id "TCONS_00000239"; exon_number "3"; gene_name "CG4896"; oId "FBtr0344790"; nearest_ref "FBtr0344790"; class_code "="; tss_id "TSS183";
2L	Cufflinks	exon	1178847	1179069	.	+	.	gene_id "XLOC_000155"; transcript_id "TCONS_00000239"; exon_number "4"; gene_name "CG4896"; oId "FBtr0344790"; nearest_ref "FBtr0344790"; class_code "="; tss_id "TSS183";
2L	Cufflinks	exon	1179127	1179196	.	+	.	gene_id "XLOC_000155"; transcript_id "TCONS_00000239"; exon_number "5"; gene_name "CG4896"; oId "FBtr0344790"; nearest_ref "FBtr0344790"; class_code "="; tss_id "TSS183";
2L	Cufflinks	exon	1179452	1179525	.	+	.	gene_id "XLOC_000155"; transcript_id "TCONS_00000239"; exon_number "6"; gene_name "CG4896"; oId "FBtr0344790"; nearest_ref "FBtr0344790"; class_code "="; tss_id "TSS183";
2L	Cufflinks	exon	1179860	1179937	.	+	.	gene_id "XLOC_000155"; transcript_id "TCONS_00000239"; exon_number "7"; gene_name "CG4896"; oId "FBtr0344790"; nearest_ref "FBtr0344790"; class_code "="; tss_id "TSS183";
2L	Cufflinks	exon	1179997	1180123	.	+	.	gene_id "XLOC_000155"; transcript_id "TCONS_00000239"; exon_number "8"; gene_name "CG4896"; oId "FBtr0344790"; nearest_ref "FBtr0344790"; class_code "="; tss_id "TSS183";
2L	Cufflinks	exon	1180213	1180449	.	+	.	gene_id "XLOC_000155"; transcript_id "TCONS_00000239"; exon_number "9"; gene_name "CG4896"; oId "FBtr0344790"; nearest_ref "FBtr0344790"; class_code "="; tss_id "TSS183";
2L	Cufflinks	exon	1180513	1180926	.	+	.	gene_id "XLOC_000155"; transcript_id "TCONS_00000239"; exon_number "10"; gene_name "CG4896"; oId "FBtr0344790"; nearest_ref "FBtr0344790"; class_code "="; tss_id "TSS183";
2L	Cufflinks	exon	1180995	1181793	.	+	.	gene_id "XLOC_000155"; transcript_id "TCONS_00000239"; exon_number "11"; gene_name "CG4896"; oId "FBtr0344790"; nearest_ref "FBtr0344790"; class_code "="; tss_id "TSS183";
2L	Cufflinks	exon	1181855	1182104	.	+	.	gene_id "XLOC_000155"; transcript_id "TCONS_00000239"; exon_number "12"; gene_name "CG4896"; oId "FBtr0344790"; nearest_ref "FBtr0344790"; class_code "="; tss_id "TSS183";
2L	Cufflinks	exon	1182170	1182454	.	+	.	gene_id "XLOC_000155"; transcript_id "TCONS_00000239"; exon_number "13"; gene_name "CG4896"; oId "FBtr0344790"; nearest_ref "FBtr0344790"; class_code "="; tss_id "TSS183";
2L	Cufflinks	exon	1177690	1178044	.	+	.	gene_id "XLOC_000155"; transcript_id "TCONS_00000238"; exon_number "1"; gene_name "CG4896"; oId "FBtr0335395"; nearest_ref "FBtr0335395"; class_code "="; tss_id "TSS183";
2L	Cufflinks	exon	1178108	1178467	.	+	.	gene_id "XLOC_000155"; transcript_id "TCONS_00000238"; exon_number "2"; gene_name "CG4896"; oId "FBtr0335395"; nearest_ref "FBtr0335395"; class_code "="; tss_id "TSS183";
2L	Cufflinks	exon	1178841	1179069	.	+	.	gene_id "XLOC_000155"; transcript_id "TCONS_00000238"; exon_number "3"; gene_name "CG4896"; oId "FBtr0335395"; nearest_ref "FBtr0335395"; class_code "="; tss_id "TSS183";
2L	Cufflinks	exon	1179127	1179937	.	+	.	gene_id "XLOC_000155"; transcript_id "TCONS_00000238"; exon_number "4"; gene_name "CG4896"; oId "FBtr0335395"; nearest_ref "FBtr0335395"; class_code "="; tss_id "TSS183";
2L	Cufflinks	exon	1179997	1180449	.	+	.	gene_id "XLOC_000155"; transcript_id "TCONS_00000238"; exon_number "5"; gene_name "CG4896"; oId "FBtr0335395"; nearest_ref "FBtr0335395"; class_code "="; tss_id "TSS183";
2L	Cufflinks	exon	1180513	1180926	.	+	.	gene_id "XLOC_000155"; transcript_id "TCONS_00000238"; exon_number "6"; gene_name "CG4896"; oId "FBtr0335395"; nearest_ref "FBtr0335395"; class_code "="; tss_id "TSS183";
2L	Cufflinks	exon	1180995	1181793	.	+	.	gene_id "XLOC_000155"; transcript_id "TCONS_00000238"; exon_number "7"; gene_name "CG4896"; oId "FBtr0335395"; nearest_ref "FBtr0335395"; class_code "="; tss_id "TSS183";
2L	Cufflinks	exon	1181855	1182104	.	+	.	gene_id "XLOC_000155"; transcript_id "TCONS_00000238"; exon_number "8"; gene_name "CG4896"; oId "FBtr0335395"; nearest_ref "FBtr0335395"; class_code "="; tss_id "TSS183";
2L	Cufflinks	exon	1182170	1182454	.	+	.	gene_id "XLOC_000155"; transcript_id "TCONS_00000238"; exon_number "9"; gene_name "CG4896"; oId "FBtr0335395"; nearest_ref "FBtr0335395"; class_code "="; tss_id "TSS183";
2L	Cufflinks	exon	1177690	1177861	.	+	.	gene_id "XLOC_000155"; transcript_id "TCONS_00000236"; exon_number "1"; gene_name "CG4896"; oId "FBtr0308698"; nearest_ref "FBtr0308698"; class_code "="; tss_id "TSS183";
2L	Cufflinks	exon	1177948	1178044	.	+	.	gene_id "XLOC_000155"; transcript_id "TCONS_00000236"; exon_number "2"; gene_name "CG4896"; oId "FBtr0308698"; nearest_ref "FBtr0308698"; class_code "="; tss_id "TSS183";
2L	Cufflinks	exon	1178108	1178467	.	+	.	gene_id "XLOC_000155"; transcript_id "TCONS_00000236"; exon_number "3"; gene_name "CG4896"; oId "FBtr0308698"; nearest_ref "FBtr0308698"; class_code "="; tss_id "TSS183";
2L	Cufflinks	exon	1178841	1179069	.	+	.	gene_id "XLOC_000155"; transcript_id "TCONS_00000236"; exon_number "4"; gene_name "CG4896"; oId "FBtr0308698"; nearest_ref "FBtr0308698"; class_code "="; tss_id "TSS183";
2L	Cufflinks	exon	1179127	1179937	.	+	.	gene_id "XLOC_000155"; transcript_id "TCONS_00000236"; exon_number "5"; gene_name "CG4896"; oId "FBtr0308698"; nearest_ref "FBtr0308698"; class_code "="; tss_id "TSS183";
2L	Cufflinks	exon	1179997	1180123	.	+	.	gene_id "XLOC_000155"; transcript_id "TCONS_00000236"; exon_number "6"; gene_name "CG4896"; oId "FBtr0308698"; nearest_ref "FBtr0308698"; class_code "="; tss_id "TSS183";
2L	Cufflinks	exon	1180213	1180449	.	+	.	gene_id "XLOC_000155"; transcript_id "TCONS_00000236"; exon_number "7"; gene_name "CG4896"; oId "FBtr0308698"; nearest_ref "FBtr0308698"; class_code "="; tss_id "TSS183";
2L	Cufflinks	exon	1180513	1180926	.	+	.	gene_id "XLOC_000155"; transcript_id "TCONS_00000236"; exon_number "8"; gene_name "CG4896"; oId "FBtr0308698"; nearest_ref "FBtr0308698"; class_code "="; tss_id "TSS183";
2L	Cufflinks	exon	1180995	1181793	.	+	.	gene_id "XLOC_000155"; transcript_id "TCONS_00000236"; exon_number "9"; gene_name "CG4896"; oId "FBtr0308698"; nearest_ref "FBtr0308698"; class_code "="; tss_id "TSS183";
2L	Cufflinks	exon	1181855	1182104	.	+	.	gene_id "XLOC_000155"; transcript_id "TCONS_00000236"; exon_number "10"; gene_name "CG4896"; oId "FBtr0308698"; nearest_ref "FBtr0308698"; class_code "="; tss_id "TSS183";
2L	Cufflinks	exon	1182170	1182454	.	+	.	gene_id "XLOC_000155"; transcript_id "TCONS_00000236"; exon_number "11"; gene_name "CG4896"; oId "FBtr0308698"; nearest_ref "FBtr0308698"; class_code "="; tss_id "TSS183";
2L	Cufflinks	exon	1177690	1177861	.	+	.	gene_id "XLOC_000155"; transcript_id "TCONS_00000235"; exon_number "1"; gene_name "CG4896"; oId "FBtr0077968"; nearest_ref "FBtr0077968"; class_code "="; tss_id "TSS183";
2L	Cufflinks	exon	1177948	1178044	.	+	.	gene_id "XLOC_000155"; transcript_id "TCONS_00000235"; exon_number "2"; gene_name "CG4896"; oId "FBtr0077968"; nearest_ref "FBtr0077968"; class_code "="; tss_id "TSS183";
2L	Cufflinks	exon	1178108	1178467	.	+	.	gene_id "XLOC_000155"; transcript_id "TCONS_00000235"; exon_number "3"; gene_name "CG4896"; oId "FBtr0077968"; nearest_ref "FBtr0077968"; class_code "="; tss_id "TSS183";
2L	Cufflinks	exon	1178841	1179069	.	+	.	gene_id "XLOC_000155"; transcript_id "TCONS_00000235"; exon_number "4"; gene_name "CG4896"; oId "FBtr0077968"; nearest_ref "FBtr0077968"; class_code "="; tss_id "TSS183";
2L	Cufflinks	exon	1179127	1179196	.	+	.	gene_id "XLOC_000155"; transcript_id "TCONS_00000235"; exon_number "5"; gene_name "CG4896"; oId "FBtr0077968"; nearest_ref "FBtr0077968"; class_code "="; tss_id "TSS183";
2L	Cufflinks	exon	1179452	1179525	.	+	.	gene_id "XLOC_000155"; transcript_id "TCONS_00000235"; exon_number "6"; gene_name "CG4896"; oId "FBtr0077968"; nearest_ref "FBtr0077968"; class_code "="; tss_id "TSS183";
2L	Cufflinks	exon	1179860	1179937	.	+	.	gene_id "XLOC_000155"; transcript_id "TCONS_00000235"; exon_number "7"; gene_name "CG4896"; oId "FBtr0077968"; nearest_ref "FBtr0077968"; class_code "="; tss_id "TSS183";
2L	Cufflinks	exon	1179997	1180123	.	+	.	gene_id "XLOC_000155"; transcript_id "TCONS_00000235"; exon_number "8"; gene_name "CG4896"; oId "FBtr0077968"; nearest_ref "FBtr0077968"; class_code "="; tss_id "TSS183";
2L	Cufflinks	exon	1180213	1180449	.	+	.	gene_id "XLOC_000155"; transcript_id "TCONS_00000235"; exon_number "9"; gene_name "CG4896"; oId "FBtr0077968"; nearest_ref "FBtr0077968"; class_code "="; tss_id "TSS183";
2L	Cufflinks	exon	1180513	1180926	.	+	.	gene_id "XLOC_000155"; transcript_id "TCONS_00000235"; exon_number "10"; gene_name "CG4896"; oId "FBtr0077968"; nearest_ref "FBtr0077968"; class_code "="; tss_id "TSS183";
2L	Cufflinks	exon	1180995	1181793	.	+	.	gene_id "XLOC_000155"; transcript_id "TCONS_00000235"; exon_number "11"; gene_name "CG4896"; oId "FBtr0077968"; nearest_ref "FBtr0077968"; class_code "="; tss_id "TSS183";
2L	Cufflinks	exon	1181855	1182104	.	+	.	gene_id "XLOC_000155"; transcript_id "TCONS_00000235"; exon_number "12"; gene_name "CG4896"; oId "FBtr0077968"; nearest_ref "FBtr0077968"; class_code "="; tss_id "TSS183";
2L	Cufflinks	exon	1182170	1182454	.	+	.	gene_id "XLOC_000155"; transcript_id "TCONS_00000235"; exon_number "13"; gene_name "CG4896"; oId "FBtr0077968"; nearest_ref "FBtr0077968"; class_code "="; tss_id "TSS183";
2L	Cufflinks	exon	1184065	1184254	.	+	.	gene_id "XLOC_000156"; transcript_id "TCONS_00000240"; exon_number "1"; gene_name "Tgt"; oId "FBtr0077971"; nearest_ref "FBtr0077971"; class_code "="; tss_id "TSS184";
2L	Cufflinks	exon	1184323	1185698	.	+	.	gene_id "XLOC_000156"; transcript_id "TCONS_00000240"; exon_number "2"; gene_name "Tgt"; oId "FBtr0077971"; nearest_ref "FBtr0077971"; class_code "="; tss_id "TSS184";
2L	Cufflinks	exon	1185757	1186015	.	+	.	gene_id "XLOC_000157"; transcript_id "TCONS_00000241"; exon_number "1"; gene_name "CG5001"; oId "FBtr0307056"; nearest_ref "FBtr0307056"; class_code "="; tss_id "TSS185";
2L	Cufflinks	exon	1191403	1191534	.	+	.	gene_id "XLOC_000157"; transcript_id "TCONS_00000241"; exon_number "2"; gene_name "CG5001"; oId "FBtr0307056"; nearest_ref "FBtr0307056"; class_code "="; tss_id "TSS185";
2L	Cufflinks	exon	1191599	1191909	.	+	.	gene_id "XLOC_000157"; transcript_id "TCONS_00000241"; exon_number "3"; gene_name "CG5001"; oId "FBtr0307056"; nearest_ref "FBtr0307056"; class_code "="; tss_id "TSS185";
2L	Cufflinks	exon	1191970	1192198	.	+	.	gene_id "XLOC_000157"; transcript_id "TCONS_00000241"; exon_number "4"; gene_name "CG5001"; oId "FBtr0307056"; nearest_ref "FBtr0307056"; class_code "="; tss_id "TSS185";
2L	Cufflinks	exon	1192256	1192625	.	+	.	gene_id "XLOC_000157"; transcript_id "TCONS_00000241"; exon_number "5"; gene_name "CG5001"; oId "FBtr0307056"; nearest_ref "FBtr0307056"; class_code "="; tss_id "TSS185";
2L	Cufflinks	exon	1196216	1196807	.	+	.	gene_id "XLOC_000157"; transcript_id "TCONS_00000241"; exon_number "6"; gene_name "CG5001"; oId "FBtr0307056"; nearest_ref "FBtr0307056"; class_code "="; tss_id "TSS185";
2L	Cufflinks	exon	1186254	1186452	.	+	.	gene_id "XLOC_000157"; transcript_id "TCONS_00000243"; exon_number "1"; gene_name "CG5001"; oId "FBtr0307057"; nearest_ref "FBtr0307057"; class_code "="; tss_id "TSS186";
2L	Cufflinks	exon	1191403	1191538	.	+	.	gene_id "XLOC_000157"; transcript_id "TCONS_00000243"; exon_number "2"; gene_name "CG5001"; oId "FBtr0307057"; nearest_ref "FBtr0307057"; class_code "="; tss_id "TSS186";
2L	Cufflinks	exon	1191599	1191909	.	+	.	gene_id "XLOC_000157"; transcript_id "TCONS_00000243"; exon_number "3"; gene_name "CG5001"; oId "FBtr0307057"; nearest_ref "FBtr0307057"; class_code "="; tss_id "TSS186";
2L	Cufflinks	exon	1191970	1192198	.	+	.	gene_id "XLOC_000157"; transcript_id "TCONS_00000243"; exon_number "4"; gene_name "CG5001"; oId "FBtr0307057"; nearest_ref "FBtr0307057"; class_code "="; tss_id "TSS186";
2L	Cufflinks	exon	1192268	1192625	.	+	.	gene_id "XLOC_000157"; transcript_id "TCONS_00000243"; exon_number "5"; gene_name "CG5001"; oId "FBtr0307057"; nearest_ref "FBtr0307057"; class_code "="; tss_id "TSS186";
2L	Cufflinks	exon	1196216	1196807	.	+	.	gene_id "XLOC_000157"; transcript_id "TCONS_00000243"; exon_number "6"; gene_name "CG5001"; oId "FBtr0307057"; nearest_ref "FBtr0307057"; class_code "="; tss_id "TSS186";
2L	Cufflinks	exon	1186254	1186452	.	+	.	gene_id "XLOC_000157"; transcript_id "TCONS_00000242"; exon_number "1"; gene_name "CG5001"; oId "FBtr0077972"; nearest_ref "FBtr0077972"; class_code "="; tss_id "TSS186";
2L	Cufflinks	exon	1191403	1191534	.	+	.	gene_id "XLOC_000157"; transcript_id "TCONS_00000242"; exon_number "2"; gene_name "CG5001"; oId "FBtr0077972"; nearest_ref "FBtr0077972"; class_code "="; tss_id "TSS186";
2L	Cufflinks	exon	1191599	1191909	.	+	.	gene_id "XLOC_000157"; transcript_id "TCONS_00000242"; exon_number "3"; gene_name "CG5001"; oId "FBtr0077972"; nearest_ref "FBtr0077972"; class_code "="; tss_id "TSS186";
2L	Cufflinks	exon	1191970	1192198	.	+	.	gene_id "XLOC_000157"; transcript_id "TCONS_00000242"; exon_number "4"; gene_name "CG5001"; oId "FBtr0077972"; nearest_ref "FBtr0077972"; class_code "="; tss_id "TSS186";
2L	Cufflinks	exon	1192256	1192625	.	+	.	gene_id "XLOC_000157"; transcript_id "TCONS_00000242"; exon_number "5"; gene_name "CG5001"; oId "FBtr0077972"; nearest_ref "FBtr0077972"; class_code "="; tss_id "TSS186";
2L	Cufflinks	exon	1196216	1196807	.	+	.	gene_id "XLOC_000157"; transcript_id "TCONS_00000242"; exon_number "6"; gene_name "CG5001"; oId "FBtr0077972"; nearest_ref "FBtr0077972"; class_code "="; tss_id "TSS186";
2L	Cufflinks	exon	1199412	1199924	.	+	.	gene_id "XLOC_000158"; transcript_id "TCONS_00000245"; exon_number "1"; gene_name "CG43348"; oId "FBtr0335380"; nearest_ref "FBtr0335380"; class_code "="; tss_id "TSS187";
2L	Cufflinks	exon	1200205	1200663	.	+	.	gene_id "XLOC_000159"; transcript_id "TCONS_00000247"; exon_number "1"; gene_name "CG43349"; oId "FBtr0335381"; nearest_ref "FBtr0335381"; class_code "="; tss_id "TSS188";
2L	Cufflinks	exon	1200671	1201220	.	+	.	gene_id "XLOC_000160"; transcript_id "TCONS_00000248"; exon_number "1"; gene_name "CG5011"; oId "FBtr0335382"; nearest_ref "FBtr0335382"; class_code "="; tss_id "TSS189";
2L	Cufflinks	exon	1204215	1204464	.	+	.	gene_id "XLOC_000161"; transcript_id "TCONS_00000250"; exon_number "1"; gene_name "CG14342"; oId "FBtr0114498"; nearest_ref "FBtr0114498"; class_code "="; tss_id "TSS191";
2L	Cufflinks	exon	1204565	1204687	.	+	.	gene_id "XLOC_000161"; transcript_id "TCONS_00000250"; exon_number "2"; gene_name "CG14342"; oId "FBtr0114498"; nearest_ref "FBtr0114498"; class_code "="; tss_id "TSS191";
2L	Cufflinks	exon	1204763	1204841	.	+	.	gene_id "XLOC_000161"; transcript_id "TCONS_00000250"; exon_number "3"; gene_name "CG14342"; oId "FBtr0114498"; nearest_ref "FBtr0114498"; class_code "="; tss_id "TSS191";
2L	Cufflinks	exon	1204901	1205250	.	+	.	gene_id "XLOC_000161"; transcript_id "TCONS_00000250"; exon_number "4"; gene_name "CG14342"; oId "FBtr0114498"; nearest_ref "FBtr0114498"; class_code "="; tss_id "TSS191";
2L	Cufflinks	exon	1219293	1219591	.	+	.	gene_id "XLOC_000162"; transcript_id "TCONS_00000251"; exon_number "1"; gene_name "CG42329"; oId "FBtr0299796"; nearest_ref "FBtr0299796"; class_code "="; tss_id "TSS192";
2L	Cufflinks	exon	1219657	1220035	.	+	.	gene_id "XLOC_000162"; transcript_id "TCONS_00000251"; exon_number "2"; gene_name "CG42329"; oId "FBtr0299796"; nearest_ref "FBtr0299796"; class_code "="; tss_id "TSS192";
2L	Cufflinks	exon	1227702	1227763	.	+	.	gene_id "XLOC_000162"; transcript_id "TCONS_00000251"; exon_number "3"; gene_name "CG42329"; oId "FBtr0299796"; nearest_ref "FBtr0299796"; class_code "="; tss_id "TSS192";
2L	Cufflinks	exon	1227828	1228137	.	+	.	gene_id "XLOC_000162"; transcript_id "TCONS_00000251"; exon_number "4"; gene_name "CG42329"; oId "FBtr0299796"; nearest_ref "FBtr0299796"; class_code "="; tss_id "TSS192";
2L	Cufflinks	exon	1228192	1228408	.	+	.	gene_id "XLOC_000162"; transcript_id "TCONS_00000251"; exon_number "5"; gene_name "CG42329"; oId "FBtr0299796"; nearest_ref "FBtr0299796"; class_code "="; tss_id "TSS192";
2L	Cufflinks	exon	1228465	1228652	.	+	.	gene_id "XLOC_000162"; transcript_id "TCONS_00000251"; exon_number "6"; gene_name "CG42329"; oId "FBtr0299796"; nearest_ref "FBtr0299796"; class_code "="; tss_id "TSS192";
2L	Cufflinks	exon	1228714	1229185	.	+	.	gene_id "XLOC_000162"; transcript_id "TCONS_00000251"; exon_number "7"; gene_name "CG42329"; oId "FBtr0299796"; nearest_ref "FBtr0299796"; class_code "="; tss_id "TSS192";
2L	Cufflinks	exon	1229253	1229802	.	+	.	gene_id "XLOC_000162"; transcript_id "TCONS_00000251"; exon_number "8"; gene_name "CG42329"; oId "FBtr0299796"; nearest_ref "FBtr0299796"; class_code "="; tss_id "TSS192";
2L	Cufflinks	exon	1240036	1240970	.	+	.	gene_id "XLOC_000163"; transcript_id "TCONS_00000252"; exon_number "1"; gene_name "CG5397"; oId "FBtr0335383"; nearest_ref "FBtr0335383"; class_code "="; tss_id "TSS193";
2L	Cufflinks	exon	1241051	1243018	.	+	.	gene_id "XLOC_000163"; transcript_id "TCONS_00000252"; exon_number "2"; gene_name "CG5397"; oId "FBtr0335383"; nearest_ref "FBtr0335383"; class_code "="; tss_id "TSS193";
2L	Cufflinks	exon	1256417	1256945	.	+	.	gene_id "XLOC_000164"; transcript_id "TCONS_00000253"; exon_number "1"; gene_name "robo3"; oId "FBtr0335384"; nearest_ref "FBtr0335384"; class_code "="; tss_id "TSS194";
2L	Cufflinks	exon	1273585	1273778	.	+	.	gene_id "XLOC_000164"; transcript_id "TCONS_00000253"; exon_number "2"; gene_name "robo3"; oId "FBtr0335384"; nearest_ref "FBtr0335384"; class_code "="; tss_id "TSS194";
2L	Cufflinks	exon	1280599	1280701	.	+	.	gene_id "XLOC_000164"; transcript_id "TCONS_00000253"; exon_number "3"; gene_name "robo3"; oId "FBtr0335384"; nearest_ref "FBtr0335384"; class_code "="; tss_id "TSS194";
2L	Cufflinks	exon	1284606	1284890	.	+	.	gene_id "XLOC_000164"; transcript_id "TCONS_00000253"; exon_number "4"; gene_name "robo3"; oId "FBtr0335384"; nearest_ref "FBtr0335384"; class_code "="; tss_id "TSS194";
2L	Cufflinks	exon	1285304	1285444	.	+	.	gene_id "XLOC_000164"; transcript_id "TCONS_00000253"; exon_number "5"; gene_name "robo3"; oId "FBtr0335384"; nearest_ref "FBtr0335384"; class_code "="; tss_id "TSS194";
2L	Cufflinks	exon	1285506	1285637	.	+	.	gene_id "XLOC_000164"; transcript_id "TCONS_00000253"; exon_number "6"; gene_name "robo3"; oId "FBtr0335384"; nearest_ref "FBtr0335384"; class_code "="; tss_id "TSS194";
2L	Cufflinks	exon	1285745	1287049	.	+	.	gene_id "XLOC_000164"; transcript_id "TCONS_00000253"; exon_number "7"; gene_name "robo3"; oId "FBtr0335384"; nearest_ref "FBtr0335384"; class_code "="; tss_id "TSS194";
2L	Cufflinks	exon	1287161	1287259	.	+	.	gene_id "XLOC_000164"; transcript_id "TCONS_00000253"; exon_number "8"; gene_name "robo3"; oId "FBtr0335384"; nearest_ref "FBtr0335384"; class_code "="; tss_id "TSS194";
2L	Cufflinks	exon	1287501	1287741	.	+	.	gene_id "XLOC_000164"; transcript_id "TCONS_00000253"; exon_number "9"; gene_name "robo3"; oId "FBtr0335384"; nearest_ref "FBtr0335384"; class_code "="; tss_id "TSS194";
2L	Cufflinks	exon	1288133	1288293	.	+	.	gene_id "XLOC_000164"; transcript_id "TCONS_00000253"; exon_number "10"; gene_name "robo3"; oId "FBtr0335384"; nearest_ref "FBtr0335384"; class_code "="; tss_id "TSS194";
2L	Cufflinks	exon	1289455	1289728	.	+	.	gene_id "XLOC_000164"; transcript_id "TCONS_00000253"; exon_number "11"; gene_name "robo3"; oId "FBtr0335384"; nearest_ref "FBtr0335384"; class_code "="; tss_id "TSS194";
2L	Cufflinks	exon	1292648	1296596	.	+	.	gene_id "XLOC_000164"; transcript_id "TCONS_00000253"; exon_number "12"; gene_name "robo3"; oId "FBtr0335384"; nearest_ref "FBtr0335384"; class_code "="; tss_id "TSS194";
2L	Cufflinks	exon	1329161	1329324	.	+	.	gene_id "XLOC_000165"; transcript_id "TCONS_00000254"; exon_number "1"; gene_name "a5"; oId "FBtr0077922"; nearest_ref "FBtr0077922"; class_code "="; tss_id "TSS195";
2L	Cufflinks	exon	1329382	1329993	.	+	.	gene_id "XLOC_000165"; transcript_id "TCONS_00000254"; exon_number "2"; gene_name "a5"; oId "FBtr0077922"; nearest_ref "FBtr0077922"; class_code "="; tss_id "TSS195";
2L	Cufflinks	exon	1334128	1334759	.	+	.	gene_id "XLOC_000166"; transcript_id "TCONS_00000255"; exon_number "1"; gene_name "CG5440"; oId "FBtr0343837"; nearest_ref "FBtr0343837"; class_code "="; tss_id "TSS196";
2L	Cufflinks	exon	1334819	1335514	.	+	.	gene_id "XLOC_000166"; transcript_id "TCONS_00000255"; exon_number "2"; gene_name "CG5440"; oId "FBtr0343837"; nearest_ref "FBtr0343837"; class_code "="; tss_id "TSS196";
2L	Cufflinks	exon	1344400	1344515	.	+	.	gene_id "XLOC_000167"; transcript_id "TCONS_00000256"; exon_number "1"; gene_name "Cdlc2"; oId "FBtr0305553"; nearest_ref "FBtr0305553"; class_code "="; tss_id "TSS197";
2L	Cufflinks	exon	1344581	1345135	.	+	.	gene_id "XLOC_000167"; transcript_id "TCONS_00000256"; exon_number "2"; gene_name "Cdlc2"; oId "FBtr0305553"; nearest_ref "FBtr0305553"; class_code "="; tss_id "TSS197";
2L	Cufflinks	exon	1344461	1344515	.	+	.	gene_id "XLOC_000167"; transcript_id "TCONS_00000258"; exon_number "1"; gene_name "Cdlc2"; oId "FBtr0077925"; nearest_ref "FBtr0077925"; class_code "="; tss_id "TSS197";
2L	Cufflinks	exon	1344570	1345135	.	+	.	gene_id "XLOC_000167"; transcript_id "TCONS_00000258"; exon_number "2"; gene_name "Cdlc2"; oId "FBtr0077925"; nearest_ref "FBtr0077925"; class_code "="; tss_id "TSS197";
2L	Cufflinks	exon	1344461	1345135	.	+	.	gene_id "XLOC_000167"; transcript_id "TCONS_00000257"; exon_number "1"; gene_name "Cdlc2"; oId "FBtr0077924"; nearest_ref "FBtr0077924"; class_code "="; tss_id "TSS197";
2L	Cufflinks	exon	1367996	1368313	.	+	.	gene_id "XLOC_000168"; transcript_id "TCONS_00000259"; exon_number "1"; gene_name "CG14346"; oId "FBtr0343838"; nearest_ref "FBtr0343838"; class_code "="; tss_id "TSS198";
2L	Cufflinks	exon	1368366	1368479	.	+	.	gene_id "XLOC_000168"; transcript_id "TCONS_00000259"; exon_number "2"; gene_name "CG14346"; oId "FBtr0343838"; nearest_ref "FBtr0343838"; class_code "="; tss_id "TSS198";
2L	Cufflinks	exon	1368530	1369050	.	+	.	gene_id "XLOC_000168"; transcript_id "TCONS_00000259"; exon_number "3"; gene_name "CG14346"; oId "FBtr0343838"; nearest_ref "FBtr0343838"; class_code "="; tss_id "TSS198";
2L	Cufflinks	exon	1368089	1368109	.	+	.	gene_id "XLOC_000168"; transcript_id "TCONS_00000260"; exon_number "1"; gene_name "CG14346"; oId "FBtr0343839"; nearest_ref "FBtr0343839"; class_code "="; tss_id "TSS198";
2L	Cufflinks	exon	1368215	1368313	.	+	.	gene_id "XLOC_000168"; transcript_id "TCONS_00000260"; exon_number "2"; gene_name "CG14346"; oId "FBtr0343839"; nearest_ref "FBtr0343839"; class_code "="; tss_id "TSS198";
2L	Cufflinks	exon	1368366	1368479	.	+	.	gene_id "XLOC_000168"; transcript_id "TCONS_00000260"; exon_number "3"; gene_name "CG14346"; oId "FBtr0343839"; nearest_ref "FBtr0343839"; class_code "="; tss_id "TSS198";
2L	Cufflinks	exon	1368530	1369050	.	+	.	gene_id "XLOC_000168"; transcript_id "TCONS_00000260"; exon_number "4"; gene_name "CG14346"; oId "FBtr0343839"; nearest_ref "FBtr0343839"; class_code "="; tss_id "TSS198";
2L	Cufflinks	exon	1381211	1382796	.	+	.	gene_id "XLOC_000169"; transcript_id "TCONS_00000261"; exon_number "1"; gene_name "CR44897"; oId "FBtr0343840"; nearest_ref "FBtr0343840"; class_code "="; tss_id "TSS199";
2L	Cufflinks	exon	1428474	1429159	.	+	.	gene_id "XLOC_000170"; transcript_id "TCONS_00000263"; exon_number "1"; gene_name "CG43401"; oId "FBtr0343841"; nearest_ref "FBtr0343841"; class_code "="; tss_id "TSS200";
2L	Cufflinks	exon	1432711	1432921	.	+	.	gene_id "XLOC_000171"; transcript_id "TCONS_00000264"; exon_number "1"; gene_name "snRNA:U3:22A"; oId "FBtr0077928"; nearest_ref "FBtr0077928"; class_code "="; tss_id "TSS201";
2L	Cufflinks	exon	1442627	1443832	.	+	.	gene_id "XLOC_000172"; transcript_id "TCONS_00000265"; exon_number "1"; gene_name "CG43402"; oId "FBtr0343842"; nearest_ref "FBtr0343842"; class_code "="; tss_id "TSS202";
2L	Cufflinks	exon	1492295	1493859	.	+	.	gene_id "XLOC_000173"; transcript_id "TCONS_00000268"; exon_number "1"; gene_name "CG31928"; oId "FBtr0334817"; nearest_ref "FBtr0334817"; class_code "="; tss_id "TSS203";
2L	Cufflinks	exon	1494070	1495456	.	+	.	gene_id "XLOC_000174"; transcript_id "TCONS_00000269"; exon_number "1"; gene_name "CG33128"; oId "FBtr0077930"; nearest_ref "FBtr0077930"; class_code "="; tss_id "TSS204";
2L	Cufflinks	exon	1495460	1497071	.	+	.	gene_id "XLOC_000175"; transcript_id "TCONS_00000270"; exon_number "1"; gene_name "CG31926"; oId "FBtr0334818"; nearest_ref "FBtr0334818"; class_code "="; tss_id "TSS205";
2L	Cufflinks	exon	1497243	1498583	.	+	.	gene_id "XLOC_000176"; transcript_id "TCONS_00000272"; exon_number "1"; gene_name "CG31661"; oId "FBtr0077932"; nearest_ref "FBtr0077932"; class_code "="; tss_id "TSS207";
2L	Cufflinks	exon	1500830	1501054	.	+	.	gene_id "XLOC_000177"; transcript_id "TCONS_00000273"; exon_number "1"; gene_name "CR44064"; oId "FBtr0334819"; nearest_ref "FBtr0334819"; class_code "="; tss_id "TSS208";
2L	Cufflinks	exon	1501124	1501429	.	+	.	gene_id "XLOC_000177"; transcript_id "TCONS_00000273"; exon_number "2"; gene_name "CR44064"; oId "FBtr0334819"; nearest_ref "FBtr0334819"; class_code "="; tss_id "TSS208";
2L	Cufflinks	exon	1503570	1504204	.	+	.	gene_id "XLOC_000177"; transcript_id "TCONS_00000273"; exon_number "3"; gene_name "CR44064"; oId "FBtr0334819"; nearest_ref "FBtr0334819"; class_code "="; tss_id "TSS208";
2L	Cufflinks	exon	1520491	1520740	.	+	.	gene_id "XLOC_000178"; transcript_id "TCONS_00000274"; exon_number "1"; gene_name "Or22a"; oId "FBtr0077873"; nearest_ref "FBtr0077873"; class_code "="; tss_id "TSS209";
2L	Cufflinks	exon	1520801	1521439	.	+	.	gene_id "XLOC_000178"; transcript_id "TCONS_00000274"; exon_number "2"; gene_name "Or22a"; oId "FBtr0077873"; nearest_ref "FBtr0077873"; class_code "="; tss_id "TSS209";
2L	Cufflinks	exon	1521559	1521916	.	+	.	gene_id "XLOC_000178"; transcript_id "TCONS_00000274"; exon_number "3"; gene_name "Or22a"; oId "FBtr0077873"; nearest_ref "FBtr0077873"; class_code "="; tss_id "TSS209";
2L	Cufflinks	exon	1521983	1522156	.	+	.	gene_id "XLOC_000178"; transcript_id "TCONS_00000274"; exon_number "4"; gene_name "Or22a"; oId "FBtr0077873"; nearest_ref "FBtr0077873"; class_code "="; tss_id "TSS209";
2L	Cufflinks	exon	1522697	1522830	.	+	.	gene_id "XLOC_000179"; transcript_id "TCONS_00000275"; exon_number "1"; gene_name "Or22b"; oId "FBtr0077874"; nearest_ref "FBtr0077874"; class_code "="; tss_id "TSS210";
2L	Cufflinks	exon	1522891	1523529	.	+	.	gene_id "XLOC_000179"; transcript_id "TCONS_00000275"; exon_number "2"; gene_name "Or22b"; oId "FBtr0077874"; nearest_ref "FBtr0077874"; class_code "="; tss_id "TSS210";
2L	Cufflinks	exon	1523670	1524027	.	+	.	gene_id "XLOC_000179"; transcript_id "TCONS_00000275"; exon_number "3"; gene_name "Or22b"; oId "FBtr0077874"; nearest_ref "FBtr0077874"; class_code "="; tss_id "TSS210";
2L	Cufflinks	exon	1524091	1524257	.	+	.	gene_id "XLOC_000179"; transcript_id "TCONS_00000275"; exon_number "4"; gene_name "Or22b"; oId "FBtr0077874"; nearest_ref "FBtr0077874"; class_code "="; tss_id "TSS210";
2L	Cufflinks	exon	1555129	1555211	.	+	.	gene_id "XLOC_000180"; transcript_id "TCONS_00000278"; exon_number "1"; gene_name "haf"; oId "FBtr0310019"; nearest_ref "FBtr0310019"; class_code "="; tss_id "TSS211";
2L	Cufflinks	exon	1556833	1556915	.	+	.	gene_id "XLOC_000180"; transcript_id "TCONS_00000278"; exon_number "2"; gene_name "haf"; oId "FBtr0310019"; nearest_ref "FBtr0310019"; class_code "="; tss_id "TSS211";
2L	Cufflinks	exon	1600616	1600825	.	+	.	gene_id "XLOC_000180"; transcript_id "TCONS_00000278"; exon_number "3"; gene_name "haf"; oId "FBtr0310019"; nearest_ref "FBtr0310019"; class_code "="; tss_id "TSS211";
2L	Cufflinks	exon	1600962	1601912	.	+	.	gene_id "XLOC_000180"; transcript_id "TCONS_00000278"; exon_number "4"; gene_name "haf"; oId "FBtr0310019"; nearest_ref "FBtr0310019"; class_code "="; tss_id "TSS211";
2L	Cufflinks	exon	1602322	1602657	.	+	.	gene_id "XLOC_000180"; transcript_id "TCONS_00000278"; exon_number "5"; gene_name "haf"; oId "FBtr0310019"; nearest_ref "FBtr0310019"; class_code "="; tss_id "TSS211";
2L	Cufflinks	exon	1602944	1603629	.	+	.	gene_id "XLOC_000180"; transcript_id "TCONS_00000278"; exon_number "6"; gene_name "haf"; oId "FBtr0310019"; nearest_ref "FBtr0310019"; class_code "="; tss_id "TSS211";
2L	Cufflinks	exon	1604198	1604336	.	+	.	gene_id "XLOC_000180"; transcript_id "TCONS_00000278"; exon_number "7"; gene_name "haf"; oId "FBtr0310019"; nearest_ref "FBtr0310019"; class_code "="; tss_id "TSS211";
2L	Cufflinks	exon	1604761	1604885	.	+	.	gene_id "XLOC_000180"; transcript_id "TCONS_00000278"; exon_number "8"; gene_name "haf"; oId "FBtr0310019"; nearest_ref "FBtr0310019"; class_code "="; tss_id "TSS211";
2L	Cufflinks	exon	1605099	1605485	.	+	.	gene_id "XLOC_000180"; transcript_id "TCONS_00000278"; exon_number "9"; gene_name "haf"; oId "FBtr0310019"; nearest_ref "FBtr0310019"; class_code "="; tss_id "TSS211";
2L	Cufflinks	exon	1606390	1608404	.	+	.	gene_id "XLOC_000180"; transcript_id "TCONS_00000278"; exon_number "10"; gene_name "haf"; oId "FBtr0310019"; nearest_ref "FBtr0310019"; class_code "="; tss_id "TSS211";
2L	Cufflinks	exon	1555129	1555205	.	+	.	gene_id "XLOC_000180"; transcript_id "TCONS_00000280"; exon_number "1"; gene_name "haf"; oId "FBtr0344146"; nearest_ref "FBtr0344146"; class_code "="; tss_id "TSS211";
2L	Cufflinks	exon	1556540	1556915	.	+	.	gene_id "XLOC_000180"; transcript_id "TCONS_00000280"; exon_number "2"; gene_name "haf"; oId "FBtr0344146"; nearest_ref "FBtr0344146"; class_code "="; tss_id "TSS211";
2L	Cufflinks	exon	1600616	1600825	.	+	.	gene_id "XLOC_000180"; transcript_id "TCONS_00000280"; exon_number "3"; gene_name "haf"; oId "FBtr0344146"; nearest_ref "FBtr0344146"; class_code "="; tss_id "TSS211";
2L	Cufflinks	exon	1600962	1601912	.	+	.	gene_id "XLOC_000180"; transcript_id "TCONS_00000280"; exon_number "4"; gene_name "haf"; oId "FBtr0344146"; nearest_ref "FBtr0344146"; class_code "="; tss_id "TSS211";
2L	Cufflinks	exon	1602322	1602657	.	+	.	gene_id "XLOC_000180"; transcript_id "TCONS_00000280"; exon_number "5"; gene_name "haf"; oId "FBtr0344146"; nearest_ref "FBtr0344146"; class_code "="; tss_id "TSS211";
2L	Cufflinks	exon	1602944	1603629	.	+	.	gene_id "XLOC_000180"; transcript_id "TCONS_00000280"; exon_number "6"; gene_name "haf"; oId "FBtr0344146"; nearest_ref "FBtr0344146"; class_code "="; tss_id "TSS211";
2L	Cufflinks	exon	1604198	1604336	.	+	.	gene_id "XLOC_000180"; transcript_id "TCONS_00000280"; exon_number "7"; gene_name "haf"; oId "FBtr0344146"; nearest_ref "FBtr0344146"; class_code "="; tss_id "TSS211";
2L	Cufflinks	exon	1604761	1604885	.	+	.	gene_id "XLOC_000180"; transcript_id "TCONS_00000280"; exon_number "8"; gene_name "haf"; oId "FBtr0344146"; nearest_ref "FBtr0344146"; class_code "="; tss_id "TSS211";
2L	Cufflinks	exon	1606390	1608404	.	+	.	gene_id "XLOC_000180"; transcript_id "TCONS_00000280"; exon_number "9"; gene_name "haf"; oId "FBtr0344146"; nearest_ref "FBtr0344146"; class_code "="; tss_id "TSS211";
2L	Cufflinks	exon	1555129	1555753	.	+	.	gene_id "XLOC_000180"; transcript_id "TCONS_00000279"; exon_number "1"; gene_name "haf"; oId "FBtr0310020"; nearest_ref "FBtr0310020"; class_code "="; tss_id "TSS211";
2L	Cufflinks	exon	1556324	1556915	.	+	.	gene_id "XLOC_000180"; transcript_id "TCONS_00000279"; exon_number "2"; gene_name "haf"; oId "FBtr0310020"; nearest_ref "FBtr0310020"; class_code "="; tss_id "TSS211";
2L	Cufflinks	exon	1600616	1600825	.	+	.	gene_id "XLOC_000180"; transcript_id "TCONS_00000279"; exon_number "3"; gene_name "haf"; oId "FBtr0310020"; nearest_ref "FBtr0310020"; class_code "="; tss_id "TSS211";
2L	Cufflinks	exon	1600962	1601912	.	+	.	gene_id "XLOC_000180"; transcript_id "TCONS_00000279"; exon_number "4"; gene_name "haf"; oId "FBtr0310020"; nearest_ref "FBtr0310020"; class_code "="; tss_id "TSS211";
2L	Cufflinks	exon	1602322	1602657	.	+	.	gene_id "XLOC_000180"; transcript_id "TCONS_00000279"; exon_number "5"; gene_name "haf"; oId "FBtr0310020"; nearest_ref "FBtr0310020"; class_code "="; tss_id "TSS211";
2L	Cufflinks	exon	1602944	1603629	.	+	.	gene_id "XLOC_000180"; transcript_id "TCONS_00000279"; exon_number "6"; gene_name "haf"; oId "FBtr0310020"; nearest_ref "FBtr0310020"; class_code "="; tss_id "TSS211";
2L	Cufflinks	exon	1604198	1604336	.	+	.	gene_id "XLOC_000180"; transcript_id "TCONS_00000279"; exon_number "7"; gene_name "haf"; oId "FBtr0310020"; nearest_ref "FBtr0310020"; class_code "="; tss_id "TSS211";
2L	Cufflinks	exon	1604761	1604885	.	+	.	gene_id "XLOC_000180"; transcript_id "TCONS_00000279"; exon_number "8"; gene_name "haf"; oId "FBtr0310020"; nearest_ref "FBtr0310020"; class_code "="; tss_id "TSS211";
2L	Cufflinks	exon	1605096	1605485	.	+	.	gene_id "XLOC_000180"; transcript_id "TCONS_00000279"; exon_number "9"; gene_name "haf"; oId "FBtr0310020"; nearest_ref "FBtr0310020"; class_code "="; tss_id "TSS211";
2L	Cufflinks	exon	1606390	1608404	.	+	.	gene_id "XLOC_000180"; transcript_id "TCONS_00000279"; exon_number "10"; gene_name "haf"; oId "FBtr0310020"; nearest_ref "FBtr0310020"; class_code "="; tss_id "TSS211";
2L	Cufflinks	exon	1555129	1555205	.	+	.	gene_id "XLOC_000180"; transcript_id "TCONS_00000277"; exon_number "1"; gene_name "haf"; oId "FBtr0310018"; nearest_ref "FBtr0310018"; class_code "="; tss_id "TSS211";
2L	Cufflinks	exon	1556540	1556915	.	+	.	gene_id "XLOC_000180"; transcript_id "TCONS_00000277"; exon_number "2"; gene_name "haf"; oId "FBtr0310018"; nearest_ref "FBtr0310018"; class_code "="; tss_id "TSS211";
2L	Cufflinks	exon	1600616	1600825	.	+	.	gene_id "XLOC_000180"; transcript_id "TCONS_00000277"; exon_number "3"; gene_name "haf"; oId "FBtr0310018"; nearest_ref "FBtr0310018"; class_code "="; tss_id "TSS211";
2L	Cufflinks	exon	1600962	1601912	.	+	.	gene_id "XLOC_000180"; transcript_id "TCONS_00000277"; exon_number "4"; gene_name "haf"; oId "FBtr0310018"; nearest_ref "FBtr0310018"; class_code "="; tss_id "TSS211";
2L	Cufflinks	exon	1602322	1602657	.	+	.	gene_id "XLOC_000180"; transcript_id "TCONS_00000277"; exon_number "5"; gene_name "haf"; oId "FBtr0310018"; nearest_ref "FBtr0310018"; class_code "="; tss_id "TSS211";
2L	Cufflinks	exon	1602944	1603629	.	+	.	gene_id "XLOC_000180"; transcript_id "TCONS_00000277"; exon_number "6"; gene_name "haf"; oId "FBtr0310018"; nearest_ref "FBtr0310018"; class_code "="; tss_id "TSS211";
2L	Cufflinks	exon	1604198	1604336	.	+	.	gene_id "XLOC_000180"; transcript_id "TCONS_00000277"; exon_number "7"; gene_name "haf"; oId "FBtr0310018"; nearest_ref "FBtr0310018"; class_code "="; tss_id "TSS211";
2L	Cufflinks	exon	1604761	1604885	.	+	.	gene_id "XLOC_000180"; transcript_id "TCONS_00000277"; exon_number "8"; gene_name "haf"; oId "FBtr0310018"; nearest_ref "FBtr0310018"; class_code "="; tss_id "TSS211";
2L	Cufflinks	exon	1605096	1605485	.	+	.	gene_id "XLOC_000180"; transcript_id "TCONS_00000277"; exon_number "9"; gene_name "haf"; oId "FBtr0310018"; nearest_ref "FBtr0310018"; class_code "="; tss_id "TSS211";
2L	Cufflinks	exon	1606390	1608404	.	+	.	gene_id "XLOC_000180"; transcript_id "TCONS_00000277"; exon_number "10"; gene_name "haf"; oId "FBtr0310018"; nearest_ref "FBtr0310018"; class_code "="; tss_id "TSS211";
2L	Cufflinks	exon	1555129	1555205	.	+	.	gene_id "XLOC_000180"; transcript_id "TCONS_00000276"; exon_number "1"; gene_name "haf"; oId "FBtr0310017"; nearest_ref "FBtr0310017"; class_code "="; tss_id "TSS211";
2L	Cufflinks	exon	1556833	1556915	.	+	.	gene_id "XLOC_000180"; transcript_id "TCONS_00000276"; exon_number "2"; gene_name "haf"; oId "FBtr0310017"; nearest_ref "FBtr0310017"; class_code "="; tss_id "TSS211";
2L	Cufflinks	exon	1600616	1600825	.	+	.	gene_id "XLOC_000180"; transcript_id "TCONS_00000276"; exon_number "3"; gene_name "haf"; oId "FBtr0310017"; nearest_ref "FBtr0310017"; class_code "="; tss_id "TSS211";
2L	Cufflinks	exon	1600962	1601912	.	+	.	gene_id "XLOC_000180"; transcript_id "TCONS_00000276"; exon_number "4"; gene_name "haf"; oId "FBtr0310017"; nearest_ref "FBtr0310017"; class_code "="; tss_id "TSS211";
2L	Cufflinks	exon	1602322	1602657	.	+	.	gene_id "XLOC_000180"; transcript_id "TCONS_00000276"; exon_number "5"; gene_name "haf"; oId "FBtr0310017"; nearest_ref "FBtr0310017"; class_code "="; tss_id "TSS211";
2L	Cufflinks	exon	1602944	1603629	.	+	.	gene_id "XLOC_000180"; transcript_id "TCONS_00000276"; exon_number "6"; gene_name "haf"; oId "FBtr0310017"; nearest_ref "FBtr0310017"; class_code "="; tss_id "TSS211";
2L	Cufflinks	exon	1604198	1604336	.	+	.	gene_id "XLOC_000180"; transcript_id "TCONS_00000276"; exon_number "7"; gene_name "haf"; oId "FBtr0310017"; nearest_ref "FBtr0310017"; class_code "="; tss_id "TSS211";
2L	Cufflinks	exon	1604761	1604885	.	+	.	gene_id "XLOC_000180"; transcript_id "TCONS_00000276"; exon_number "8"; gene_name "haf"; oId "FBtr0310017"; nearest_ref "FBtr0310017"; class_code "="; tss_id "TSS211";
2L	Cufflinks	exon	1605099	1605485	.	+	.	gene_id "XLOC_000180"; transcript_id "TCONS_00000276"; exon_number "9"; gene_name "haf"; oId "FBtr0310017"; nearest_ref "FBtr0310017"; class_code "="; tss_id "TSS211";
2L	Cufflinks	exon	1606390	1608404	.	+	.	gene_id "XLOC_000180"; transcript_id "TCONS_00000276"; exon_number "10"; gene_name "haf"; oId "FBtr0310017"; nearest_ref "FBtr0310017"; class_code "="; tss_id "TSS211";
2L	Cufflinks	exon	1611410	1611868	.	+	.	gene_id "XLOC_000181"; transcript_id "TCONS_00000281"; exon_number "1"; gene_name "CG14352"; oId "FBtr0077876"; nearest_ref "FBtr0077876"; class_code "="; tss_id "TSS212";
2L	Cufflinks	exon	1612006	1612576	.	+	.	gene_id "XLOC_000181"; transcript_id "TCONS_00000281"; exon_number "2"; gene_name "CG14352"; oId "FBtr0077876"; nearest_ref "FBtr0077876"; class_code "="; tss_id "TSS212";
2L	Cufflinks	exon	1651258	1651429	.	+	.	gene_id "XLOC_000182"; transcript_id "TCONS_00000282"; exon_number "1"; gene_name "chinmo"; oId "FBtr0303935"; nearest_ref "FBtr0303935"; class_code "="; tss_id "TSS213";
2L	Cufflinks	exon	1652775	1653835	.	+	.	gene_id "XLOC_000182"; transcript_id "TCONS_00000282"; exon_number "2"; gene_name "chinmo"; oId "FBtr0303935"; nearest_ref "FBtr0303935"; class_code "="; tss_id "TSS213";
2L	Cufflinks	exon	1678869	1678920	.	+	.	gene_id "XLOC_000182"; transcript_id "TCONS_00000282"; exon_number "3"; gene_name "chinmo"; oId "FBtr0303935"; nearest_ref "FBtr0303935"; class_code "="; tss_id "TSS213";
2L	Cufflinks	exon	1690117	1690755	.	+	.	gene_id "XLOC_000182"; transcript_id "TCONS_00000282"; exon_number "4"; gene_name "chinmo"; oId "FBtr0303935"; nearest_ref "FBtr0303935"; class_code "="; tss_id "TSS213";
2L	Cufflinks	exon	1694224	1694441	.	+	.	gene_id "XLOC_000182"; transcript_id "TCONS_00000282"; exon_number "5"; gene_name "chinmo"; oId "FBtr0303935"; nearest_ref "FBtr0303935"; class_code "="; tss_id "TSS213";
2L	Cufflinks	exon	1694547	1695376	.	+	.	gene_id "XLOC_000182"; transcript_id "TCONS_00000282"; exon_number "6"; gene_name "chinmo"; oId "FBtr0303935"; nearest_ref "FBtr0303935"; class_code "="; tss_id "TSS213";
2L	Cufflinks	exon	1695439	1695586	.	+	.	gene_id "XLOC_000182"; transcript_id "TCONS_00000282"; exon_number "7"; gene_name "chinmo"; oId "FBtr0303935"; nearest_ref "FBtr0303935"; class_code "="; tss_id "TSS213";
2L	Cufflinks	exon	1695649	1698617	.	+	.	gene_id "XLOC_000182"; transcript_id "TCONS_00000282"; exon_number "8"; gene_name "chinmo"; oId "FBtr0303935"; nearest_ref "FBtr0303935"; class_code "="; tss_id "TSS213";
2L	Cufflinks	exon	1651258	1651712	.	+	.	gene_id "XLOC_000182"; transcript_id "TCONS_00000284"; exon_number "1"; gene_name "chinmo"; oId "FBtr0307047"; nearest_ref "FBtr0307047"; class_code "="; tss_id "TSS213";
2L	Cufflinks	exon	1652775	1653835	.	+	.	gene_id "XLOC_000182"; transcript_id "TCONS_00000284"; exon_number "2"; gene_name "chinmo"; oId "FBtr0307047"; nearest_ref "FBtr0307047"; class_code "="; tss_id "TSS213";
2L	Cufflinks	exon	1690117	1690755	.	+	.	gene_id "XLOC_000182"; transcript_id "TCONS_00000284"; exon_number "3"; gene_name "chinmo"; oId "FBtr0307047"; nearest_ref "FBtr0307047"; class_code "="; tss_id "TSS213";
2L	Cufflinks	exon	1694224	1694441	.	+	.	gene_id "XLOC_000182"; transcript_id "TCONS_00000284"; exon_number "4"; gene_name "chinmo"; oId "FBtr0307047"; nearest_ref "FBtr0307047"; class_code "="; tss_id "TSS213";
2L	Cufflinks	exon	1694547	1695376	.	+	.	gene_id "XLOC_000182"; transcript_id "TCONS_00000284"; exon_number "5"; gene_name "chinmo"; oId "FBtr0307047"; nearest_ref "FBtr0307047"; class_code "="; tss_id "TSS213";
2L	Cufflinks	exon	1695439	1695586	.	+	.	gene_id "XLOC_000182"; transcript_id "TCONS_00000284"; exon_number "6"; gene_name "chinmo"; oId "FBtr0307047"; nearest_ref "FBtr0307047"; class_code "="; tss_id "TSS213";
2L	Cufflinks	exon	1695649	1704682	.	+	.	gene_id "XLOC_000182"; transcript_id "TCONS_00000284"; exon_number "7"; gene_name "chinmo"; oId "FBtr0307047"; nearest_ref "FBtr0307047"; class_code "="; tss_id "TSS213";
2L	Cufflinks	exon	1651258	1651411	.	+	.	gene_id "XLOC_000182"; transcript_id "TCONS_00000283"; exon_number "1"; gene_name "chinmo"; oId "CUFF.372.2"; nearest_ref "FBtr0077877"; class_code "="; tss_id "TSS213";
2L	Cufflinks	exon	1652775	1653835	.	+	.	gene_id "XLOC_000182"; transcript_id "TCONS_00000283"; exon_number "2"; gene_name "chinmo"; oId "CUFF.372.2"; nearest_ref "FBtr0077877"; class_code "="; tss_id "TSS213";
2L	Cufflinks	exon	1690117	1690755	.	+	.	gene_id "XLOC_000182"; transcript_id "TCONS_00000283"; exon_number "3"; gene_name "chinmo"; oId "CUFF.372.2"; nearest_ref "FBtr0077877"; class_code "="; tss_id "TSS213";
2L	Cufflinks	exon	1694224	1694441	.	+	.	gene_id "XLOC_000182"; transcript_id "TCONS_00000283"; exon_number "4"; gene_name "chinmo"; oId "CUFF.372.2"; nearest_ref "FBtr0077877"; class_code "="; tss_id "TSS213";
2L	Cufflinks	exon	1694547	1695376	.	+	.	gene_id "XLOC_000182"; transcript_id "TCONS_00000283"; exon_number "5"; gene_name "chinmo"; oId "CUFF.372.2"; nearest_ref "FBtr0077877"; class_code "="; tss_id "TSS213";
2L	Cufflinks	exon	1695439	1695586	.	+	.	gene_id "XLOC_000182"; transcript_id "TCONS_00000283"; exon_number "6"; gene_name "chinmo"; oId "CUFF.372.2"; nearest_ref "FBtr0077877"; class_code "="; tss_id "TSS213";
2L	Cufflinks	exon	1695649	1704682	.	+	.	gene_id "XLOC_000182"; transcript_id "TCONS_00000283"; exon_number "7"; gene_name "chinmo"; oId "CUFF.372.2"; nearest_ref "FBtr0077877"; class_code "="; tss_id "TSS213";
2L	Cufflinks	exon	1667847	1667981	.	+	.	gene_id "XLOC_000182"; transcript_id "TCONS_00000285"; exon_number "1"; gene_name "chinmo"; oId "FBtr0303934"; nearest_ref "FBtr0303934"; class_code "="; tss_id "TSS214";
2L	Cufflinks	exon	1670144	1670189	.	+	.	gene_id "XLOC_000182"; transcript_id "TCONS_00000285"; exon_number "2"; gene_name "chinmo"; oId "FBtr0303934"; nearest_ref "FBtr0303934"; class_code "="; tss_id "TSS214";
2L	Cufflinks	exon	1678869	1678920	.	+	.	gene_id "XLOC_000182"; transcript_id "TCONS_00000285"; exon_number "3"; gene_name "chinmo"; oId "FBtr0303934"; nearest_ref "FBtr0303934"; class_code "="; tss_id "TSS214";
2L	Cufflinks	exon	1690117	1690755	.	+	.	gene_id "XLOC_000182"; transcript_id "TCONS_00000285"; exon_number "4"; gene_name "chinmo"; oId "FBtr0303934"; nearest_ref "FBtr0303934"; class_code "="; tss_id "TSS214";
2L	Cufflinks	exon	1694224	1694441	.	+	.	gene_id "XLOC_000182"; transcript_id "TCONS_00000285"; exon_number "5"; gene_name "chinmo"; oId "FBtr0303934"; nearest_ref "FBtr0303934"; class_code "="; tss_id "TSS214";
2L	Cufflinks	exon	1694547	1695376	.	+	.	gene_id "XLOC_000182"; transcript_id "TCONS_00000285"; exon_number "6"; gene_name "chinmo"; oId "FBtr0303934"; nearest_ref "FBtr0303934"; class_code "="; tss_id "TSS214";
2L	Cufflinks	exon	1695439	1695586	.	+	.	gene_id "XLOC_000182"; transcript_id "TCONS_00000285"; exon_number "7"; gene_name "chinmo"; oId "FBtr0303934"; nearest_ref "FBtr0303934"; class_code "="; tss_id "TSS214";
2L	Cufflinks	exon	1695649	1698617	.	+	.	gene_id "XLOC_000182"; transcript_id "TCONS_00000285"; exon_number "8"; gene_name "chinmo"; oId "FBtr0303934"; nearest_ref "FBtr0303934"; class_code "="; tss_id "TSS214";
2L	Cufflinks	exon	1667847	1667981	.	+	.	gene_id "XLOC_000182"; transcript_id "TCONS_00000286"; exon_number "1"; gene_name "chinmo"; oId "CUFF.372.6"; nearest_ref "FBtr0077878"; class_code "="; tss_id "TSS214";
2L	Cufflinks	exon	1690117	1690755	.	+	.	gene_id "XLOC_000182"; transcript_id "TCONS_00000286"; exon_number "2"; gene_name "chinmo"; oId "CUFF.372.6"; nearest_ref "FBtr0077878"; class_code "="; tss_id "TSS214";
2L	Cufflinks	exon	1694224	1694441	.	+	.	gene_id "XLOC_000182"; transcript_id "TCONS_00000286"; exon_number "3"; gene_name "chinmo"; oId "CUFF.372.6"; nearest_ref "FBtr0077878"; class_code "="; tss_id "TSS214";
2L	Cufflinks	exon	1694547	1695376	.	+	.	gene_id "XLOC_000182"; transcript_id "TCONS_00000286"; exon_number "4"; gene_name "chinmo"; oId "CUFF.372.6"; nearest_ref "FBtr0077878"; class_code "="; tss_id "TSS214";
2L	Cufflinks	exon	1695439	1695586	.	+	.	gene_id "XLOC_000182"; transcript_id "TCONS_00000286"; exon_number "5"; gene_name "chinmo"; oId "CUFF.372.6"; nearest_ref "FBtr0077878"; class_code "="; tss_id "TSS214";
2L	Cufflinks	exon	1695649	1704682	.	+	.	gene_id "XLOC_000182"; transcript_id "TCONS_00000286"; exon_number "6"; gene_name "chinmo"; oId "CUFF.372.6"; nearest_ref "FBtr0077878"; class_code "="; tss_id "TSS214";
2L	Cufflinks	exon	1704902	1705114	.	+	.	gene_id "XLOC_000183"; transcript_id "TCONS_00000287"; exon_number "1"; gene_name "cpb"; oId "FBtr0077881"; nearest_ref "FBtr0077881"; class_code "="; tss_id "TSS215";
2L	Cufflinks	exon	1705400	1706777	.	+	.	gene_id "XLOC_000183"; transcript_id "TCONS_00000287"; exon_number "2"; gene_name "cpb"; oId "FBtr0077881"; nearest_ref "FBtr0077881"; class_code "="; tss_id "TSS215";
2L	Cufflinks	exon	1705131	1705280	.	+	.	gene_id "XLOC_000183"; transcript_id "TCONS_00000288"; exon_number "1"; gene_name "cpb"; oId "FBtr0331630"; nearest_ref "FBtr0331630"; class_code "="; tss_id "TSS216";
2L	Cufflinks	exon	1705400	1706962	.	+	.	gene_id "XLOC_000183"; transcript_id "TCONS_00000288"; exon_number "2"; gene_name "cpb"; oId "FBtr0331630"; nearest_ref "FBtr0331630"; class_code "="; tss_id "TSS216";
2L	Cufflinks	exon	1708452	1708739	.	+	.	gene_id "XLOC_000184"; transcript_id "TCONS_00000289"; exon_number "1"; gene_name "CR44976"; oId "FBtr0344040"; nearest_ref "FBtr0344040"; class_code "="; tss_id "TSS217";
2L	Cufflinks	exon	1708810	1709244	.	+	.	gene_id "XLOC_000184"; transcript_id "TCONS_00000289"; exon_number "2"; gene_name "CR44976"; oId "FBtr0344040"; nearest_ref "FBtr0344040"; class_code "="; tss_id "TSS217";
2L	Cufflinks	exon	1710462	1710537	.	+	.	gene_id "XLOC_000185"; transcript_id "TCONS_00000290"; exon_number "1"; gene_name "mRpL48"; oId "FBtr0077882"; nearest_ref "FBtr0077882"; class_code "="; tss_id "TSS218";
2L	Cufflinks	exon	1710599	1710697	.	+	.	gene_id "XLOC_000185"; transcript_id "TCONS_00000290"; exon_number "2"; gene_name "mRpL48"; oId "FBtr0077882"; nearest_ref "FBtr0077882"; class_code "="; tss_id "TSS218";
2L	Cufflinks	exon	1710851	1711465	.	+	.	gene_id "XLOC_000185"; transcript_id "TCONS_00000290"; exon_number "3"; gene_name "mRpL48"; oId "FBtr0077882"; nearest_ref "FBtr0077882"; class_code "="; tss_id "TSS218";
2L	Cufflinks	exon	1728732	1729762	.	+	.	gene_id "XLOC_000186"; transcript_id "TCONS_00000292"; exon_number "1"; gene_name "Rrp40"; oId "FBtr0345430"; nearest_ref "FBtr0345430"; class_code "="; tss_id "TSS219";
2L	Cufflinks	exon	1729887	1731070	.	+	.	gene_id "XLOC_000187"; transcript_id "TCONS_00000293"; exon_number "1"; gene_name "CG31937"; oId "FBtr0077884"; nearest_ref "FBtr0077884"; class_code "="; tss_id "TSS220";
2L	Cufflinks	exon	1732524	1732654	.	+	.	gene_id "XLOC_000188"; transcript_id "TCONS_00000294"; exon_number "1"; gene_name "CG17646"; oId "FBtr0077885"; nearest_ref "FBtr0077885"; class_code "="; tss_id "TSS221";
2L	Cufflinks	exon	1741660	1742076	.	+	.	gene_id "XLOC_000188"; transcript_id "TCONS_00000294"; exon_number "2"; gene_name "CG17646"; oId "FBtr0077885"; nearest_ref "FBtr0077885"; class_code "="; tss_id "TSS221";
2L	Cufflinks	exon	1742143	1742260	.	+	.	gene_id "XLOC_000188"; transcript_id "TCONS_00000294"; exon_number "3"; gene_name "CG17646"; oId "FBtr0077885"; nearest_ref "FBtr0077885"; class_code "="; tss_id "TSS221";
2L	Cufflinks	exon	1743345	1743540	.	+	.	gene_id "XLOC_000188"; transcript_id "TCONS_00000294"; exon_number "4"; gene_name "CG17646"; oId "FBtr0077885"; nearest_ref "FBtr0077885"; class_code "="; tss_id "TSS221";
2L	Cufflinks	exon	1743634	1743779	.	+	.	gene_id "XLOC_000188"; transcript_id "TCONS_00000294"; exon_number "5"; gene_name "CG17646"; oId "FBtr0077885"; nearest_ref "FBtr0077885"; class_code "="; tss_id "TSS221";
2L	Cufflinks	exon	1744923	1745161	.	+	.	gene_id "XLOC_000188"; transcript_id "TCONS_00000294"; exon_number "6"; gene_name "CG17646"; oId "FBtr0077885"; nearest_ref "FBtr0077885"; class_code "="; tss_id "TSS221";
2L	Cufflinks	exon	1745221	1745361	.	+	.	gene_id "XLOC_000188"; transcript_id "TCONS_00000294"; exon_number "7"; gene_name "CG17646"; oId "FBtr0077885"; nearest_ref "FBtr0077885"; class_code "="; tss_id "TSS221";
2L	Cufflinks	exon	1745719	1746029	.	+	.	gene_id "XLOC_000188"; transcript_id "TCONS_00000294"; exon_number "8"; gene_name "CG17646"; oId "FBtr0077885"; nearest_ref "FBtr0077885"; class_code "="; tss_id "TSS221";
2L	Cufflinks	exon	1747692	1747860	.	+	.	gene_id "XLOC_000188"; transcript_id "TCONS_00000294"; exon_number "9"; gene_name "CG17646"; oId "FBtr0077885"; nearest_ref "FBtr0077885"; class_code "="; tss_id "TSS221";
2L	Cufflinks	exon	1748774	1748874	.	+	.	gene_id "XLOC_000188"; transcript_id "TCONS_00000294"; exon_number "10"; gene_name "CG17646"; oId "FBtr0077885"; nearest_ref "FBtr0077885"; class_code "="; tss_id "TSS221";
2L	Cufflinks	exon	1749518	1749676	.	+	.	gene_id "XLOC_000188"; transcript_id "TCONS_00000294"; exon_number "11"; gene_name "CG17646"; oId "FBtr0077885"; nearest_ref "FBtr0077885"; class_code "="; tss_id "TSS221";
2L	Cufflinks	exon	1749742	1750612	.	+	.	gene_id "XLOC_000188"; transcript_id "TCONS_00000294"; exon_number "12"; gene_name "CG17646"; oId "FBtr0077885"; nearest_ref "FBtr0077885"; class_code "="; tss_id "TSS221";
2L	Cufflinks	exon	1737467	1738019	.	+	.	gene_id "XLOC_000188"; transcript_id "TCONS_00000295"; exon_number "1"; gene_name "CG17646"; oId "FBtr0077886"; nearest_ref "FBtr0077886"; class_code "="; tss_id "TSS222";
2L	Cufflinks	exon	1741660	1742076	.	+	.	gene_id "XLOC_000188"; transcript_id "TCONS_00000295"; exon_number "2"; gene_name "CG17646"; oId "FBtr0077886"; nearest_ref "FBtr0077886"; class_code "="; tss_id "TSS222";
2L	Cufflinks	exon	1742143	1742260	.	+	.	gene_id "XLOC_000188"; transcript_id "TCONS_00000295"; exon_number "3"; gene_name "CG17646"; oId "FBtr0077886"; nearest_ref "FBtr0077886"; class_code "="; tss_id "TSS222";
2L	Cufflinks	exon	1743345	1743540	.	+	.	gene_id "XLOC_000188"; transcript_id "TCONS_00000295"; exon_number "4"; gene_name "CG17646"; oId "FBtr0077886"; nearest_ref "FBtr0077886"; class_code "="; tss_id "TSS222";
2L	Cufflinks	exon	1743634	1743779	.	+	.	gene_id "XLOC_000188"; transcript_id "TCONS_00000295"; exon_number "5"; gene_name "CG17646"; oId "FBtr0077886"; nearest_ref "FBtr0077886"; class_code "="; tss_id "TSS222";
2L	Cufflinks	exon	1744923	1745161	.	+	.	gene_id "XLOC_000188"; transcript_id "TCONS_00000295"; exon_number "6"; gene_name "CG17646"; oId "FBtr0077886"; nearest_ref "FBtr0077886"; class_code "="; tss_id "TSS222";
2L	Cufflinks	exon	1745221	1745361	.	+	.	gene_id "XLOC_000188"; transcript_id "TCONS_00000295"; exon_number "7"; gene_name "CG17646"; oId "FBtr0077886"; nearest_ref "FBtr0077886"; class_code "="; tss_id "TSS222";
2L	Cufflinks	exon	1745719	1746029	.	+	.	gene_id "XLOC_000188"; transcript_id "TCONS_00000295"; exon_number "8"; gene_name "CG17646"; oId "FBtr0077886"; nearest_ref "FBtr0077886"; class_code "="; tss_id "TSS222";
2L	Cufflinks	exon	1747692	1747860	.	+	.	gene_id "XLOC_000188"; transcript_id "TCONS_00000295"; exon_number "9"; gene_name "CG17646"; oId "FBtr0077886"; nearest_ref "FBtr0077886"; class_code "="; tss_id "TSS222";
2L	Cufflinks	exon	1748774	1748874	.	+	.	gene_id "XLOC_000188"; transcript_id "TCONS_00000295"; exon_number "10"; gene_name "CG17646"; oId "FBtr0077886"; nearest_ref "FBtr0077886"; class_code "="; tss_id "TSS222";
2L	Cufflinks	exon	1749518	1749676	.	+	.	gene_id "XLOC_000188"; transcript_id "TCONS_00000295"; exon_number "11"; gene_name "CG17646"; oId "FBtr0077886"; nearest_ref "FBtr0077886"; class_code "="; tss_id "TSS222";
2L	Cufflinks	exon	1749742	1750612	.	+	.	gene_id "XLOC_000188"; transcript_id "TCONS_00000295"; exon_number "12"; gene_name "CG17646"; oId "FBtr0077886"; nearest_ref "FBtr0077886"; class_code "="; tss_id "TSS222";
2L	Cufflinks	exon	1752308	1752848	.	+	.	gene_id "XLOC_000189"; transcript_id "TCONS_00000296"; exon_number "1"; gene_name "CG17648"; oId "FBtr0077887"; nearest_ref "FBtr0077887"; class_code "="; tss_id "TSS223";
2L	Cufflinks	exon	1784062	1785078	.	+	.	gene_id "XLOC_000190"; transcript_id "TCONS_00000297"; exon_number "1"; gene_name "Gr22e"; oId "FBtr0077888"; nearest_ref "FBtr0077888"; class_code "="; tss_id "TSS224";
2L	Cufflinks	exon	1785134	1785286	.	+	.	gene_id "XLOC_000190"; transcript_id "TCONS_00000297"; exon_number "2"; gene_name "Gr22e"; oId "FBtr0077888"; nearest_ref "FBtr0077888"; class_code "="; tss_id "TSS224";
2L	Cufflinks	exon	1836538	1836652	.	+	.	gene_id "XLOC_000191"; transcript_id "TCONS_00000300"; exon_number "1"; gene_name "wry"; oId "FBtr0334823"; nearest_ref "FBtr0334823"; class_code "="; tss_id "TSS225";
2L	Cufflinks	exon	1837173	1837406	.	+	.	gene_id "XLOC_000191"; transcript_id "TCONS_00000300"; exon_number "2"; gene_name "wry"; oId "FBtr0334823"; nearest_ref "FBtr0334823"; class_code "="; tss_id "TSS225";
2L	Cufflinks	exon	1842899	1844720	.	+	.	gene_id "XLOC_000191"; transcript_id "TCONS_00000300"; exon_number "3"; gene_name "wry"; oId "FBtr0334823"; nearest_ref "FBtr0334823"; class_code "="; tss_id "TSS225";
2L	Cufflinks	exon	1848065	1848213	.	+	.	gene_id "XLOC_000191"; transcript_id "TCONS_00000300"; exon_number "4"; gene_name "wry"; oId "FBtr0334823"; nearest_ref "FBtr0334823"; class_code "="; tss_id "TSS225";
2L	Cufflinks	exon	1851107	1851273	.	+	.	gene_id "XLOC_000191"; transcript_id "TCONS_00000300"; exon_number "5"; gene_name "wry"; oId "FBtr0334823"; nearest_ref "FBtr0334823"; class_code "="; tss_id "TSS225";
2L	Cufflinks	exon	1851692	1851964	.	+	.	gene_id "XLOC_000191"; transcript_id "TCONS_00000300"; exon_number "6"; gene_name "wry"; oId "FBtr0334823"; nearest_ref "FBtr0334823"; class_code "="; tss_id "TSS225";
2L	Cufflinks	exon	1852054	1852150	.	+	.	gene_id "XLOC_000191"; transcript_id "TCONS_00000300"; exon_number "7"; gene_name "wry"; oId "FBtr0334823"; nearest_ref "FBtr0334823"; class_code "="; tss_id "TSS225";
2L	Cufflinks	exon	1852658	1852785	.	+	.	gene_id "XLOC_000191"; transcript_id "TCONS_00000300"; exon_number "8"; gene_name "wry"; oId "FBtr0334823"; nearest_ref "FBtr0334823"; class_code "="; tss_id "TSS225";
2L	Cufflinks	exon	1853454	1853596	.	+	.	gene_id "XLOC_000191"; transcript_id "TCONS_00000300"; exon_number "9"; gene_name "wry"; oId "FBtr0334823"; nearest_ref "FBtr0334823"; class_code "="; tss_id "TSS225";
2L	Cufflinks	exon	1854186	1854308	.	+	.	gene_id "XLOC_000191"; transcript_id "TCONS_00000300"; exon_number "10"; gene_name "wry"; oId "FBtr0334823"; nearest_ref "FBtr0334823"; class_code "="; tss_id "TSS225";
2L	Cufflinks	exon	1855373	1855475	.	+	.	gene_id "XLOC_000191"; transcript_id "TCONS_00000300"; exon_number "11"; gene_name "wry"; oId "FBtr0334823"; nearest_ref "FBtr0334823"; class_code "="; tss_id "TSS225";
2L	Cufflinks	exon	1855616	1855797	.	+	.	gene_id "XLOC_000191"; transcript_id "TCONS_00000300"; exon_number "12"; gene_name "wry"; oId "FBtr0334823"; nearest_ref "FBtr0334823"; class_code "="; tss_id "TSS225";
2L	Cufflinks	exon	1856430	1858550	.	+	.	gene_id "XLOC_000191"; transcript_id "TCONS_00000300"; exon_number "13"; gene_name "wry"; oId "FBtr0334823"; nearest_ref "FBtr0334823"; class_code "="; tss_id "TSS225";
2L	Cufflinks	exon	1836538	1836652	.	+	.	gene_id "XLOC_000191"; transcript_id "TCONS_00000299"; exon_number "1"; gene_name "wry"; oId "FBtr0304911"; nearest_ref "FBtr0304911"; class_code "="; tss_id "TSS225";
2L	Cufflinks	exon	1842899	1844720	.	+	.	gene_id "XLOC_000191"; transcript_id "TCONS_00000299"; exon_number "2"; gene_name "wry"; oId "FBtr0304911"; nearest_ref "FBtr0304911"; class_code "="; tss_id "TSS225";
2L	Cufflinks	exon	1848065	1848213	.	+	.	gene_id "XLOC_000191"; transcript_id "TCONS_00000299"; exon_number "3"; gene_name "wry"; oId "FBtr0304911"; nearest_ref "FBtr0304911"; class_code "="; tss_id "TSS225";
2L	Cufflinks	exon	1851110	1851273	.	+	.	gene_id "XLOC_000191"; transcript_id "TCONS_00000299"; exon_number "4"; gene_name "wry"; oId "FBtr0304911"; nearest_ref "FBtr0304911"; class_code "="; tss_id "TSS225";
2L	Cufflinks	exon	1851692	1851964	.	+	.	gene_id "XLOC_000191"; transcript_id "TCONS_00000299"; exon_number "5"; gene_name "wry"; oId "FBtr0304911"; nearest_ref "FBtr0304911"; class_code "="; tss_id "TSS225";
2L	Cufflinks	exon	1852054	1852150	.	+	.	gene_id "XLOC_000191"; transcript_id "TCONS_00000299"; exon_number "6"; gene_name "wry"; oId "FBtr0304911"; nearest_ref "FBtr0304911"; class_code "="; tss_id "TSS225";
2L	Cufflinks	exon	1852658	1852785	.	+	.	gene_id "XLOC_000191"; transcript_id "TCONS_00000299"; exon_number "7"; gene_name "wry"; oId "FBtr0304911"; nearest_ref "FBtr0304911"; class_code "="; tss_id "TSS225";
2L	Cufflinks	exon	1853454	1853596	.	+	.	gene_id "XLOC_000191"; transcript_id "TCONS_00000299"; exon_number "8"; gene_name "wry"; oId "FBtr0304911"; nearest_ref "FBtr0304911"; class_code "="; tss_id "TSS225";
2L	Cufflinks	exon	1854186	1854308	.	+	.	gene_id "XLOC_000191"; transcript_id "TCONS_00000299"; exon_number "9"; gene_name "wry"; oId "FBtr0304911"; nearest_ref "FBtr0304911"; class_code "="; tss_id "TSS225";
2L	Cufflinks	exon	1855373	1855475	.	+	.	gene_id "XLOC_000191"; transcript_id "TCONS_00000299"; exon_number "10"; gene_name "wry"; oId "FBtr0304911"; nearest_ref "FBtr0304911"; class_code "="; tss_id "TSS225";
2L	Cufflinks	exon	1855616	1855797	.	+	.	gene_id "XLOC_000191"; transcript_id "TCONS_00000299"; exon_number "11"; gene_name "wry"; oId "FBtr0304911"; nearest_ref "FBtr0304911"; class_code "="; tss_id "TSS225";
2L	Cufflinks	exon	1856430	1858550	.	+	.	gene_id "XLOC_000191"; transcript_id "TCONS_00000299"; exon_number "12"; gene_name "wry"; oId "FBtr0304911"; nearest_ref "FBtr0304911"; class_code "="; tss_id "TSS225";
2L	Cufflinks	exon	1836538	1836652	.	+	.	gene_id "XLOC_000191"; transcript_id "TCONS_00000298"; exon_number "1"; gene_name "wry"; oId "FBtr0089786"; nearest_ref "FBtr0089786"; class_code "="; tss_id "TSS225";
2L	Cufflinks	exon	1837173	1837406	.	+	.	gene_id "XLOC_000191"; transcript_id "TCONS_00000298"; exon_number "2"; gene_name "wry"; oId "FBtr0089786"; nearest_ref "FBtr0089786"; class_code "="; tss_id "TSS225";
2L	Cufflinks	exon	1842899	1844720	.	+	.	gene_id "XLOC_000191"; transcript_id "TCONS_00000298"; exon_number "3"; gene_name "wry"; oId "FBtr0089786"; nearest_ref "FBtr0089786"; class_code "="; tss_id "TSS225";
2L	Cufflinks	exon	1848065	1848213	.	+	.	gene_id "XLOC_000191"; transcript_id "TCONS_00000298"; exon_number "4"; gene_name "wry"; oId "FBtr0089786"; nearest_ref "FBtr0089786"; class_code "="; tss_id "TSS225";
2L	Cufflinks	exon	1851110	1851273	.	+	.	gene_id "XLOC_000191"; transcript_id "TCONS_00000298"; exon_number "5"; gene_name "wry"; oId "FBtr0089786"; nearest_ref "FBtr0089786"; class_code "="; tss_id "TSS225";
2L	Cufflinks	exon	1851692	1851964	.	+	.	gene_id "XLOC_000191"; transcript_id "TCONS_00000298"; exon_number "6"; gene_name "wry"; oId "FBtr0089786"; nearest_ref "FBtr0089786"; class_code "="; tss_id "TSS225";
2L	Cufflinks	exon	1852054	1852150	.	+	.	gene_id "XLOC_000191"; transcript_id "TCONS_00000298"; exon_number "7"; gene_name "wry"; oId "FBtr0089786"; nearest_ref "FBtr0089786"; class_code "="; tss_id "TSS225";
2L	Cufflinks	exon	1852658	1852785	.	+	.	gene_id "XLOC_000191"; transcript_id "TCONS_00000298"; exon_number "8"; gene_name "wry"; oId "FBtr0089786"; nearest_ref "FBtr0089786"; class_code "="; tss_id "TSS225";
2L	Cufflinks	exon	1853454	1853596	.	+	.	gene_id "XLOC_000191"; transcript_id "TCONS_00000298"; exon_number "9"; gene_name "wry"; oId "FBtr0089786"; nearest_ref "FBtr0089786"; class_code "="; tss_id "TSS225";
2L	Cufflinks	exon	1854186	1854308	.	+	.	gene_id "XLOC_000191"; transcript_id "TCONS_00000298"; exon_number "10"; gene_name "wry"; oId "FBtr0089786"; nearest_ref "FBtr0089786"; class_code "="; tss_id "TSS225";
2L	Cufflinks	exon	1855364	1855475	.	+	.	gene_id "XLOC_000191"; transcript_id "TCONS_00000298"; exon_number "11"; gene_name "wry"; oId "FBtr0089786"; nearest_ref "FBtr0089786"; class_code "="; tss_id "TSS225";
2L	Cufflinks	exon	1855616	1855797	.	+	.	gene_id "XLOC_000191"; transcript_id "TCONS_00000298"; exon_number "12"; gene_name "wry"; oId "FBtr0089786"; nearest_ref "FBtr0089786"; class_code "="; tss_id "TSS225";
2L	Cufflinks	exon	1856430	1858550	.	+	.	gene_id "XLOC_000191"; transcript_id "TCONS_00000298"; exon_number "13"; gene_name "wry"; oId "FBtr0089786"; nearest_ref "FBtr0089786"; class_code "="; tss_id "TSS225";
2L	Cufflinks	exon	1869803	1871032	.	+	.	gene_id "XLOC_000192"; transcript_id "TCONS_00000302"; exon_number "1"; gene_name "CG7295"; oId "FBtr0334824"; nearest_ref "FBtr0334824"; class_code "="; tss_id "TSS226";
2L	Cufflinks	exon	1872693	1873511	.	+	.	gene_id "XLOC_000193"; transcript_id "TCONS_00000303"; exon_number "1"; gene_name "CR44075"; oId "FBtr0334825"; nearest_ref "FBtr0334825"; class_code "="; tss_id "TSS227";
2L	Cufflinks	exon	1884622	1885318	.	+	.	gene_id "XLOC_000194"; transcript_id "TCONS_00000304"; exon_number "1"; gene_name "CG7337"; oId "FBtr0333007"; nearest_ref "FBtr0333007"; class_code "="; tss_id "TSS228";
2L	Cufflinks	exon	1909669	1909992	.	+	.	gene_id "XLOC_000194"; transcript_id "TCONS_00000304"; exon_number "2"; gene_name "CG7337"; oId "FBtr0333007"; nearest_ref "FBtr0333007"; class_code "="; tss_id "TSS228";
2L	Cufflinks	exon	1910067	1910149	.	+	.	gene_id "XLOC_000194"; transcript_id "TCONS_00000304"; exon_number "3"; gene_name "CG7337"; oId "FBtr0333007"; nearest_ref "FBtr0333007"; class_code "="; tss_id "TSS228";
2L	Cufflinks	exon	1932056	1932147	.	+	.	gene_id "XLOC_000194"; transcript_id "TCONS_00000304"; exon_number "4"; gene_name "CG7337"; oId "FBtr0333007"; nearest_ref "FBtr0333007"; class_code "="; tss_id "TSS228";
2L	Cufflinks	exon	1933806	1934049	.	+	.	gene_id "XLOC_000194"; transcript_id "TCONS_00000304"; exon_number "5"; gene_name "CG7337"; oId "FBtr0333007"; nearest_ref "FBtr0333007"; class_code "="; tss_id "TSS228";
2L	Cufflinks	exon	1934119	1934328	.	+	.	gene_id "XLOC_000194"; transcript_id "TCONS_00000304"; exon_number "6"; gene_name "CG7337"; oId "FBtr0333007"; nearest_ref "FBtr0333007"; class_code "="; tss_id "TSS228";
2L	Cufflinks	exon	1934479	1934898	.	+	.	gene_id "XLOC_000194"; transcript_id "TCONS_00000304"; exon_number "7"; gene_name "CG7337"; oId "FBtr0333007"; nearest_ref "FBtr0333007"; class_code "="; tss_id "TSS228";
2L	Cufflinks	exon	1934961	1935683	.	+	.	gene_id "XLOC_000194"; transcript_id "TCONS_00000304"; exon_number "8"; gene_name "CG7337"; oId "FBtr0333007"; nearest_ref "FBtr0333007"; class_code "="; tss_id "TSS228";
2L	Cufflinks	exon	1935739	1936991	.	+	.	gene_id "XLOC_000194"; transcript_id "TCONS_00000304"; exon_number "9"; gene_name "CG7337"; oId "FBtr0333007"; nearest_ref "FBtr0333007"; class_code "="; tss_id "TSS228";
2L	Cufflinks	exon	1937054	1937373	.	+	.	gene_id "XLOC_000194"; transcript_id "TCONS_00000304"; exon_number "10"; gene_name "CG7337"; oId "FBtr0333007"; nearest_ref "FBtr0333007"; class_code "="; tss_id "TSS228";
2L	Cufflinks	exon	1937441	1937583	.	+	.	gene_id "XLOC_000194"; transcript_id "TCONS_00000304"; exon_number "11"; gene_name "CG7337"; oId "FBtr0333007"; nearest_ref "FBtr0333007"; class_code "="; tss_id "TSS228";
2L	Cufflinks	exon	1938508	1938619	.	+	.	gene_id "XLOC_000194"; transcript_id "TCONS_00000304"; exon_number "12"; gene_name "CG7337"; oId "FBtr0333007"; nearest_ref "FBtr0333007"; class_code "="; tss_id "TSS228";
2L	Cufflinks	exon	1941755	1941903	.	+	.	gene_id "XLOC_000194"; transcript_id "TCONS_00000304"; exon_number "13"; gene_name "CG7337"; oId "FBtr0333007"; nearest_ref "FBtr0333007"; class_code "="; tss_id "TSS228";
2L	Cufflinks	exon	1941971	1942046	.	+	.	gene_id "XLOC_000194"; transcript_id "TCONS_00000304"; exon_number "14"; gene_name "CG7337"; oId "FBtr0333007"; nearest_ref "FBtr0333007"; class_code "="; tss_id "TSS228";
2L	Cufflinks	exon	1942108	1942182	.	+	.	gene_id "XLOC_000194"; transcript_id "TCONS_00000304"; exon_number "15"; gene_name "CG7337"; oId "FBtr0333007"; nearest_ref "FBtr0333007"; class_code "="; tss_id "TSS228";
2L	Cufflinks	exon	1942251	1942451	.	+	.	gene_id "XLOC_000194"; transcript_id "TCONS_00000304"; exon_number "16"; gene_name "CG7337"; oId "FBtr0333007"; nearest_ref "FBtr0333007"; class_code "="; tss_id "TSS228";
2L	Cufflinks	exon	1942510	1942663	.	+	.	gene_id "XLOC_000194"; transcript_id "TCONS_00000304"; exon_number "17"; gene_name "CG7337"; oId "FBtr0333007"; nearest_ref "FBtr0333007"; class_code "="; tss_id "TSS228";
2L	Cufflinks	exon	1942785	1943461	.	+	.	gene_id "XLOC_000194"; transcript_id "TCONS_00000304"; exon_number "18"; gene_name "CG7337"; oId "FBtr0333007"; nearest_ref "FBtr0333007"; class_code "="; tss_id "TSS228";
2L	Cufflinks	exon	1884622	1885318	.	+	.	gene_id "XLOC_000194"; transcript_id "TCONS_00000305"; exon_number "1"; gene_name "CG7337"; oId "FBtr0077811"; nearest_ref "FBtr0077811"; class_code "="; tss_id "TSS228";
2L	Cufflinks	exon	1909669	1909992	.	+	.	gene_id "XLOC_000194"; transcript_id "TCONS_00000305"; exon_number "2"; gene_name "CG7337"; oId "FBtr0077811"; nearest_ref "FBtr0077811"; class_code "="; tss_id "TSS228";
2L	Cufflinks	exon	1910067	1910149	.	+	.	gene_id "XLOC_000194"; transcript_id "TCONS_00000305"; exon_number "3"; gene_name "CG7337"; oId "FBtr0077811"; nearest_ref "FBtr0077811"; class_code "="; tss_id "TSS228";
2L	Cufflinks	exon	1932056	1932147	.	+	.	gene_id "XLOC_000194"; transcript_id "TCONS_00000305"; exon_number "4"; gene_name "CG7337"; oId "FBtr0077811"; nearest_ref "FBtr0077811"; class_code "="; tss_id "TSS228";
2L	Cufflinks	exon	1933806	1934049	.	+	.	gene_id "XLOC_000194"; transcript_id "TCONS_00000305"; exon_number "5"; gene_name "CG7337"; oId "FBtr0077811"; nearest_ref "FBtr0077811"; class_code "="; tss_id "TSS228";
2L	Cufflinks	exon	1934119	1934328	.	+	.	gene_id "XLOC_000194"; transcript_id "TCONS_00000305"; exon_number "6"; gene_name "CG7337"; oId "FBtr0077811"; nearest_ref "FBtr0077811"; class_code "="; tss_id "TSS228";
2L	Cufflinks	exon	1934479	1934898	.	+	.	gene_id "XLOC_000194"; transcript_id "TCONS_00000305"; exon_number "7"; gene_name "CG7337"; oId "FBtr0077811"; nearest_ref "FBtr0077811"; class_code "="; tss_id "TSS228";
2L	Cufflinks	exon	1934961	1935683	.	+	.	gene_id "XLOC_000194"; transcript_id "TCONS_00000305"; exon_number "8"; gene_name "CG7337"; oId "FBtr0077811"; nearest_ref "FBtr0077811"; class_code "="; tss_id "TSS228";
2L	Cufflinks	exon	1935739	1936991	.	+	.	gene_id "XLOC_000194"; transcript_id "TCONS_00000305"; exon_number "9"; gene_name "CG7337"; oId "FBtr0077811"; nearest_ref "FBtr0077811"; class_code "="; tss_id "TSS228";
2L	Cufflinks	exon	1937054	1937373	.	+	.	gene_id "XLOC_000194"; transcript_id "TCONS_00000305"; exon_number "10"; gene_name "CG7337"; oId "FBtr0077811"; nearest_ref "FBtr0077811"; class_code "="; tss_id "TSS228";
2L	Cufflinks	exon	1937441	1937583	.	+	.	gene_id "XLOC_000194"; transcript_id "TCONS_00000305"; exon_number "11"; gene_name "CG7337"; oId "FBtr0077811"; nearest_ref "FBtr0077811"; class_code "="; tss_id "TSS228";
2L	Cufflinks	exon	1938508	1938619	.	+	.	gene_id "XLOC_000194"; transcript_id "TCONS_00000305"; exon_number "12"; gene_name "CG7337"; oId "FBtr0077811"; nearest_ref "FBtr0077811"; class_code "="; tss_id "TSS228";
2L	Cufflinks	exon	1941582	1941677	.	+	.	gene_id "XLOC_000194"; transcript_id "TCONS_00000305"; exon_number "13"; gene_name "CG7337"; oId "FBtr0077811"; nearest_ref "FBtr0077811"; class_code "="; tss_id "TSS228";
2L	Cufflinks	exon	1941755	1941903	.	+	.	gene_id "XLOC_000194"; transcript_id "TCONS_00000305"; exon_number "14"; gene_name "CG7337"; oId "FBtr0077811"; nearest_ref "FBtr0077811"; class_code "="; tss_id "TSS228";
2L	Cufflinks	exon	1941971	1942046	.	+	.	gene_id "XLOC_000194"; transcript_id "TCONS_00000305"; exon_number "15"; gene_name "CG7337"; oId "FBtr0077811"; nearest_ref "FBtr0077811"; class_code "="; tss_id "TSS228";
2L	Cufflinks	exon	1942108	1942182	.	+	.	gene_id "XLOC_000194"; transcript_id "TCONS_00000305"; exon_number "16"; gene_name "CG7337"; oId "FBtr0077811"; nearest_ref "FBtr0077811"; class_code "="; tss_id "TSS228";
2L	Cufflinks	exon	1942251	1942451	.	+	.	gene_id "XLOC_000194"; transcript_id "TCONS_00000305"; exon_number "17"; gene_name "CG7337"; oId "FBtr0077811"; nearest_ref "FBtr0077811"; class_code "="; tss_id "TSS228";
2L	Cufflinks	exon	1942510	1942663	.	+	.	gene_id "XLOC_000194"; transcript_id "TCONS_00000305"; exon_number "18"; gene_name "CG7337"; oId "FBtr0077811"; nearest_ref "FBtr0077811"; class_code "="; tss_id "TSS228";
2L	Cufflinks	exon	1942785	1943818	.	+	.	gene_id "XLOC_000194"; transcript_id "TCONS_00000305"; exon_number "19"; gene_name "CG7337"; oId "FBtr0077811"; nearest_ref "FBtr0077811"; class_code "="; tss_id "TSS228";
2L	Cufflinks	exon	1911742	1911869	.	+	.	gene_id "XLOC_000194"; transcript_id "TCONS_00000307"; exon_number "1"; gene_name "CG7337"; oId "FBtr0333006"; nearest_ref "FBtr0333006"; class_code "="; tss_id "TSS229";
2L	Cufflinks	exon	1913209	1913663	.	+	.	gene_id "XLOC_000194"; transcript_id "TCONS_00000307"; exon_number "2"; gene_name "CG7337"; oId "FBtr0333006"; nearest_ref "FBtr0333006"; class_code "="; tss_id "TSS229";
2L	Cufflinks	exon	1932056	1932147	.	+	.	gene_id "XLOC_000194"; transcript_id "TCONS_00000307"; exon_number "3"; gene_name "CG7337"; oId "FBtr0333006"; nearest_ref "FBtr0333006"; class_code "="; tss_id "TSS229";
2L	Cufflinks	exon	1933806	1934049	.	+	.	gene_id "XLOC_000194"; transcript_id "TCONS_00000307"; exon_number "4"; gene_name "CG7337"; oId "FBtr0333006"; nearest_ref "FBtr0333006"; class_code "="; tss_id "TSS229";
2L	Cufflinks	exon	1934119	1934328	.	+	.	gene_id "XLOC_000194"; transcript_id "TCONS_00000307"; exon_number "5"; gene_name "CG7337"; oId "FBtr0333006"; nearest_ref "FBtr0333006"; class_code "="; tss_id "TSS229";
2L	Cufflinks	exon	1934479	1934898	.	+	.	gene_id "XLOC_000194"; transcript_id "TCONS_00000307"; exon_number "6"; gene_name "CG7337"; oId "FBtr0333006"; nearest_ref "FBtr0333006"; class_code "="; tss_id "TSS229";
2L	Cufflinks	exon	1934961	1935683	.	+	.	gene_id "XLOC_000194"; transcript_id "TCONS_00000307"; exon_number "7"; gene_name "CG7337"; oId "FBtr0333006"; nearest_ref "FBtr0333006"; class_code "="; tss_id "TSS229";
2L	Cufflinks	exon	1935739	1936991	.	+	.	gene_id "XLOC_000194"; transcript_id "TCONS_00000307"; exon_number "8"; gene_name "CG7337"; oId "FBtr0333006"; nearest_ref "FBtr0333006"; class_code "="; tss_id "TSS229";
2L	Cufflinks	exon	1937054	1937373	.	+	.	gene_id "XLOC_000194"; transcript_id "TCONS_00000307"; exon_number "9"; gene_name "CG7337"; oId "FBtr0333006"; nearest_ref "FBtr0333006"; class_code "="; tss_id "TSS229";
2L	Cufflinks	exon	1937441	1937583	.	+	.	gene_id "XLOC_000194"; transcript_id "TCONS_00000307"; exon_number "10"; gene_name "CG7337"; oId "FBtr0333006"; nearest_ref "FBtr0333006"; class_code "="; tss_id "TSS229";
2L	Cufflinks	exon	1937866	1937910	.	+	.	gene_id "XLOC_000194"; transcript_id "TCONS_00000307"; exon_number "11"; gene_name "CG7337"; oId "FBtr0333006"; nearest_ref "FBtr0333006"; class_code "="; tss_id "TSS229";
2L	Cufflinks	exon	1938508	1938619	.	+	.	gene_id "XLOC_000194"; transcript_id "TCONS_00000307"; exon_number "12"; gene_name "CG7337"; oId "FBtr0333006"; nearest_ref "FBtr0333006"; class_code "="; tss_id "TSS229";
2L	Cufflinks	exon	1938865	1941393	.	+	.	gene_id "XLOC_000194"; transcript_id "TCONS_00000307"; exon_number "13"; gene_name "CG7337"; oId "FBtr0333006"; nearest_ref "FBtr0333006"; class_code "="; tss_id "TSS229";
2L	Cufflinks	exon	1941582	1941677	.	+	.	gene_id "XLOC_000194"; transcript_id "TCONS_00000307"; exon_number "14"; gene_name "CG7337"; oId "FBtr0333006"; nearest_ref "FBtr0333006"; class_code "="; tss_id "TSS229";
2L	Cufflinks	exon	1941755	1941903	.	+	.	gene_id "XLOC_000194"; transcript_id "TCONS_00000307"; exon_number "15"; gene_name "CG7337"; oId "FBtr0333006"; nearest_ref "FBtr0333006"; class_code "="; tss_id "TSS229";
2L	Cufflinks	exon	1941971	1942046	.	+	.	gene_id "XLOC_000194"; transcript_id "TCONS_00000307"; exon_number "16"; gene_name "CG7337"; oId "FBtr0333006"; nearest_ref "FBtr0333006"; class_code "="; tss_id "TSS229";
2L	Cufflinks	exon	1942108	1942182	.	+	.	gene_id "XLOC_000194"; transcript_id "TCONS_00000307"; exon_number "17"; gene_name "CG7337"; oId "FBtr0333006"; nearest_ref "FBtr0333006"; class_code "="; tss_id "TSS229";
2L	Cufflinks	exon	1942251	1942451	.	+	.	gene_id "XLOC_000194"; transcript_id "TCONS_00000307"; exon_number "18"; gene_name "CG7337"; oId "FBtr0333006"; nearest_ref "FBtr0333006"; class_code "="; tss_id "TSS229";
2L	Cufflinks	exon	1942510	1942663	.	+	.	gene_id "XLOC_000194"; transcript_id "TCONS_00000307"; exon_number "19"; gene_name "CG7337"; oId "FBtr0333006"; nearest_ref "FBtr0333006"; class_code "="; tss_id "TSS229";
2L	Cufflinks	exon	1942785	1943818	.	+	.	gene_id "XLOC_000194"; transcript_id "TCONS_00000307"; exon_number "20"; gene_name "CG7337"; oId "FBtr0333006"; nearest_ref "FBtr0333006"; class_code "="; tss_id "TSS229";
2L	Cufflinks	exon	1911742	1911869	.	+	.	gene_id "XLOC_000194"; transcript_id "TCONS_00000306"; exon_number "1"; gene_name "CG7337"; oId "FBtr0309828"; nearest_ref "FBtr0309828"; class_code "="; tss_id "TSS229";
2L	Cufflinks	exon	1913209	1913663	.	+	.	gene_id "XLOC_000194"; transcript_id "TCONS_00000306"; exon_number "2"; gene_name "CG7337"; oId "FBtr0309828"; nearest_ref "FBtr0309828"; class_code "="; tss_id "TSS229";
2L	Cufflinks	exon	1932056	1932147	.	+	.	gene_id "XLOC_000194"; transcript_id "TCONS_00000306"; exon_number "3"; gene_name "CG7337"; oId "FBtr0309828"; nearest_ref "FBtr0309828"; class_code "="; tss_id "TSS229";
2L	Cufflinks	exon	1933806	1934049	.	+	.	gene_id "XLOC_000194"; transcript_id "TCONS_00000306"; exon_number "4"; gene_name "CG7337"; oId "FBtr0309828"; nearest_ref "FBtr0309828"; class_code "="; tss_id "TSS229";
2L	Cufflinks	exon	1934119	1934328	.	+	.	gene_id "XLOC_000194"; transcript_id "TCONS_00000306"; exon_number "5"; gene_name "CG7337"; oId "FBtr0309828"; nearest_ref "FBtr0309828"; class_code "="; tss_id "TSS229";
2L	Cufflinks	exon	1934479	1934898	.	+	.	gene_id "XLOC_000194"; transcript_id "TCONS_00000306"; exon_number "6"; gene_name "CG7337"; oId "FBtr0309828"; nearest_ref "FBtr0309828"; class_code "="; tss_id "TSS229";
2L	Cufflinks	exon	1934961	1935683	.	+	.	gene_id "XLOC_000194"; transcript_id "TCONS_00000306"; exon_number "7"; gene_name "CG7337"; oId "FBtr0309828"; nearest_ref "FBtr0309828"; class_code "="; tss_id "TSS229";
2L	Cufflinks	exon	1935739	1936991	.	+	.	gene_id "XLOC_000194"; transcript_id "TCONS_00000306"; exon_number "8"; gene_name "CG7337"; oId "FBtr0309828"; nearest_ref "FBtr0309828"; class_code "="; tss_id "TSS229";
2L	Cufflinks	exon	1937054	1937373	.	+	.	gene_id "XLOC_000194"; transcript_id "TCONS_00000306"; exon_number "9"; gene_name "CG7337"; oId "FBtr0309828"; nearest_ref "FBtr0309828"; class_code "="; tss_id "TSS229";
2L	Cufflinks	exon	1937441	1937583	.	+	.	gene_id "XLOC_000194"; transcript_id "TCONS_00000306"; exon_number "10"; gene_name "CG7337"; oId "FBtr0309828"; nearest_ref "FBtr0309828"; class_code "="; tss_id "TSS229";
2L	Cufflinks	exon	1937866	1937910	.	+	.	gene_id "XLOC_000194"; transcript_id "TCONS_00000306"; exon_number "11"; gene_name "CG7337"; oId "FBtr0309828"; nearest_ref "FBtr0309828"; class_code "="; tss_id "TSS229";
2L	Cufflinks	exon	1938508	1938619	.	+	.	gene_id "XLOC_000194"; transcript_id "TCONS_00000306"; exon_number "12"; gene_name "CG7337"; oId "FBtr0309828"; nearest_ref "FBtr0309828"; class_code "="; tss_id "TSS229";
2L	Cufflinks	exon	1941582	1941677	.	+	.	gene_id "XLOC_000194"; transcript_id "TCONS_00000306"; exon_number "13"; gene_name "CG7337"; oId "FBtr0309828"; nearest_ref "FBtr0309828"; class_code "="; tss_id "TSS229";
2L	Cufflinks	exon	1941755	1941903	.	+	.	gene_id "XLOC_000194"; transcript_id "TCONS_00000306"; exon_number "14"; gene_name "CG7337"; oId "FBtr0309828"; nearest_ref "FBtr0309828"; class_code "="; tss_id "TSS229";
2L	Cufflinks	exon	1941971	1942046	.	+	.	gene_id "XLOC_000194"; transcript_id "TCONS_00000306"; exon_number "15"; gene_name "CG7337"; oId "FBtr0309828"; nearest_ref "FBtr0309828"; class_code "="; tss_id "TSS229";
2L	Cufflinks	exon	1942108	1942182	.	+	.	gene_id "XLOC_000194"; transcript_id "TCONS_00000306"; exon_number "16"; gene_name "CG7337"; oId "FBtr0309828"; nearest_ref "FBtr0309828"; class_code "="; tss_id "TSS229";
2L	Cufflinks	exon	1942251	1942451	.	+	.	gene_id "XLOC_000194"; transcript_id "TCONS_00000306"; exon_number "17"; gene_name "CG7337"; oId "FBtr0309828"; nearest_ref "FBtr0309828"; class_code "="; tss_id "TSS229";
2L	Cufflinks	exon	1942510	1942663	.	+	.	gene_id "XLOC_000194"; transcript_id "TCONS_00000306"; exon_number "18"; gene_name "CG7337"; oId "FBtr0309828"; nearest_ref "FBtr0309828"; class_code "="; tss_id "TSS229";
2L	Cufflinks	exon	1942785	1943818	.	+	.	gene_id "XLOC_000194"; transcript_id "TCONS_00000306"; exon_number "19"; gene_name "CG7337"; oId "FBtr0309828"; nearest_ref "FBtr0309828"; class_code "="; tss_id "TSS229";
2L	Cufflinks	exon	1911742	1912234	.	+	.	gene_id "XLOC_000194"; transcript_id "TCONS_00000308"; exon_number "1"; gene_name "CG7337"; oId "FBtr0113011"; nearest_ref "FBtr0113011"; class_code "="; tss_id "TSS229";
2L	Cufflinks	exon	1913209	1913663	.	+	.	gene_id "XLOC_000194"; transcript_id "TCONS_00000308"; exon_number "2"; gene_name "CG7337"; oId "FBtr0113011"; nearest_ref "FBtr0113011"; class_code "="; tss_id "TSS229";
2L	Cufflinks	exon	1932056	1932147	.	+	.	gene_id "XLOC_000194"; transcript_id "TCONS_00000308"; exon_number "3"; gene_name "CG7337"; oId "FBtr0113011"; nearest_ref "FBtr0113011"; class_code "="; tss_id "TSS229";
2L	Cufflinks	exon	1933806	1934049	.	+	.	gene_id "XLOC_000194"; transcript_id "TCONS_00000308"; exon_number "4"; gene_name "CG7337"; oId "FBtr0113011"; nearest_ref "FBtr0113011"; class_code "="; tss_id "TSS229";
2L	Cufflinks	exon	1934119	1934328	.	+	.	gene_id "XLOC_000194"; transcript_id "TCONS_00000308"; exon_number "5"; gene_name "CG7337"; oId "FBtr0113011"; nearest_ref "FBtr0113011"; class_code "="; tss_id "TSS229";
2L	Cufflinks	exon	1934479	1934898	.	+	.	gene_id "XLOC_000194"; transcript_id "TCONS_00000308"; exon_number "6"; gene_name "CG7337"; oId "FBtr0113011"; nearest_ref "FBtr0113011"; class_code "="; tss_id "TSS229";
2L	Cufflinks	exon	1934961	1935683	.	+	.	gene_id "XLOC_000194"; transcript_id "TCONS_00000308"; exon_number "7"; gene_name "CG7337"; oId "FBtr0113011"; nearest_ref "FBtr0113011"; class_code "="; tss_id "TSS229";
2L	Cufflinks	exon	1935739	1936991	.	+	.	gene_id "XLOC_000194"; transcript_id "TCONS_00000308"; exon_number "8"; gene_name "CG7337"; oId "FBtr0113011"; nearest_ref "FBtr0113011"; class_code "="; tss_id "TSS229";
2L	Cufflinks	exon	1937054	1937373	.	+	.	gene_id "XLOC_000194"; transcript_id "TCONS_00000308"; exon_number "9"; gene_name "CG7337"; oId "FBtr0113011"; nearest_ref "FBtr0113011"; class_code "="; tss_id "TSS229";
2L	Cufflinks	exon	1937441	1937583	.	+	.	gene_id "XLOC_000194"; transcript_id "TCONS_00000308"; exon_number "10"; gene_name "CG7337"; oId "FBtr0113011"; nearest_ref "FBtr0113011"; class_code "="; tss_id "TSS229";
2L	Cufflinks	exon	1938508	1938619	.	+	.	gene_id "XLOC_000194"; transcript_id "TCONS_00000308"; exon_number "11"; gene_name "CG7337"; oId "FBtr0113011"; nearest_ref "FBtr0113011"; class_code "="; tss_id "TSS229";
2L	Cufflinks	exon	1941582	1941677	.	+	.	gene_id "XLOC_000194"; transcript_id "TCONS_00000308"; exon_number "12"; gene_name "CG7337"; oId "FBtr0113011"; nearest_ref "FBtr0113011"; class_code "="; tss_id "TSS229";
2L	Cufflinks	exon	1941755	1941903	.	+	.	gene_id "XLOC_000194"; transcript_id "TCONS_00000308"; exon_number "13"; gene_name "CG7337"; oId "FBtr0113011"; nearest_ref "FBtr0113011"; class_code "="; tss_id "TSS229";
2L	Cufflinks	exon	1941971	1942046	.	+	.	gene_id "XLOC_000194"; transcript_id "TCONS_00000308"; exon_number "14"; gene_name "CG7337"; oId "FBtr0113011"; nearest_ref "FBtr0113011"; class_code "="; tss_id "TSS229";
2L	Cufflinks	exon	1942108	1942182	.	+	.	gene_id "XLOC_000194"; transcript_id "TCONS_00000308"; exon_number "15"; gene_name "CG7337"; oId "FBtr0113011"; nearest_ref "FBtr0113011"; class_code "="; tss_id "TSS229";
2L	Cufflinks	exon	1942251	1942451	.	+	.	gene_id "XLOC_000194"; transcript_id "TCONS_00000308"; exon_number "16"; gene_name "CG7337"; oId "FBtr0113011"; nearest_ref "FBtr0113011"; class_code "="; tss_id "TSS229";
2L	Cufflinks	exon	1942510	1942663	.	+	.	gene_id "XLOC_000194"; transcript_id "TCONS_00000308"; exon_number "17"; gene_name "CG7337"; oId "FBtr0113011"; nearest_ref "FBtr0113011"; class_code "="; tss_id "TSS229";
2L	Cufflinks	exon	1942785	1944289	.	+	.	gene_id "XLOC_000194"; transcript_id "TCONS_00000308"; exon_number "18"; gene_name "CG7337"; oId "FBtr0113011"; nearest_ref "FBtr0113011"; class_code "="; tss_id "TSS229";
2L	Cufflinks	exon	1927753	1928575	.	+	.	gene_id "XLOC_000194"; transcript_id "TCONS_00000309"; exon_number "1"; gene_name "CG7337"; oId "FBtr0110882"; nearest_ref "FBtr0110882"; class_code "="; tss_id "TSS230";
2L	Cufflinks	exon	1932056	1932147	.	+	.	gene_id "XLOC_000194"; transcript_id "TCONS_00000309"; exon_number "2"; gene_name "CG7337"; oId "FBtr0110882"; nearest_ref "FBtr0110882"; class_code "="; tss_id "TSS230";
2L	Cufflinks	exon	1933806	1934049	.	+	.	gene_id "XLOC_000194"; transcript_id "TCONS_00000309"; exon_number "3"; gene_name "CG7337"; oId "FBtr0110882"; nearest_ref "FBtr0110882"; class_code "="; tss_id "TSS230";
2L	Cufflinks	exon	1934119	1934328	.	+	.	gene_id "XLOC_000194"; transcript_id "TCONS_00000309"; exon_number "4"; gene_name "CG7337"; oId "FBtr0110882"; nearest_ref "FBtr0110882"; class_code "="; tss_id "TSS230";
2L	Cufflinks	exon	1934479	1934898	.	+	.	gene_id "XLOC_000194"; transcript_id "TCONS_00000309"; exon_number "5"; gene_name "CG7337"; oId "FBtr0110882"; nearest_ref "FBtr0110882"; class_code "="; tss_id "TSS230";
2L	Cufflinks	exon	1934961	1935683	.	+	.	gene_id "XLOC_000194"; transcript_id "TCONS_00000309"; exon_number "6"; gene_name "CG7337"; oId "FBtr0110882"; nearest_ref "FBtr0110882"; class_code "="; tss_id "TSS230";
2L	Cufflinks	exon	1935739	1936991	.	+	.	gene_id "XLOC_000194"; transcript_id "TCONS_00000309"; exon_number "7"; gene_name "CG7337"; oId "FBtr0110882"; nearest_ref "FBtr0110882"; class_code "="; tss_id "TSS230";
2L	Cufflinks	exon	1937054	1937373	.	+	.	gene_id "XLOC_000194"; transcript_id "TCONS_00000309"; exon_number "8"; gene_name "CG7337"; oId "FBtr0110882"; nearest_ref "FBtr0110882"; class_code "="; tss_id "TSS230";
2L	Cufflinks	exon	1937441	1937583	.	+	.	gene_id "XLOC_000194"; transcript_id "TCONS_00000309"; exon_number "9"; gene_name "CG7337"; oId "FBtr0110882"; nearest_ref "FBtr0110882"; class_code "="; tss_id "TSS230";
2L	Cufflinks	exon	1938508	1938619	.	+	.	gene_id "XLOC_000194"; transcript_id "TCONS_00000309"; exon_number "10"; gene_name "CG7337"; oId "FBtr0110882"; nearest_ref "FBtr0110882"; class_code "="; tss_id "TSS230";
2L	Cufflinks	exon	1941582	1941677	.	+	.	gene_id "XLOC_000194"; transcript_id "TCONS_00000309"; exon_number "11"; gene_name "CG7337"; oId "FBtr0110882"; nearest_ref "FBtr0110882"; class_code "="; tss_id "TSS230";
2L	Cufflinks	exon	1941755	1941903	.	+	.	gene_id "XLOC_000194"; transcript_id "TCONS_00000309"; exon_number "12"; gene_name "CG7337"; oId "FBtr0110882"; nearest_ref "FBtr0110882"; class_code "="; tss_id "TSS230";
2L	Cufflinks	exon	1941971	1942046	.	+	.	gene_id "XLOC_000194"; transcript_id "TCONS_00000309"; exon_number "13"; gene_name "CG7337"; oId "FBtr0110882"; nearest_ref "FBtr0110882"; class_code "="; tss_id "TSS230";
2L	Cufflinks	exon	1942108	1942182	.	+	.	gene_id "XLOC_000194"; transcript_id "TCONS_00000309"; exon_number "14"; gene_name "CG7337"; oId "FBtr0110882"; nearest_ref "FBtr0110882"; class_code "="; tss_id "TSS230";
2L	Cufflinks	exon	1942251	1942451	.	+	.	gene_id "XLOC_000194"; transcript_id "TCONS_00000309"; exon_number "15"; gene_name "CG7337"; oId "FBtr0110882"; nearest_ref "FBtr0110882"; class_code "="; tss_id "TSS230";
2L	Cufflinks	exon	1942510	1942663	.	+	.	gene_id "XLOC_000194"; transcript_id "TCONS_00000309"; exon_number "16"; gene_name "CG7337"; oId "FBtr0110882"; nearest_ref "FBtr0110882"; class_code "="; tss_id "TSS230";
2L	Cufflinks	exon	1942785	1943939	.	+	.	gene_id "XLOC_000194"; transcript_id "TCONS_00000309"; exon_number "17"; gene_name "CG7337"; oId "FBtr0110882"; nearest_ref "FBtr0110882"; class_code "="; tss_id "TSS230";
2L	Cufflinks	exon	1927753	1928575	.	+	.	gene_id "XLOC_000194"; transcript_id "TCONS_00000310"; exon_number "1"; gene_name "CG7337"; oId "FBtr0110883"; nearest_ref "FBtr0110883"; class_code "="; tss_id "TSS230";
2L	Cufflinks	exon	1932056	1932147	.	+	.	gene_id "XLOC_000194"; transcript_id "TCONS_00000310"; exon_number "2"; gene_name "CG7337"; oId "FBtr0110883"; nearest_ref "FBtr0110883"; class_code "="; tss_id "TSS230";
2L	Cufflinks	exon	1933806	1934049	.	+	.	gene_id "XLOC_000194"; transcript_id "TCONS_00000310"; exon_number "3"; gene_name "CG7337"; oId "FBtr0110883"; nearest_ref "FBtr0110883"; class_code "="; tss_id "TSS230";
2L	Cufflinks	exon	1934119	1934328	.	+	.	gene_id "XLOC_000194"; transcript_id "TCONS_00000310"; exon_number "4"; gene_name "CG7337"; oId "FBtr0110883"; nearest_ref "FBtr0110883"; class_code "="; tss_id "TSS230";
2L	Cufflinks	exon	1934479	1934898	.	+	.	gene_id "XLOC_000194"; transcript_id "TCONS_00000310"; exon_number "5"; gene_name "CG7337"; oId "FBtr0110883"; nearest_ref "FBtr0110883"; class_code "="; tss_id "TSS230";
2L	Cufflinks	exon	1934961	1935683	.	+	.	gene_id "XLOC_000194"; transcript_id "TCONS_00000310"; exon_number "6"; gene_name "CG7337"; oId "FBtr0110883"; nearest_ref "FBtr0110883"; class_code "="; tss_id "TSS230";
2L	Cufflinks	exon	1935739	1936991	.	+	.	gene_id "XLOC_000194"; transcript_id "TCONS_00000310"; exon_number "7"; gene_name "CG7337"; oId "FBtr0110883"; nearest_ref "FBtr0110883"; class_code "="; tss_id "TSS230";
2L	Cufflinks	exon	1937054	1937373	.	+	.	gene_id "XLOC_000194"; transcript_id "TCONS_00000310"; exon_number "8"; gene_name "CG7337"; oId "FBtr0110883"; nearest_ref "FBtr0110883"; class_code "="; tss_id "TSS230";
2L	Cufflinks	exon	1937441	1937583	.	+	.	gene_id "XLOC_000194"; transcript_id "TCONS_00000310"; exon_number "9"; gene_name "CG7337"; oId "FBtr0110883"; nearest_ref "FBtr0110883"; class_code "="; tss_id "TSS230";
2L	Cufflinks	exon	1938508	1938619	.	+	.	gene_id "XLOC_000194"; transcript_id "TCONS_00000310"; exon_number "10"; gene_name "CG7337"; oId "FBtr0110883"; nearest_ref "FBtr0110883"; class_code "="; tss_id "TSS230";
2L	Cufflinks	exon	1938865	1941393	.	+	.	gene_id "XLOC_000194"; transcript_id "TCONS_00000310"; exon_number "11"; gene_name "CG7337"; oId "FBtr0110883"; nearest_ref "FBtr0110883"; class_code "="; tss_id "TSS230";
2L	Cufflinks	exon	1941582	1941677	.	+	.	gene_id "XLOC_000194"; transcript_id "TCONS_00000310"; exon_number "12"; gene_name "CG7337"; oId "FBtr0110883"; nearest_ref "FBtr0110883"; class_code "="; tss_id "TSS230";
2L	Cufflinks	exon	1941755	1941903	.	+	.	gene_id "XLOC_000194"; transcript_id "TCONS_00000310"; exon_number "13"; gene_name "CG7337"; oId "FBtr0110883"; nearest_ref "FBtr0110883"; class_code "="; tss_id "TSS230";
2L	Cufflinks	exon	1941971	1942046	.	+	.	gene_id "XLOC_000194"; transcript_id "TCONS_00000310"; exon_number "14"; gene_name "CG7337"; oId "FBtr0110883"; nearest_ref "FBtr0110883"; class_code "="; tss_id "TSS230";
2L	Cufflinks	exon	1942108	1942182	.	+	.	gene_id "XLOC_000194"; transcript_id "TCONS_00000310"; exon_number "15"; gene_name "CG7337"; oId "FBtr0110883"; nearest_ref "FBtr0110883"; class_code "="; tss_id "TSS230";
2L	Cufflinks	exon	1942251	1942451	.	+	.	gene_id "XLOC_000194"; transcript_id "TCONS_00000310"; exon_number "16"; gene_name "CG7337"; oId "FBtr0110883"; nearest_ref "FBtr0110883"; class_code "="; tss_id "TSS230";
2L	Cufflinks	exon	1942510	1942663	.	+	.	gene_id "XLOC_000194"; transcript_id "TCONS_00000310"; exon_number "17"; gene_name "CG7337"; oId "FBtr0110883"; nearest_ref "FBtr0110883"; class_code "="; tss_id "TSS230";
2L	Cufflinks	exon	1942785	1943947	.	+	.	gene_id "XLOC_000194"; transcript_id "TCONS_00000310"; exon_number "18"; gene_name "CG7337"; oId "FBtr0110883"; nearest_ref "FBtr0110883"; class_code "="; tss_id "TSS230";
2L	Cufflinks	exon	1927753	1928575	.	+	.	gene_id "XLOC_000194"; transcript_id "TCONS_00000311"; exon_number "1"; gene_name "CG7337"; oId "CUFF.398.7"; nearest_ref "FBtr0333006"; class_code "j"; tss_id "TSS230";
2L	Cufflinks	exon	1932056	1932147	.	+	.	gene_id "XLOC_000194"; transcript_id "TCONS_00000311"; exon_number "2"; gene_name "CG7337"; oId "CUFF.398.7"; nearest_ref "FBtr0333006"; class_code "j"; tss_id "TSS230";
2L	Cufflinks	exon	1933806	1934049	.	+	.	gene_id "XLOC_000194"; transcript_id "TCONS_00000311"; exon_number "3"; gene_name "CG7337"; oId "CUFF.398.7"; nearest_ref "FBtr0333006"; class_code "j"; tss_id "TSS230";
2L	Cufflinks	exon	1934119	1934328	.	+	.	gene_id "XLOC_000194"; transcript_id "TCONS_00000311"; exon_number "4"; gene_name "CG7337"; oId "CUFF.398.7"; nearest_ref "FBtr0333006"; class_code "j"; tss_id "TSS230";
2L	Cufflinks	exon	1934479	1934898	.	+	.	gene_id "XLOC_000194"; transcript_id "TCONS_00000311"; exon_number "5"; gene_name "CG7337"; oId "CUFF.398.7"; nearest_ref "FBtr0333006"; class_code "j"; tss_id "TSS230";
2L	Cufflinks	exon	1934961	1935683	.	+	.	gene_id "XLOC_000194"; transcript_id "TCONS_00000311"; exon_number "6"; gene_name "CG7337"; oId "CUFF.398.7"; nearest_ref "FBtr0333006"; class_code "j"; tss_id "TSS230";
2L	Cufflinks	exon	1935739	1936991	.	+	.	gene_id "XLOC_000194"; transcript_id "TCONS_00000311"; exon_number "7"; gene_name "CG7337"; oId "CUFF.398.7"; nearest_ref "FBtr0333006"; class_code "j"; tss_id "TSS230";
2L	Cufflinks	exon	1937054	1937373	.	+	.	gene_id "XLOC_000194"; transcript_id "TCONS_00000311"; exon_number "8"; gene_name "CG7337"; oId "CUFF.398.7"; nearest_ref "FBtr0333006"; class_code "j"; tss_id "TSS230";
2L	Cufflinks	exon	1937441	1937583	.	+	.	gene_id "XLOC_000194"; transcript_id "TCONS_00000311"; exon_number "9"; gene_name "CG7337"; oId "CUFF.398.7"; nearest_ref "FBtr0333006"; class_code "j"; tss_id "TSS230";
2L	Cufflinks	exon	1937866	1937910	.	+	.	gene_id "XLOC_000194"; transcript_id "TCONS_00000311"; exon_number "10"; gene_name "CG7337"; oId "CUFF.398.7"; nearest_ref "FBtr0333006"; class_code "j"; tss_id "TSS230";
2L	Cufflinks	exon	1938508	1938619	.	+	.	gene_id "XLOC_000194"; transcript_id "TCONS_00000311"; exon_number "11"; gene_name "CG7337"; oId "CUFF.398.7"; nearest_ref "FBtr0333006"; class_code "j"; tss_id "TSS230";
2L	Cufflinks	exon	1941582	1941677	.	+	.	gene_id "XLOC_000194"; transcript_id "TCONS_00000311"; exon_number "12"; gene_name "CG7337"; oId "CUFF.398.7"; nearest_ref "FBtr0333006"; class_code "j"; tss_id "TSS230";
2L	Cufflinks	exon	1941755	1941903	.	+	.	gene_id "XLOC_000194"; transcript_id "TCONS_00000311"; exon_number "13"; gene_name "CG7337"; oId "CUFF.398.7"; nearest_ref "FBtr0333006"; class_code "j"; tss_id "TSS230";
2L	Cufflinks	exon	1941971	1942046	.	+	.	gene_id "XLOC_000194"; transcript_id "TCONS_00000311"; exon_number "14"; gene_name "CG7337"; oId "CUFF.398.7"; nearest_ref "FBtr0333006"; class_code "j"; tss_id "TSS230";
2L	Cufflinks	exon	1942108	1942182	.	+	.	gene_id "XLOC_000194"; transcript_id "TCONS_00000311"; exon_number "15"; gene_name "CG7337"; oId "CUFF.398.7"; nearest_ref "FBtr0333006"; class_code "j"; tss_id "TSS230";
2L	Cufflinks	exon	1942251	1942451	.	+	.	gene_id "XLOC_000194"; transcript_id "TCONS_00000311"; exon_number "16"; gene_name "CG7337"; oId "CUFF.398.7"; nearest_ref "FBtr0333006"; class_code "j"; tss_id "TSS230";
2L	Cufflinks	exon	1942510	1942663	.	+	.	gene_id "XLOC_000194"; transcript_id "TCONS_00000311"; exon_number "17"; gene_name "CG7337"; oId "CUFF.398.7"; nearest_ref "FBtr0333006"; class_code "j"; tss_id "TSS230";
2L	Cufflinks	exon	1942785	1944344	.	+	.	gene_id "XLOC_000194"; transcript_id "TCONS_00000311"; exon_number "18"; gene_name "CG7337"; oId "CUFF.398.7"; nearest_ref "FBtr0333006"; class_code "j"; tss_id "TSS230";
2L	Cufflinks	exon	1965426	1965498	.	+	.	gene_id "XLOC_000195"; transcript_id "TCONS_00000312"; exon_number "1"; gene_name "tRNA:CR31942"; oId "FBtr0077812"; nearest_ref "FBtr0077812"; class_code "="; tss_id "TSS231";
2L	Cufflinks	exon	1973957	1974480	.	+	.	gene_id "XLOC_000196"; transcript_id "TCONS_00000313"; exon_number "1"; gene_name "Der-1"; oId "FBtr0334758"; nearest_ref "FBtr0334758"; class_code "="; tss_id "TSS232";
2L	Cufflinks	exon	1974564	1974818	.	+	.	gene_id "XLOC_000196"; transcript_id "TCONS_00000313"; exon_number "2"; gene_name "Der-1"; oId "FBtr0334758"; nearest_ref "FBtr0334758"; class_code "="; tss_id "TSS232";
2L	Cufflinks	exon	1974881	1974991	.	+	.	gene_id "XLOC_000196"; transcript_id "TCONS_00000313"; exon_number "3"; gene_name "Der-1"; oId "FBtr0334758"; nearest_ref "FBtr0334758"; class_code "="; tss_id "TSS232";
2L	Cufflinks	exon	1975061	1975413	.	+	.	gene_id "XLOC_000196"; transcript_id "TCONS_00000313"; exon_number "4"; gene_name "Der-1"; oId "FBtr0334758"; nearest_ref "FBtr0334758"; class_code "="; tss_id "TSS232";
2L	Cufflinks	exon	1981176	1981583	.	+	.	gene_id "XLOC_000197"; transcript_id "TCONS_00000314"; exon_number "1"; gene_name "CG15362"; oId "FBtr0077814"; nearest_ref "FBtr0077814"; class_code "="; tss_id "TSS233";
2L	Cufflinks	exon	1981642	1981832	.	+	.	gene_id "XLOC_000197"; transcript_id "TCONS_00000314"; exon_number "2"; gene_name "CG15362"; oId "FBtr0077814"; nearest_ref "FBtr0077814"; class_code "="; tss_id "TSS233";
2L	Cufflinks	exon	1981886	1982099	.	+	.	gene_id "XLOC_000197"; transcript_id "TCONS_00000314"; exon_number "3"; gene_name "CG15362"; oId "FBtr0077814"; nearest_ref "FBtr0077814"; class_code "="; tss_id "TSS233";
2L	Cufflinks	exon	1982217	1982498	.	+	.	gene_id "XLOC_000198"; transcript_id "TCONS_00000315"; exon_number "1"; gene_name "CG7289"; oId "FBtr0077815"; nearest_ref "FBtr0077815"; class_code "="; tss_id "TSS234";
2L	Cufflinks	exon	1982547	1983960	.	+	.	gene_id "XLOC_000198"; transcript_id "TCONS_00000315"; exon_number "2"; gene_name "CG7289"; oId "FBtr0077815"; nearest_ref "FBtr0077815"; class_code "="; tss_id "TSS234";
2L	Cufflinks	exon	1984019	1984143	.	+	.	gene_id "XLOC_000198"; transcript_id "TCONS_00000315"; exon_number "3"; gene_name "CG7289"; oId "FBtr0077815"; nearest_ref "FBtr0077815"; class_code "="; tss_id "TSS234";
2L	Cufflinks	exon	1984206	1984514	.	+	.	gene_id "XLOC_000198"; transcript_id "TCONS_00000315"; exon_number "4"; gene_name "CG7289"; oId "FBtr0077815"; nearest_ref "FBtr0077815"; class_code "="; tss_id "TSS234";
2L	Cufflinks	exon	1988290	1988940	.	+	.	gene_id "XLOC_000199"; transcript_id "TCONS_00000316"; exon_number "1"; gene_name "Npc2a"; oId "FBtr0077816"; nearest_ref "FBtr0077816"; class_code "="; tss_id "TSS235";
2L	Cufflinks	exon	1989450	1989841	.	+	.	gene_id "XLOC_000200"; transcript_id "TCONS_00000317"; exon_number "1"; gene_name "CR42874"; oId "FBtr0304139"; nearest_ref "FBtr0304139"; class_code "="; tss_id "TSS236";
2L	Cufflinks	exon	1989913	1990894	.	+	.	gene_id "XLOC_000200"; transcript_id "TCONS_00000317"; exon_number "2"; gene_name "CR42874"; oId "FBtr0304139"; nearest_ref "FBtr0304139"; class_code "="; tss_id "TSS236";
2L	Cufflinks	exon	2000058	2000351	.	+	.	gene_id "XLOC_000201"; transcript_id "TCONS_00000318"; exon_number "1"; gene_name "CR43464"; oId "FBtr0309284"; nearest_ref "FBtr0309284"; class_code "="; tss_id "TSS237";
2L	Cufflinks	exon	2000414	2001210	.	+	.	gene_id "XLOC_000201"; transcript_id "TCONS_00000318"; exon_number "2"; gene_name "CR43464"; oId "FBtr0309284"; nearest_ref "FBtr0309284"; class_code "="; tss_id "TSS237";
2L	Cufflinks	exon	2001403	2001953	.	+	.	gene_id "XLOC_000201"; transcript_id "TCONS_00000318"; exon_number "3"; gene_name "CR43464"; oId "FBtr0309284"; nearest_ref "FBtr0309284"; class_code "="; tss_id "TSS237";
2L	Cufflinks	exon	2002033	2002346	.	+	.	gene_id "XLOC_000201"; transcript_id "TCONS_00000318"; exon_number "4"; gene_name "CR43464"; oId "FBtr0309284"; nearest_ref "FBtr0309284"; class_code "="; tss_id "TSS237";
2L	Cufflinks	exon	2003445	2003935	.	+	.	gene_id "XLOC_000201"; transcript_id "TCONS_00000318"; exon_number "5"; gene_name "CR43464"; oId "FBtr0309284"; nearest_ref "FBtr0309284"; class_code "="; tss_id "TSS237";
2L	Cufflinks	exon	2006867	2007688	.	+	.	gene_id "XLOC_000202"; transcript_id "TCONS_00000319"; exon_number "1"; gene_name "CR45712"; oId "FBtr0346492"; nearest_ref "FBtr0346492"; class_code "="; tss_id "TSS238";
2L	Cufflinks	exon	2008414	2008541	.	+	.	gene_id "XLOC_000203"; transcript_id "TCONS_00000320"; exon_number "1"; gene_name "Nplp4"; oId "FBtr0334759"; nearest_ref "FBtr0334759"; class_code "="; tss_id "TSS239";
2L	Cufflinks	exon	2008673	2009072	.	+	.	gene_id "XLOC_000203"; transcript_id "TCONS_00000320"; exon_number "2"; gene_name "Nplp4"; oId "FBtr0334759"; nearest_ref "FBtr0334759"; class_code "="; tss_id "TSS239";
2L	Cufflinks	exon	2009155	2009226	.	+	.	gene_id "XLOC_000204"; transcript_id "TCONS_00000321"; exon_number "1"; gene_name "tRNA:CR31943"; oId "FBtr0077818"; nearest_ref "FBtr0077818"; class_code "="; tss_id "TSS240";
2L	Cufflinks	exon	2009538	2009609	.	+	.	gene_id "XLOC_000205"; transcript_id "TCONS_00000322"; exon_number "1"; gene_name "tRNA:CR31944"; oId "FBtr0077819"; nearest_ref "FBtr0077819"; class_code "="; tss_id "TSS241";
2L	Cufflinks	exon	2009859	2010313	.	+	.	gene_id "XLOC_000206"; transcript_id "TCONS_00000324"; exon_number "1"; gene_name "CG4238"; oId "FBtr0330672"; nearest_ref "FBtr0330672"; class_code "="; tss_id "TSS242";
2L	Cufflinks	exon	2026768	2027210	.	+	.	gene_id "XLOC_000206"; transcript_id "TCONS_00000324"; exon_number "2"; gene_name "CG4238"; oId "FBtr0330672"; nearest_ref "FBtr0330672"; class_code "="; tss_id "TSS242";
2L	Cufflinks	exon	2027279	2027791	.	+	.	gene_id "XLOC_000206"; transcript_id "TCONS_00000324"; exon_number "3"; gene_name "CG4238"; oId "FBtr0330672"; nearest_ref "FBtr0330672"; class_code "="; tss_id "TSS242";
2L	Cufflinks	exon	2027852	2028050	.	+	.	gene_id "XLOC_000206"; transcript_id "TCONS_00000324"; exon_number "4"; gene_name "CG4238"; oId "FBtr0330672"; nearest_ref "FBtr0330672"; class_code "="; tss_id "TSS242";
2L	Cufflinks	exon	2028113	2028249	.	+	.	gene_id "XLOC_000206"; transcript_id "TCONS_00000324"; exon_number "5"; gene_name "CG4238"; oId "FBtr0330672"; nearest_ref "FBtr0330672"; class_code "="; tss_id "TSS242";
2L	Cufflinks	exon	2028321	2029028	.	+	.	gene_id "XLOC_000206"; transcript_id "TCONS_00000324"; exon_number "6"; gene_name "CG4238"; oId "FBtr0330672"; nearest_ref "FBtr0330672"; class_code "="; tss_id "TSS242";
2L	Cufflinks	exon	2029092	2029418	.	+	.	gene_id "XLOC_000206"; transcript_id "TCONS_00000324"; exon_number "7"; gene_name "CG4238"; oId "FBtr0330672"; nearest_ref "FBtr0330672"; class_code "="; tss_id "TSS242";
2L	Cufflinks	exon	2029494	2029756	.	+	.	gene_id "XLOC_000206"; transcript_id "TCONS_00000324"; exon_number "8"; gene_name "CG4238"; oId "FBtr0330672"; nearest_ref "FBtr0330672"; class_code "="; tss_id "TSS242";
2L	Cufflinks	exon	2029836	2030536	.	+	.	gene_id "XLOC_000206"; transcript_id "TCONS_00000324"; exon_number "9"; gene_name "CG4238"; oId "FBtr0330672"; nearest_ref "FBtr0330672"; class_code "="; tss_id "TSS242";
2L	Cufflinks	exon	2009859	2010313	.	+	.	gene_id "XLOC_000206"; transcript_id "TCONS_00000323"; exon_number "1"; gene_name "CG4238"; oId "FBtr0301068"; nearest_ref "FBtr0301068"; class_code "="; tss_id "TSS242";
2L	Cufflinks	exon	2026768	2027210	.	+	.	gene_id "XLOC_000206"; transcript_id "TCONS_00000323"; exon_number "2"; gene_name "CG4238"; oId "FBtr0301068"; nearest_ref "FBtr0301068"; class_code "="; tss_id "TSS242";
2L	Cufflinks	exon	2027279	2027791	.	+	.	gene_id "XLOC_000206"; transcript_id "TCONS_00000323"; exon_number "3"; gene_name "CG4238"; oId "FBtr0301068"; nearest_ref "FBtr0301068"; class_code "="; tss_id "TSS242";
2L	Cufflinks	exon	2027852	2028050	.	+	.	gene_id "XLOC_000206"; transcript_id "TCONS_00000323"; exon_number "4"; gene_name "CG4238"; oId "FBtr0301068"; nearest_ref "FBtr0301068"; class_code "="; tss_id "TSS242";
2L	Cufflinks	exon	2028113	2028249	.	+	.	gene_id "XLOC_000206"; transcript_id "TCONS_00000323"; exon_number "5"; gene_name "CG4238"; oId "FBtr0301068"; nearest_ref "FBtr0301068"; class_code "="; tss_id "TSS242";
2L	Cufflinks	exon	2028303	2029028	.	+	.	gene_id "XLOC_000206"; transcript_id "TCONS_00000323"; exon_number "6"; gene_name "CG4238"; oId "FBtr0301068"; nearest_ref "FBtr0301068"; class_code "="; tss_id "TSS242";
2L	Cufflinks	exon	2029092	2029418	.	+	.	gene_id "XLOC_000206"; transcript_id "TCONS_00000323"; exon_number "7"; gene_name "CG4238"; oId "FBtr0301068"; nearest_ref "FBtr0301068"; class_code "="; tss_id "TSS242";
2L	Cufflinks	exon	2029494	2029756	.	+	.	gene_id "XLOC_000206"; transcript_id "TCONS_00000323"; exon_number "8"; gene_name "CG4238"; oId "FBtr0301068"; nearest_ref "FBtr0301068"; class_code "="; tss_id "TSS242";
2L	Cufflinks	exon	2029836	2030536	.	+	.	gene_id "XLOC_000206"; transcript_id "TCONS_00000323"; exon_number "9"; gene_name "CG4238"; oId "FBtr0301068"; nearest_ref "FBtr0301068"; class_code "="; tss_id "TSS242";
2L	Cufflinks	exon	2011716	2011785	.	+	.	gene_id "XLOC_000206"; transcript_id "TCONS_00000325"; exon_number "1"; gene_name "CG4238"; oId "FBtr0330671"; nearest_ref "FBtr0330671"; class_code "="; tss_id "TSS243";
2L	Cufflinks	exon	2017524	2017851	.	+	.	gene_id "XLOC_000206"; transcript_id "TCONS_00000325"; exon_number "2"; gene_name "CG4238"; oId "FBtr0330671"; nearest_ref "FBtr0330671"; class_code "="; tss_id "TSS243";
2L	Cufflinks	exon	2026768	2027210	.	+	.	gene_id "XLOC_000206"; transcript_id "TCONS_00000325"; exon_number "3"; gene_name "CG4238"; oId "FBtr0330671"; nearest_ref "FBtr0330671"; class_code "="; tss_id "TSS243";
2L	Cufflinks	exon	2027279	2027791	.	+	.	gene_id "XLOC_000206"; transcript_id "TCONS_00000325"; exon_number "4"; gene_name "CG4238"; oId "FBtr0330671"; nearest_ref "FBtr0330671"; class_code "="; tss_id "TSS243";
2L	Cufflinks	exon	2027852	2028050	.	+	.	gene_id "XLOC_000206"; transcript_id "TCONS_00000325"; exon_number "5"; gene_name "CG4238"; oId "FBtr0330671"; nearest_ref "FBtr0330671"; class_code "="; tss_id "TSS243";
2L	Cufflinks	exon	2028113	2028249	.	+	.	gene_id "XLOC_000206"; transcript_id "TCONS_00000325"; exon_number "6"; gene_name "CG4238"; oId "FBtr0330671"; nearest_ref "FBtr0330671"; class_code "="; tss_id "TSS243";
2L	Cufflinks	exon	2028303	2029028	.	+	.	gene_id "XLOC_000206"; transcript_id "TCONS_00000325"; exon_number "7"; gene_name "CG4238"; oId "FBtr0330671"; nearest_ref "FBtr0330671"; class_code "="; tss_id "TSS243";
2L	Cufflinks	exon	2029092	2029418	.	+	.	gene_id "XLOC_000206"; transcript_id "TCONS_00000325"; exon_number "8"; gene_name "CG4238"; oId "FBtr0330671"; nearest_ref "FBtr0330671"; class_code "="; tss_id "TSS243";
2L	Cufflinks	exon	2029494	2029756	.	+	.	gene_id "XLOC_000206"; transcript_id "TCONS_00000325"; exon_number "9"; gene_name "CG4238"; oId "FBtr0330671"; nearest_ref "FBtr0330671"; class_code "="; tss_id "TSS243";
2L	Cufflinks	exon	2029836	2030536	.	+	.	gene_id "XLOC_000206"; transcript_id "TCONS_00000325"; exon_number "10"; gene_name "CG4238"; oId "FBtr0330671"; nearest_ref "FBtr0330671"; class_code "="; tss_id "TSS243";
2L	Cufflinks	exon	2024012	2024265	.	+	.	gene_id "XLOC_000206"; transcript_id "TCONS_00000326"; exon_number "1"; gene_name "CG4238"; oId "FBtr0334773"; nearest_ref "FBtr0334773"; class_code "="; tss_id "TSS244";
2L	Cufflinks	exon	2026768	2027210	.	+	.	gene_id "XLOC_000206"; transcript_id "TCONS_00000326"; exon_number "2"; gene_name "CG4238"; oId "FBtr0334773"; nearest_ref "FBtr0334773"; class_code "="; tss_id "TSS244";
2L	Cufflinks	exon	2027279	2027791	.	+	.	gene_id "XLOC_000206"; transcript_id "TCONS_00000326"; exon_number "3"; gene_name "CG4238"; oId "FBtr0334773"; nearest_ref "FBtr0334773"; class_code "="; tss_id "TSS244";
2L	Cufflinks	exon	2027852	2028050	.	+	.	gene_id "XLOC_000206"; transcript_id "TCONS_00000326"; exon_number "4"; gene_name "CG4238"; oId "FBtr0334773"; nearest_ref "FBtr0334773"; class_code "="; tss_id "TSS244";
2L	Cufflinks	exon	2028113	2028249	.	+	.	gene_id "XLOC_000206"; transcript_id "TCONS_00000326"; exon_number "5"; gene_name "CG4238"; oId "FBtr0334773"; nearest_ref "FBtr0334773"; class_code "="; tss_id "TSS244";
2L	Cufflinks	exon	2028303	2029028	.	+	.	gene_id "XLOC_000206"; transcript_id "TCONS_00000326"; exon_number "6"; gene_name "CG4238"; oId "FBtr0334773"; nearest_ref "FBtr0334773"; class_code "="; tss_id "TSS244";
2L	Cufflinks	exon	2029092	2029418	.	+	.	gene_id "XLOC_000206"; transcript_id "TCONS_00000326"; exon_number "7"; gene_name "CG4238"; oId "FBtr0334773"; nearest_ref "FBtr0334773"; class_code "="; tss_id "TSS244";
2L	Cufflinks	exon	2029494	2029756	.	+	.	gene_id "XLOC_000206"; transcript_id "TCONS_00000326"; exon_number "8"; gene_name "CG4238"; oId "FBtr0334773"; nearest_ref "FBtr0334773"; class_code "="; tss_id "TSS244";
2L	Cufflinks	exon	2029836	2030788	.	+	.	gene_id "XLOC_000206"; transcript_id "TCONS_00000326"; exon_number "9"; gene_name "CG4238"; oId "FBtr0334773"; nearest_ref "FBtr0334773"; class_code "="; tss_id "TSS244";
2L	Cufflinks	exon	2031692	2031762	.	+	.	gene_id "XLOC_000207"; transcript_id "TCONS_00000327"; exon_number "1"; gene_name "tRNA:G3:22BCb"; oId "FBtr0077821"; nearest_ref "FBtr0077821"; class_code "="; tss_id "TSS245";
2L	Cufflinks	exon	2037714	2038224	.	+	.	gene_id "XLOC_000208"; transcript_id "TCONS_00000329"; exon_number "1"; gene_name "Su(dx)"; oId "FBtr0077823"; nearest_ref "FBtr0077823"; class_code "="; tss_id "TSS246";
2L	Cufflinks	exon	2039930	2040154	.	+	.	gene_id "XLOC_000208"; transcript_id "TCONS_00000329"; exon_number "2"; gene_name "Su(dx)"; oId "FBtr0077823"; nearest_ref "FBtr0077823"; class_code "="; tss_id "TSS246";
2L	Cufflinks	exon	2040217	2040359	.	+	.	gene_id "XLOC_000208"; transcript_id "TCONS_00000329"; exon_number "3"; gene_name "Su(dx)"; oId "FBtr0077823"; nearest_ref "FBtr0077823"; class_code "="; tss_id "TSS246";
2L	Cufflinks	exon	2040422	2041573	.	+	.	gene_id "XLOC_000208"; transcript_id "TCONS_00000329"; exon_number "4"; gene_name "Su(dx)"; oId "FBtr0077823"; nearest_ref "FBtr0077823"; class_code "="; tss_id "TSS246";
2L	Cufflinks	exon	2041647	2042569	.	+	.	gene_id "XLOC_000208"; transcript_id "TCONS_00000329"; exon_number "5"; gene_name "Su(dx)"; oId "FBtr0077823"; nearest_ref "FBtr0077823"; class_code "="; tss_id "TSS246";
2L	Cufflinks	exon	2042653	2042851	.	+	.	gene_id "XLOC_000208"; transcript_id "TCONS_00000329"; exon_number "6"; gene_name "Su(dx)"; oId "FBtr0077823"; nearest_ref "FBtr0077823"; class_code "="; tss_id "TSS246";
2L	Cufflinks	exon	2042914	2044372	.	+	.	gene_id "XLOC_000208"; transcript_id "TCONS_00000329"; exon_number "7"; gene_name "Su(dx)"; oId "FBtr0077823"; nearest_ref "FBtr0077823"; class_code "="; tss_id "TSS246";
2L	Cufflinks	exon	2037714	2038008	.	+	.	gene_id "XLOC_000208"; transcript_id "TCONS_00000328"; exon_number "1"; gene_name "Su(dx)"; oId "FBtr0077822"; nearest_ref "FBtr0077822"; class_code "="; tss_id "TSS246";
2L	Cufflinks	exon	2039930	2040154	.	+	.	gene_id "XLOC_000208"; transcript_id "TCONS_00000328"; exon_number "2"; gene_name "Su(dx)"; oId "FBtr0077822"; nearest_ref "FBtr0077822"; class_code "="; tss_id "TSS246";
2L	Cufflinks	exon	2040217	2040359	.	+	.	gene_id "XLOC_000208"; transcript_id "TCONS_00000328"; exon_number "3"; gene_name "Su(dx)"; oId "FBtr0077822"; nearest_ref "FBtr0077822"; class_code "="; tss_id "TSS246";
2L	Cufflinks	exon	2040422	2041573	.	+	.	gene_id "XLOC_000208"; transcript_id "TCONS_00000328"; exon_number "4"; gene_name "Su(dx)"; oId "FBtr0077822"; nearest_ref "FBtr0077822"; class_code "="; tss_id "TSS246";
2L	Cufflinks	exon	2041647	2042569	.	+	.	gene_id "XLOC_000208"; transcript_id "TCONS_00000328"; exon_number "5"; gene_name "Su(dx)"; oId "FBtr0077822"; nearest_ref "FBtr0077822"; class_code "="; tss_id "TSS246";
2L	Cufflinks	exon	2042653	2042851	.	+	.	gene_id "XLOC_000208"; transcript_id "TCONS_00000328"; exon_number "6"; gene_name "Su(dx)"; oId "FBtr0077822"; nearest_ref "FBtr0077822"; class_code "="; tss_id "TSS246";
2L	Cufflinks	exon	2042914	2044372	.	+	.	gene_id "XLOC_000208"; transcript_id "TCONS_00000328"; exon_number "7"; gene_name "Su(dx)"; oId "FBtr0077822"; nearest_ref "FBtr0077822"; class_code "="; tss_id "TSS246";
2L	Cufflinks	exon	2038528	2038641	.	+	.	gene_id "XLOC_000208"; transcript_id "TCONS_00000330"; exon_number "1"; gene_name "Su(dx)"; oId "FBtr0334778"; nearest_ref "FBtr0334778"; class_code "="; tss_id "TSS247";
2L	Cufflinks	exon	2039930	2040154	.	+	.	gene_id "XLOC_000208"; transcript_id "TCONS_00000330"; exon_number "2"; gene_name "Su(dx)"; oId "FBtr0334778"; nearest_ref "FBtr0334778"; class_code "="; tss_id "TSS247";
2L	Cufflinks	exon	2040217	2040359	.	+	.	gene_id "XLOC_000208"; transcript_id "TCONS_00000330"; exon_number "3"; gene_name "Su(dx)"; oId "FBtr0334778"; nearest_ref "FBtr0334778"; class_code "="; tss_id "TSS247";
2L	Cufflinks	exon	2040422	2041573	.	+	.	gene_id "XLOC_000208"; transcript_id "TCONS_00000330"; exon_number "4"; gene_name "Su(dx)"; oId "FBtr0334778"; nearest_ref "FBtr0334778"; class_code "="; tss_id "TSS247";
2L	Cufflinks	exon	2041647	2042569	.	+	.	gene_id "XLOC_000208"; transcript_id "TCONS_00000330"; exon_number "5"; gene_name "Su(dx)"; oId "FBtr0334778"; nearest_ref "FBtr0334778"; class_code "="; tss_id "TSS247";
2L	Cufflinks	exon	2042653	2042851	.	+	.	gene_id "XLOC_000208"; transcript_id "TCONS_00000330"; exon_number "6"; gene_name "Su(dx)"; oId "FBtr0334778"; nearest_ref "FBtr0334778"; class_code "="; tss_id "TSS247";
2L	Cufflinks	exon	2042914	2043677	.	+	.	gene_id "XLOC_000208"; transcript_id "TCONS_00000330"; exon_number "7"; gene_name "Su(dx)"; oId "FBtr0334778"; nearest_ref "FBtr0334778"; class_code "="; tss_id "TSS247";
2L	Cufflinks	exon	2039733	2039804	.	+	.	gene_id "XLOC_000208"; transcript_id "TCONS_00000331"; exon_number "1"; gene_name "Su(dx)"; oId "FBtr0077824"; nearest_ref "FBtr0077824"; class_code "="; tss_id "TSS248";
2L	Cufflinks	exon	2039930	2040154	.	+	.	gene_id "XLOC_000208"; transcript_id "TCONS_00000331"; exon_number "2"; gene_name "Su(dx)"; oId "FBtr0077824"; nearest_ref "FBtr0077824"; class_code "="; tss_id "TSS248";
2L	Cufflinks	exon	2040217	2040359	.	+	.	gene_id "XLOC_000208"; transcript_id "TCONS_00000331"; exon_number "3"; gene_name "Su(dx)"; oId "FBtr0077824"; nearest_ref "FBtr0077824"; class_code "="; tss_id "TSS248";
2L	Cufflinks	exon	2040422	2041573	.	+	.	gene_id "XLOC_000208"; transcript_id "TCONS_00000331"; exon_number "4"; gene_name "Su(dx)"; oId "FBtr0077824"; nearest_ref "FBtr0077824"; class_code "="; tss_id "TSS248";
2L	Cufflinks	exon	2041647	2042569	.	+	.	gene_id "XLOC_000208"; transcript_id "TCONS_00000331"; exon_number "5"; gene_name "Su(dx)"; oId "FBtr0077824"; nearest_ref "FBtr0077824"; class_code "="; tss_id "TSS248";
2L	Cufflinks	exon	2042653	2042851	.	+	.	gene_id "XLOC_000208"; transcript_id "TCONS_00000331"; exon_number "6"; gene_name "Su(dx)"; oId "FBtr0077824"; nearest_ref "FBtr0077824"; class_code "="; tss_id "TSS248";
2L	Cufflinks	exon	2042914	2044372	.	+	.	gene_id "XLOC_000208"; transcript_id "TCONS_00000331"; exon_number "7"; gene_name "Su(dx)"; oId "FBtr0077824"; nearest_ref "FBtr0077824"; class_code "="; tss_id "TSS248";
2L	Cufflinks	exon	2045494	2045641	.	+	.	gene_id "XLOC_000209"; transcript_id "TCONS_00000332"; exon_number "1"; gene_name "Kebab"; oId "FBtr0310547"; nearest_ref "FBtr0310547"; class_code "="; tss_id "TSS249";
2L	Cufflinks	exon	2045700	2046011	.	+	.	gene_id "XLOC_000209"; transcript_id "TCONS_00000332"; exon_number "2"; gene_name "Kebab"; oId "FBtr0310547"; nearest_ref "FBtr0310547"; class_code "="; tss_id "TSS249";
2L	Cufflinks	exon	2046066	2046218	.	+	.	gene_id "XLOC_000209"; transcript_id "TCONS_00000332"; exon_number "3"; gene_name "Kebab"; oId "FBtr0310547"; nearest_ref "FBtr0310547"; class_code "="; tss_id "TSS249";
2L	Cufflinks	exon	2046428	2048002	.	+	.	gene_id "XLOC_000209"; transcript_id "TCONS_00000332"; exon_number "4"; gene_name "Kebab"; oId "FBtr0310547"; nearest_ref "FBtr0310547"; class_code "="; tss_id "TSS249";
2L	Cufflinks	exon	2045494	2045641	.	+	.	gene_id "XLOC_000209"; transcript_id "TCONS_00000333"; exon_number "1"; gene_name "Kebab"; oId "FBtr0077825"; nearest_ref "FBtr0077825"; class_code "="; tss_id "TSS249";
2L	Cufflinks	exon	2045700	2046011	.	+	.	gene_id "XLOC_000209"; transcript_id "TCONS_00000333"; exon_number "2"; gene_name "Kebab"; oId "FBtr0077825"; nearest_ref "FBtr0077825"; class_code "="; tss_id "TSS249";
2L	Cufflinks	exon	2046069	2046218	.	+	.	gene_id "XLOC_000209"; transcript_id "TCONS_00000333"; exon_number "3"; gene_name "Kebab"; oId "FBtr0077825"; nearest_ref "FBtr0077825"; class_code "="; tss_id "TSS249";
2L	Cufflinks	exon	2046428	2047639	.	+	.	gene_id "XLOC_000209"; transcript_id "TCONS_00000333"; exon_number "4"; gene_name "Kebab"; oId "FBtr0077825"; nearest_ref "FBtr0077825"; class_code "="; tss_id "TSS249";
2L	Cufflinks	exon	2047704	2048054	.	+	.	gene_id "XLOC_000209"; transcript_id "TCONS_00000333"; exon_number "5"; gene_name "Kebab"; oId "FBtr0077825"; nearest_ref "FBtr0077825"; class_code "="; tss_id "TSS249";
2L	Cufflinks	exon	2054589	2055112	.	+	.	gene_id "XLOC_000210"; transcript_id "TCONS_00000334"; exon_number "1"; gene_name "Or22c"; oId "FBtr0077826"; nearest_ref "FBtr0077826"; class_code "="; tss_id "TSS250";
2L	Cufflinks	exon	2055327	2055517	.	+	.	gene_id "XLOC_000210"; transcript_id "TCONS_00000334"; exon_number "2"; gene_name "Or22c"; oId "FBtr0077826"; nearest_ref "FBtr0077826"; class_code "="; tss_id "TSS250";
2L	Cufflinks	exon	2055599	2055786	.	+	.	gene_id "XLOC_000210"; transcript_id "TCONS_00000334"; exon_number "3"; gene_name "Or22c"; oId "FBtr0077826"; nearest_ref "FBtr0077826"; class_code "="; tss_id "TSS250";
2L	Cufflinks	exon	2057034	2057135	.	+	.	gene_id "XLOC_000210"; transcript_id "TCONS_00000334"; exon_number "4"; gene_name "Or22c"; oId "FBtr0077826"; nearest_ref "FBtr0077826"; class_code "="; tss_id "TSS250";
2L	Cufflinks	exon	2057673	2057825	.	+	.	gene_id "XLOC_000210"; transcript_id "TCONS_00000334"; exon_number "5"; gene_name "Or22c"; oId "FBtr0077826"; nearest_ref "FBtr0077826"; class_code "="; tss_id "TSS250";
2L	Cufflinks	exon	2057917	2057967	.	+	.	gene_id "XLOC_000210"; transcript_id "TCONS_00000334"; exon_number "6"; gene_name "Or22c"; oId "FBtr0077826"; nearest_ref "FBtr0077826"; class_code "="; tss_id "TSS250";
2L	Cufflinks	exon	2079919	2080123	.	+	.	gene_id "XLOC_000211"; transcript_id "TCONS_00000336"; exon_number "1"; gene_name "CG12674"; oId "FBtr0334779"; nearest_ref "FBtr0334779"; class_code "="; tss_id "TSS251";
2L	Cufflinks	exon	2080208	2081066	.	+	.	gene_id "XLOC_000211"; transcript_id "TCONS_00000336"; exon_number "2"; gene_name "CG12674"; oId "FBtr0334779"; nearest_ref "FBtr0334779"; class_code "="; tss_id "TSS251";
2L	Cufflinks	exon	2081135	2081286	.	+	.	gene_id "XLOC_000211"; transcript_id "TCONS_00000336"; exon_number "3"; gene_name "CG12674"; oId "FBtr0334779"; nearest_ref "FBtr0334779"; class_code "="; tss_id "TSS251";
2L	Cufflinks	exon	2079919	2080123	.	+	.	gene_id "XLOC_000211"; transcript_id "TCONS_00000335"; exon_number "1"; gene_name "CG12674"; oId "FBtr0077827"; nearest_ref "FBtr0077827"; class_code "="; tss_id "TSS251";
2L	Cufflinks	exon	2080208	2081066	.	+	.	gene_id "XLOC_000211"; transcript_id "TCONS_00000335"; exon_number "2"; gene_name "CG12674"; oId "FBtr0077827"; nearest_ref "FBtr0077827"; class_code "="; tss_id "TSS251";
2L	Cufflinks	exon	2081132	2081286	.	+	.	gene_id "XLOC_000211"; transcript_id "TCONS_00000335"; exon_number "3"; gene_name "CG12674"; oId "FBtr0077827"; nearest_ref "FBtr0077827"; class_code "="; tss_id "TSS251";
2L	Cufflinks	exon	2082031	2082347	.	+	.	gene_id "XLOC_000212"; transcript_id "TCONS_00000337"; exon_number "1"; gene_name "CR44808"; oId "FBtr0343304"; nearest_ref "FBtr0343304"; class_code "="; tss_id "TSS252";
2L	Cufflinks	exon	2083362	2084225	.	+	.	gene_id "XLOC_000213"; transcript_id "TCONS_00000338"; exon_number "1"; gene_name "CR44055"; oId "FBtr0334780"; nearest_ref "FBtr0334780"; class_code "="; tss_id "TSS253";
2L	Cufflinks	exon	2084278	2084419	.	+	.	gene_id "XLOC_000213"; transcript_id "TCONS_00000338"; exon_number "2"; gene_name "CR44055"; oId "FBtr0334780"; nearest_ref "FBtr0334780"; class_code "="; tss_id "TSS253";
2L	Cufflinks	exon	2130813	2131254	.	+	.	gene_id "XLOC_000214"; transcript_id "TCONS_00000339"; exon_number "1"; gene_name "GlyP"; oId "FBtr0077828"; nearest_ref "FBtr0077828"; class_code "="; tss_id "TSS254";
2L	Cufflinks	exon	2134439	2134967	.	+	.	gene_id "XLOC_000214"; transcript_id "TCONS_00000339"; exon_number "2"; gene_name "GlyP"; oId "FBtr0077828"; nearest_ref "FBtr0077828"; class_code "="; tss_id "TSS254";
2L	Cufflinks	exon	2135038	2136644	.	+	.	gene_id "XLOC_000214"; transcript_id "TCONS_00000339"; exon_number "3"; gene_name "GlyP"; oId "FBtr0077828"; nearest_ref "FBtr0077828"; class_code "="; tss_id "TSS254";
2L	Cufflinks	exon	2136731	2137296	.	+	.	gene_id "XLOC_000214"; transcript_id "TCONS_00000339"; exon_number "4"; gene_name "GlyP"; oId "FBtr0077828"; nearest_ref "FBtr0077828"; class_code "="; tss_id "TSS254";
2L	Cufflinks	exon	2147518	2148589	.	+	.	gene_id "XLOC_000215"; transcript_id "TCONS_00000340"; exon_number "1"; gene_name "CG7261"; oId "FBtr0077829"; nearest_ref "FBtr0077829"; class_code "="; tss_id "TSS255";
2L	Cufflinks	exon	2148647	2149780	.	+	.	gene_id "XLOC_000215"; transcript_id "TCONS_00000340"; exon_number "2"; gene_name "CG7261"; oId "FBtr0077829"; nearest_ref "FBtr0077829"; class_code "="; tss_id "TSS255";
2L	Cufflinks	exon	2149842	2150261	.	+	.	gene_id "XLOC_000215"; transcript_id "TCONS_00000340"; exon_number "3"; gene_name "CG7261"; oId "FBtr0077829"; nearest_ref "FBtr0077829"; class_code "="; tss_id "TSS255";
2L	Cufflinks	exon	2150329	2150795	.	+	.	gene_id "XLOC_000215"; transcript_id "TCONS_00000340"; exon_number "4"; gene_name "CG7261"; oId "FBtr0077829"; nearest_ref "FBtr0077829"; class_code "="; tss_id "TSS255";
2L	Cufflinks	exon	2150848	2151664	.	+	.	gene_id "XLOC_000215"; transcript_id "TCONS_00000340"; exon_number "5"; gene_name "CG7261"; oId "FBtr0077829"; nearest_ref "FBtr0077829"; class_code "="; tss_id "TSS255";
2L	Cufflinks	exon	2151754	2152146	.	+	.	gene_id "XLOC_000216"; transcript_id "TCONS_00000341"; exon_number "1"; gene_name "AIF"; oId "FBtr0077831"; nearest_ref "FBtr0077831"; class_code "="; tss_id "TSS256";
2L	Cufflinks	exon	2152233	2152465	.	+	.	gene_id "XLOC_000216"; transcript_id "TCONS_00000341"; exon_number "2"; gene_name "AIF"; oId "FBtr0077831"; nearest_ref "FBtr0077831"; class_code "="; tss_id "TSS256";
2L	Cufflinks	exon	2152663	2152944	.	+	.	gene_id "XLOC_000216"; transcript_id "TCONS_00000341"; exon_number "3"; gene_name "AIF"; oId "FBtr0077831"; nearest_ref "FBtr0077831"; class_code "="; tss_id "TSS256";
2L	Cufflinks	exon	2153003	2153105	.	+	.	gene_id "XLOC_000216"; transcript_id "TCONS_00000341"; exon_number "4"; gene_name "AIF"; oId "FBtr0077831"; nearest_ref "FBtr0077831"; class_code "="; tss_id "TSS256";
2L	Cufflinks	exon	2153282	2153531	.	+	.	gene_id "XLOC_000216"; transcript_id "TCONS_00000341"; exon_number "5"; gene_name "AIF"; oId "FBtr0077831"; nearest_ref "FBtr0077831"; class_code "="; tss_id "TSS256";
2L	Cufflinks	exon	2153596	2154410	.	+	.	gene_id "XLOC_000216"; transcript_id "TCONS_00000341"; exon_number "6"; gene_name "AIF"; oId "FBtr0077831"; nearest_ref "FBtr0077831"; class_code "="; tss_id "TSS256";
2L	Cufflinks	exon	2154473	2155105	.	+	.	gene_id "XLOC_000216"; transcript_id "TCONS_00000341"; exon_number "7"; gene_name "AIF"; oId "FBtr0077831"; nearest_ref "FBtr0077831"; class_code "="; tss_id "TSS256";
2L	Cufflinks	exon	2151754	2152146	.	+	.	gene_id "XLOC_000216"; transcript_id "TCONS_00000343"; exon_number "1"; gene_name "AIF"; oId "FBtr0330657"; nearest_ref "FBtr0330657"; class_code "="; tss_id "TSS256";
2L	Cufflinks	exon	2152233	2152462	.	+	.	gene_id "XLOC_000216"; transcript_id "TCONS_00000343"; exon_number "2"; gene_name "AIF"; oId "FBtr0330657"; nearest_ref "FBtr0330657"; class_code "="; tss_id "TSS256";
2L	Cufflinks	exon	2152663	2152944	.	+	.	gene_id "XLOC_000216"; transcript_id "TCONS_00000343"; exon_number "3"; gene_name "AIF"; oId "FBtr0330657"; nearest_ref "FBtr0330657"; class_code "="; tss_id "TSS256";
2L	Cufflinks	exon	2153003	2153105	.	+	.	gene_id "XLOC_000216"; transcript_id "TCONS_00000343"; exon_number "4"; gene_name "AIF"; oId "FBtr0330657"; nearest_ref "FBtr0330657"; class_code "="; tss_id "TSS256";
2L	Cufflinks	exon	2153282	2153531	.	+	.	gene_id "XLOC_000216"; transcript_id "TCONS_00000343"; exon_number "5"; gene_name "AIF"; oId "FBtr0330657"; nearest_ref "FBtr0330657"; class_code "="; tss_id "TSS256";
2L	Cufflinks	exon	2153596	2154410	.	+	.	gene_id "XLOC_000216"; transcript_id "TCONS_00000343"; exon_number "6"; gene_name "AIF"; oId "FBtr0330657"; nearest_ref "FBtr0330657"; class_code "="; tss_id "TSS256";
2L	Cufflinks	exon	2154473	2155389	.	+	.	gene_id "XLOC_000216"; transcript_id "TCONS_00000343"; exon_number "7"; gene_name "AIF"; oId "FBtr0330657"; nearest_ref "FBtr0330657"; class_code "="; tss_id "TSS256";
2L	Cufflinks	exon	2151754	2152146	.	+	.	gene_id "XLOC_000216"; transcript_id "TCONS_00000342"; exon_number "1"; gene_name "AIF"; oId "FBtr0077830"; nearest_ref "FBtr0077830"; class_code "="; tss_id "TSS256";
2L	Cufflinks	exon	2152233	2152270	.	+	.	gene_id "XLOC_000216"; transcript_id "TCONS_00000342"; exon_number "2"; gene_name "AIF"; oId "FBtr0077830"; nearest_ref "FBtr0077830"; class_code "="; tss_id "TSS256";
2L	Cufflinks	exon	2152663	2152944	.	+	.	gene_id "XLOC_000216"; transcript_id "TCONS_00000342"; exon_number "3"; gene_name "AIF"; oId "FBtr0077830"; nearest_ref "FBtr0077830"; class_code "="; tss_id "TSS256";
2L	Cufflinks	exon	2153003	2153105	.	+	.	gene_id "XLOC_000216"; transcript_id "TCONS_00000342"; exon_number "4"; gene_name "AIF"; oId "FBtr0077830"; nearest_ref "FBtr0077830"; class_code "="; tss_id "TSS256";
2L	Cufflinks	exon	2153282	2153531	.	+	.	gene_id "XLOC_000216"; transcript_id "TCONS_00000342"; exon_number "5"; gene_name "AIF"; oId "FBtr0077830"; nearest_ref "FBtr0077830"; class_code "="; tss_id "TSS256";
2L	Cufflinks	exon	2153596	2154410	.	+	.	gene_id "XLOC_000216"; transcript_id "TCONS_00000342"; exon_number "6"; gene_name "AIF"; oId "FBtr0077830"; nearest_ref "FBtr0077830"; class_code "="; tss_id "TSS256";
2L	Cufflinks	exon	2154473	2155389	.	+	.	gene_id "XLOC_000216"; transcript_id "TCONS_00000342"; exon_number "7"; gene_name "AIF"; oId "FBtr0077830"; nearest_ref "FBtr0077830"; class_code "="; tss_id "TSS256";
2L	Cufflinks	exon	2155753	2156790	.	+	.	gene_id "XLOC_000217"; transcript_id "TCONS_00000344"; exon_number "1"; gene_name "CG15382"; oId "FBtr0077832"; nearest_ref "FBtr0077832"; class_code "="; tss_id "TSS257";
2L	Cufflinks	exon	2181962	2184233	.	+	.	gene_id "XLOC_000218"; transcript_id "TCONS_00000345"; exon_number "1"; gene_name "CR43751"; oId "FBtr0334810"; nearest_ref "FBtr0334810"; class_code "="; tss_id "TSS258";
2L	Cufflinks	exon	2184363	2185495	.	+	.	gene_id "XLOC_000218"; transcript_id "TCONS_00000345"; exon_number "2"; gene_name "CR43751"; oId "FBtr0334810"; nearest_ref "FBtr0334810"; class_code "="; tss_id "TSS258";
2L	Cufflinks	exon	2187007	2187079	.	+	.	gene_id "XLOC_000219"; transcript_id "TCONS_00000346"; exon_number "1"; gene_name "tRNA:CR31946"; oId "FBtr0077834"; nearest_ref "FBtr0077834"; class_code "="; tss_id "TSS259";
2L	Cufflinks	exon	2190191	2191272	.	+	.	gene_id "XLOC_000220"; transcript_id "TCONS_00000347"; exon_number "1"; gene_name "CR44065"; oId "FBtr0334811"; nearest_ref "FBtr0334811"; class_code "="; tss_id "TSS260";
2L	Cufflinks	exon	2214266	2214384	.	+	.	gene_id "XLOC_000221"; transcript_id "TCONS_00000348"; exon_number "1"; gene_name "CG34174"; oId "FBtr0112365"; nearest_ref "FBtr0112365"; class_code "="; tss_id "TSS261";
2L	Cufflinks	exon	2214438	2214884	.	+	.	gene_id "XLOC_000221"; transcript_id "TCONS_00000348"; exon_number "2"; gene_name "CG34174"; oId "FBtr0112365"; nearest_ref "FBtr0112365"; class_code "="; tss_id "TSS261";
2L	Cufflinks	exon	2215014	2215167	.	+	.	gene_id "XLOC_000221"; transcript_id "TCONS_00000348"; exon_number "3"; gene_name "CG34174"; oId "FBtr0112365"; nearest_ref "FBtr0112365"; class_code "="; tss_id "TSS261";
2L	Cufflinks	exon	2217290	2217544	.	+	.	gene_id "XLOC_000222"; transcript_id "TCONS_00000350"; exon_number "1"; gene_name "mio"; oId "FBtr0077835"; nearest_ref "FBtr0077835"; class_code "="; tss_id "TSS262";
2L	Cufflinks	exon	2217598	2217771	.	+	.	gene_id "XLOC_000222"; transcript_id "TCONS_00000350"; exon_number "2"; gene_name "mio"; oId "FBtr0077835"; nearest_ref "FBtr0077835"; class_code "="; tss_id "TSS262";
2L	Cufflinks	exon	2217830	2218081	.	+	.	gene_id "XLOC_000222"; transcript_id "TCONS_00000350"; exon_number "3"; gene_name "mio"; oId "FBtr0077835"; nearest_ref "FBtr0077835"; class_code "="; tss_id "TSS262";
2L	Cufflinks	exon	2218174	2219104	.	+	.	gene_id "XLOC_000222"; transcript_id "TCONS_00000350"; exon_number "4"; gene_name "mio"; oId "FBtr0077835"; nearest_ref "FBtr0077835"; class_code "="; tss_id "TSS262";
2L	Cufflinks	exon	2219161	2219716	.	+	.	gene_id "XLOC_000222"; transcript_id "TCONS_00000350"; exon_number "5"; gene_name "mio"; oId "FBtr0077835"; nearest_ref "FBtr0077835"; class_code "="; tss_id "TSS262";
2L	Cufflinks	exon	2219777	2220258	.	+	.	gene_id "XLOC_000222"; transcript_id "TCONS_00000350"; exon_number "6"; gene_name "mio"; oId "FBtr0077835"; nearest_ref "FBtr0077835"; class_code "="; tss_id "TSS262";
2L	Cufflinks	exon	2220320	2220625	.	+	.	gene_id "XLOC_000222"; transcript_id "TCONS_00000350"; exon_number "7"; gene_name "mio"; oId "FBtr0077835"; nearest_ref "FBtr0077835"; class_code "="; tss_id "TSS262";
2L	Cufflinks	exon	2217290	2217544	.	+	.	gene_id "XLOC_000222"; transcript_id "TCONS_00000349"; exon_number "1"; gene_name "mio"; oId "CUFF.89.2"; nearest_ref "FBtr0077835"; class_code "j"; tss_id "TSS262";
2L	Cufflinks	exon	2217598	2218081	.	+	.	gene_id "XLOC_000222"; transcript_id "TCONS_00000349"; exon_number "2"; gene_name "mio"; oId "CUFF.89.2"; nearest_ref "FBtr0077835"; class_code "j"; tss_id "TSS262";
2L	Cufflinks	exon	2218174	2219104	.	+	.	gene_id "XLOC_000222"; transcript_id "TCONS_00000349"; exon_number "3"; gene_name "mio"; oId "CUFF.89.2"; nearest_ref "FBtr0077835"; class_code "j"; tss_id "TSS262";
2L	Cufflinks	exon	2219161	2219716	.	+	.	gene_id "XLOC_000222"; transcript_id "TCONS_00000349"; exon_number "4"; gene_name "mio"; oId "CUFF.89.2"; nearest_ref "FBtr0077835"; class_code "j"; tss_id "TSS262";
2L	Cufflinks	exon	2219777	2220625	.	+	.	gene_id "XLOC_000222"; transcript_id "TCONS_00000349"; exon_number "5"; gene_name "mio"; oId "CUFF.89.2"; nearest_ref "FBtr0077835"; class_code "j"; tss_id "TSS262";
2L	Cufflinks	exon	2220748	2220951	.	+	.	gene_id "XLOC_000223"; transcript_id "TCONS_00000351"; exon_number "1"; gene_name "papi"; oId "FBtr0077836"; nearest_ref "FBtr0077836"; class_code "="; tss_id "TSS263";
2L	Cufflinks	exon	2223243	2223633	.	+	.	gene_id "XLOC_000223"; transcript_id "TCONS_00000351"; exon_number "2"; gene_name "papi"; oId "FBtr0077836"; nearest_ref "FBtr0077836"; class_code "="; tss_id "TSS263";
2L	Cufflinks	exon	2223705	2224526	.	+	.	gene_id "XLOC_000223"; transcript_id "TCONS_00000351"; exon_number "3"; gene_name "papi"; oId "FBtr0077836"; nearest_ref "FBtr0077836"; class_code "="; tss_id "TSS263";
2L	Cufflinks	exon	2224579	2224685	.	+	.	gene_id "XLOC_000223"; transcript_id "TCONS_00000351"; exon_number "4"; gene_name "papi"; oId "FBtr0077836"; nearest_ref "FBtr0077836"; class_code "="; tss_id "TSS263";
2L	Cufflinks	exon	2224744	2225544	.	+	.	gene_id "XLOC_000223"; transcript_id "TCONS_00000351"; exon_number "5"; gene_name "papi"; oId "FBtr0077836"; nearest_ref "FBtr0077836"; class_code "="; tss_id "TSS263";
2L	Cufflinks	exon	2222089	2222298	.	+	.	gene_id "XLOC_000223"; transcript_id "TCONS_00000352"; exon_number "1"; gene_name "papi"; oId "FBtr0077837"; nearest_ref "FBtr0077837"; class_code "="; tss_id "TSS264";
2L	Cufflinks	exon	2223243	2223633	.	+	.	gene_id "XLOC_000223"; transcript_id "TCONS_00000352"; exon_number "2"; gene_name "papi"; oId "FBtr0077837"; nearest_ref "FBtr0077837"; class_code "="; tss_id "TSS264";
2L	Cufflinks	exon	2223705	2224526	.	+	.	gene_id "XLOC_000223"; transcript_id "TCONS_00000352"; exon_number "3"; gene_name "papi"; oId "FBtr0077837"; nearest_ref "FBtr0077837"; class_code "="; tss_id "TSS264";
2L	Cufflinks	exon	2224579	2224685	.	+	.	gene_id "XLOC_000223"; transcript_id "TCONS_00000352"; exon_number "4"; gene_name "papi"; oId "FBtr0077837"; nearest_ref "FBtr0077837"; class_code "="; tss_id "TSS264";
2L	Cufflinks	exon	2224744	2225544	.	+	.	gene_id "XLOC_000223"; transcript_id "TCONS_00000352"; exon_number "5"; gene_name "papi"; oId "FBtr0077837"; nearest_ref "FBtr0077837"; class_code "="; tss_id "TSS264";
2L	Cufflinks	exon	2222657	2222770	.	+	.	gene_id "XLOC_000223"; transcript_id "TCONS_00000353"; exon_number "1"; gene_name "papi"; oId "FBtr0077838"; nearest_ref "FBtr0077838"; class_code "="; tss_id "TSS265";
2L	Cufflinks	exon	2223243	2223633	.	+	.	gene_id "XLOC_000223"; transcript_id "TCONS_00000353"; exon_number "2"; gene_name "papi"; oId "FBtr0077838"; nearest_ref "FBtr0077838"; class_code "="; tss_id "TSS265";
2L	Cufflinks	exon	2223705	2224526	.	+	.	gene_id "XLOC_000223"; transcript_id "TCONS_00000353"; exon_number "3"; gene_name "papi"; oId "FBtr0077838"; nearest_ref "FBtr0077838"; class_code "="; tss_id "TSS265";
2L	Cufflinks	exon	2224579	2224685	.	+	.	gene_id "XLOC_000223"; transcript_id "TCONS_00000353"; exon_number "4"; gene_name "papi"; oId "FBtr0077838"; nearest_ref "FBtr0077838"; class_code "="; tss_id "TSS265";
2L	Cufflinks	exon	2224744	2225544	.	+	.	gene_id "XLOC_000223"; transcript_id "TCONS_00000353"; exon_number "5"; gene_name "papi"; oId "FBtr0077838"; nearest_ref "FBtr0077838"; class_code "="; tss_id "TSS265";
2L	Cufflinks	exon	2223200	2223633	.	+	.	gene_id "XLOC_000223"; transcript_id "TCONS_00000354"; exon_number "1"; gene_name "papi"; oId "FBtr0077839"; nearest_ref "FBtr0077839"; class_code "="; tss_id "TSS266";
2L	Cufflinks	exon	2223705	2224526	.	+	.	gene_id "XLOC_000223"; transcript_id "TCONS_00000354"; exon_number "2"; gene_name "papi"; oId "FBtr0077839"; nearest_ref "FBtr0077839"; class_code "="; tss_id "TSS266";
2L	Cufflinks	exon	2224579	2224685	.	+	.	gene_id "XLOC_000223"; transcript_id "TCONS_00000354"; exon_number "3"; gene_name "papi"; oId "FBtr0077839"; nearest_ref "FBtr0077839"; class_code "="; tss_id "TSS266";
2L	Cufflinks	exon	2224744	2225357	.	+	.	gene_id "XLOC_000223"; transcript_id "TCONS_00000354"; exon_number "4"; gene_name "papi"; oId "FBtr0077839"; nearest_ref "FBtr0077839"; class_code "="; tss_id "TSS266";
2L	Cufflinks	exon	2225410	2225544	.	+	.	gene_id "XLOC_000223"; transcript_id "TCONS_00000354"; exon_number "5"; gene_name "papi"; oId "FBtr0077839"; nearest_ref "FBtr0077839"; class_code "="; tss_id "TSS266";
2L	Cufflinks	exon	2226342	2227281	.	+	.	gene_id "XLOC_000224"; transcript_id "TCONS_00000355"; exon_number "1"; gene_name "sau"; oId "FBtr0100673"; nearest_ref "FBtr0100673"; class_code "="; tss_id "TSS267";
2L	Cufflinks	exon	2229266	2229393	.	+	.	gene_id "XLOC_000224"; transcript_id "TCONS_00000355"; exon_number "2"; gene_name "sau"; oId "FBtr0100673"; nearest_ref "FBtr0100673"; class_code "="; tss_id "TSS267";
2L	Cufflinks	exon	2229457	2229575	.	+	.	gene_id "XLOC_000224"; transcript_id "TCONS_00000355"; exon_number "3"; gene_name "sau"; oId "FBtr0100673"; nearest_ref "FBtr0100673"; class_code "="; tss_id "TSS267";
2L	Cufflinks	exon	2229638	2229813	.	+	.	gene_id "XLOC_000224"; transcript_id "TCONS_00000355"; exon_number "4"; gene_name "sau"; oId "FBtr0100673"; nearest_ref "FBtr0100673"; class_code "="; tss_id "TSS267";
2L	Cufflinks	exon	2229878	2231099	.	+	.	gene_id "XLOC_000224"; transcript_id "TCONS_00000355"; exon_number "5"; gene_name "sau"; oId "FBtr0100673"; nearest_ref "FBtr0100673"; class_code "="; tss_id "TSS267";
2L	Cufflinks	exon	2236347	2237022	.	+	.	gene_id "XLOC_000225"; transcript_id "TCONS_00000356"; exon_number "1"; gene_name "CR44115"; oId "FBtr0335158"; nearest_ref "FBtr0335158"; class_code "="; tss_id "TSS268";
2L	Cufflinks	exon	2242378	2242591	.	+	.	gene_id "XLOC_000226"; transcript_id "TCONS_00000357"; exon_number "1"; gene_name "CG4267"; oId "FBtr0335159"; nearest_ref "FBtr0335159"; class_code "="; tss_id "TSS269";
2L	Cufflinks	exon	2242693	2242945	.	+	.	gene_id "XLOC_000226"; transcript_id "TCONS_00000357"; exon_number "2"; gene_name "CG4267"; oId "FBtr0335159"; nearest_ref "FBtr0335159"; class_code "="; tss_id "TSS269";
2L	Cufflinks	exon	2243560	2245274	.	+	.	gene_id "XLOC_000226"; transcript_id "TCONS_00000357"; exon_number "3"; gene_name "CG4267"; oId "FBtr0335159"; nearest_ref "FBtr0335159"; class_code "="; tss_id "TSS269";
2L	Cufflinks	exon	2245230	2245494	.	+	.	gene_id "XLOC_000226"; transcript_id "TCONS_00000358"; exon_number "1"; gene_name "CR42859"; oId "FBtr0309033"; nearest_ref "FBtr0309033"; class_code "="; tss_id "TSS270";
2L	Cufflinks	exon	2245551	2246207	.	+	.	gene_id "XLOC_000226"; transcript_id "TCONS_00000358"; exon_number "2"; gene_name "CR42859"; oId "FBtr0309033"; nearest_ref "FBtr0309033"; class_code "="; tss_id "TSS270";
2L	Cufflinks	exon	2245230	2245494	.	+	.	gene_id "XLOC_000226"; transcript_id "TCONS_00000359"; exon_number "1"; gene_name "CR42859"; oId "FBtr0335160"; nearest_ref "FBtr0335160"; class_code "="; tss_id "TSS270";
2L	Cufflinks	exon	2245545	2247383	.	+	.	gene_id "XLOC_000226"; transcript_id "TCONS_00000359"; exon_number "2"; gene_name "CR42859"; oId "FBtr0335160"; nearest_ref "FBtr0335160"; class_code "="; tss_id "TSS270";
2L	Cufflinks	exon	2253045	2253852	.	+	.	gene_id "XLOC_000227"; transcript_id "TCONS_00000360"; exon_number "1"; gene_name "CG17234"; oId "FBtr0077753"; nearest_ref "FBtr0077753"; class_code "="; tss_id "TSS271";
2L	Cufflinks	exon	2263442	2263755	.	+	.	gene_id "XLOC_000228"; transcript_id "TCONS_00000361"; exon_number "1"; gene_name "CG4270"; oId "FBtr0077755"; nearest_ref "FBtr0077755"; class_code "="; tss_id "TSS272";
2L	Cufflinks	exon	2263816	2264085	.	+	.	gene_id "XLOC_000228"; transcript_id "TCONS_00000361"; exon_number "2"; gene_name "CG4270"; oId "FBtr0077755"; nearest_ref "FBtr0077755"; class_code "="; tss_id "TSS272";
2L	Cufflinks	exon	2263442	2263755	.	+	.	gene_id "XLOC_000228"; transcript_id "TCONS_00000362"; exon_number "1"; gene_name "CG4270"; oId "FBtr0077754"; nearest_ref "FBtr0077754"; class_code "="; tss_id "TSS272";
2L	Cufflinks	exon	2263816	2264042	.	+	.	gene_id "XLOC_000228"; transcript_id "TCONS_00000362"; exon_number "2"; gene_name "CG4270"; oId "FBtr0077754"; nearest_ref "FBtr0077754"; class_code "="; tss_id "TSS272";
2L	Cufflinks	exon	2264097	2264241	.	+	.	gene_id "XLOC_000228"; transcript_id "TCONS_00000362"; exon_number "3"; gene_name "CG4270"; oId "FBtr0077754"; nearest_ref "FBtr0077754"; class_code "="; tss_id "TSS272";
2L	Cufflinks	exon	2285163	2285926	.	+	.	gene_id "XLOC_000229"; transcript_id "TCONS_00000363"; exon_number "1"; gene_name "CG4271"; oId "FBtr0077756"; nearest_ref "FBtr0077756"; class_code "="; tss_id "TSS273";
2L	Cufflinks	exon	2300103	2300795	.	+	.	gene_id "XLOC_000230"; transcript_id "TCONS_00000364"; exon_number "1"; gene_name "CG31949"; oId "FBtr0077757"; nearest_ref "FBtr0077757"; class_code "="; tss_id "TSS274";
2L	Cufflinks	exon	2300103	2300504	.	+	.	gene_id "XLOC_000230"; transcript_id "TCONS_00000365"; exon_number "1"; gene_name "CG31949"; oId "FBtr0303208"; nearest_ref "FBtr0303208"; class_code "="; tss_id "TSS274";
2L	Cufflinks	exon	2300583	2300888	.	+	.	gene_id "XLOC_000230"; transcript_id "TCONS_00000365"; exon_number "2"; gene_name "CG31949"; oId "FBtr0303208"; nearest_ref "FBtr0303208"; class_code "="; tss_id "TSS274";
2L	Cufflinks	exon	2307948	2308041	.	+	.	gene_id "XLOC_000231"; transcript_id "TCONS_00000366"; exon_number "1"; gene_name "CG16995"; oId "FBtr0077758"; nearest_ref "FBtr0077758"; class_code "="; tss_id "TSS275";
2L	Cufflinks	exon	2308142	2308249	.	+	.	gene_id "XLOC_000231"; transcript_id "TCONS_00000366"; exon_number "2"; gene_name "CG16995"; oId "FBtr0077758"; nearest_ref "FBtr0077758"; class_code "="; tss_id "TSS275";
2L	Cufflinks	exon	2308305	2308531	.	+	.	gene_id "XLOC_000231"; transcript_id "TCONS_00000366"; exon_number "3"; gene_name "CG16995"; oId "FBtr0077758"; nearest_ref "FBtr0077758"; class_code "="; tss_id "TSS275";
2L	Cufflinks	exon	2308581	2308872	.	+	.	gene_id "XLOC_000231"; transcript_id "TCONS_00000366"; exon_number "4"; gene_name "CG16995"; oId "FBtr0077758"; nearest_ref "FBtr0077758"; class_code "="; tss_id "TSS275";
2L	Cufflinks	exon	2311680	2312179	.	+	.	gene_id "XLOC_000232"; transcript_id "TCONS_00000367"; exon_number "1"; gene_name "eys"; oId "FBtr0344663"; nearest_ref "FBtr0344663"; class_code "="; tss_id "TSS276";
2L	Cufflinks	exon	2323383	2324256	.	+	.	gene_id "XLOC_000232"; transcript_id "TCONS_00000367"; exon_number "2"; gene_name "eys"; oId "FBtr0344663"; nearest_ref "FBtr0344663"; class_code "="; tss_id "TSS276";
2L	Cufflinks	exon	2327404	2327552	.	+	.	gene_id "XLOC_000232"; transcript_id "TCONS_00000367"; exon_number "3"; gene_name "eys"; oId "FBtr0344663"; nearest_ref "FBtr0344663"; class_code "="; tss_id "TSS276";
2L	Cufflinks	exon	2338380	2338532	.	+	.	gene_id "XLOC_000232"; transcript_id "TCONS_00000367"; exon_number "4"; gene_name "eys"; oId "FBtr0344663"; nearest_ref "FBtr0344663"; class_code "="; tss_id "TSS276";
2L	Cufflinks	exon	2338765	2341094	.	+	.	gene_id "XLOC_000232"; transcript_id "TCONS_00000367"; exon_number "5"; gene_name "eys"; oId "FBtr0344663"; nearest_ref "FBtr0344663"; class_code "="; tss_id "TSS276";
2L	Cufflinks	exon	2346827	2347179	.	+	.	gene_id "XLOC_000232"; transcript_id "TCONS_00000367"; exon_number "6"; gene_name "eys"; oId "FBtr0344663"; nearest_ref "FBtr0344663"; class_code "="; tss_id "TSS276";
2L	Cufflinks	exon	2350759	2351031	.	+	.	gene_id "XLOC_000232"; transcript_id "TCONS_00000367"; exon_number "7"; gene_name "eys"; oId "FBtr0344663"; nearest_ref "FBtr0344663"; class_code "="; tss_id "TSS276";
2L	Cufflinks	exon	2352444	2352736	.	+	.	gene_id "XLOC_000232"; transcript_id "TCONS_00000367"; exon_number "8"; gene_name "eys"; oId "FBtr0344663"; nearest_ref "FBtr0344663"; class_code "="; tss_id "TSS276";
2L	Cufflinks	exon	2352802	2353462	.	+	.	gene_id "XLOC_000232"; transcript_id "TCONS_00000367"; exon_number "9"; gene_name "eys"; oId "FBtr0344663"; nearest_ref "FBtr0344663"; class_code "="; tss_id "TSS276";
2L	Cufflinks	exon	2353538	2353701	.	+	.	gene_id "XLOC_000232"; transcript_id "TCONS_00000367"; exon_number "10"; gene_name "eys"; oId "FBtr0344663"; nearest_ref "FBtr0344663"; class_code "="; tss_id "TSS276";
2L	Cufflinks	exon	2353769	2354500	.	+	.	gene_id "XLOC_000232"; transcript_id "TCONS_00000367"; exon_number "11"; gene_name "eys"; oId "FBtr0344663"; nearest_ref "FBtr0344663"; class_code "="; tss_id "TSS276";
2L	Cufflinks	exon	2354580	2354822	.	+	.	gene_id "XLOC_000232"; transcript_id "TCONS_00000367"; exon_number "12"; gene_name "eys"; oId "FBtr0344663"; nearest_ref "FBtr0344663"; class_code "="; tss_id "TSS276";
2L	Cufflinks	exon	2356431	2356931	.	+	.	gene_id "XLOC_000232"; transcript_id "TCONS_00000367"; exon_number "13"; gene_name "eys"; oId "FBtr0344663"; nearest_ref "FBtr0344663"; class_code "="; tss_id "TSS276";
2L	Cufflinks	exon	2357690	2358944	.	+	.	gene_id "XLOC_000232"; transcript_id "TCONS_00000367"; exon_number "14"; gene_name "eys"; oId "FBtr0344663"; nearest_ref "FBtr0344663"; class_code "="; tss_id "TSS276";
2L	Cufflinks	exon	2365345	2365901	.	+	.	gene_id "XLOC_000233"; transcript_id "TCONS_00000370"; exon_number "1"; gene_name "Axud1"; oId "FBtr0330665"; nearest_ref "FBtr0330665"; class_code "="; tss_id "TSS277";
2L	Cufflinks	exon	2366275	2368213	.	+	.	gene_id "XLOC_000233"; transcript_id "TCONS_00000370"; exon_number "2"; gene_name "Axud1"; oId "FBtr0330665"; nearest_ref "FBtr0330665"; class_code "="; tss_id "TSS277";
2L	Cufflinks	exon	2368316	2370137	.	+	.	gene_id "XLOC_000233"; transcript_id "TCONS_00000370"; exon_number "3"; gene_name "Axud1"; oId "FBtr0330665"; nearest_ref "FBtr0330665"; class_code "="; tss_id "TSS277";
2L	Cufflinks	exon	2365345	2365390	.	+	.	gene_id "XLOC_000233"; transcript_id "TCONS_00000369"; exon_number "1"; gene_name "Axud1"; oId "FBtr0077763"; nearest_ref "FBtr0077763"; class_code "="; tss_id "TSS277";
2L	Cufflinks	exon	2366275	2368213	.	+	.	gene_id "XLOC_000233"; transcript_id "TCONS_00000369"; exon_number "2"; gene_name "Axud1"; oId "FBtr0077763"; nearest_ref "FBtr0077763"; class_code "="; tss_id "TSS277";
2L	Cufflinks	exon	2368316	2370137	.	+	.	gene_id "XLOC_000233"; transcript_id "TCONS_00000369"; exon_number "3"; gene_name "Axud1"; oId "FBtr0077763"; nearest_ref "FBtr0077763"; class_code "="; tss_id "TSS277";
2L	Cufflinks	exon	2365345	2365728	.	+	.	gene_id "XLOC_000233"; transcript_id "TCONS_00000368"; exon_number "1"; gene_name "Axud1"; oId "FBtr0077762"; nearest_ref "FBtr0077762"; class_code "="; tss_id "TSS277";
2L	Cufflinks	exon	2366275	2368213	.	+	.	gene_id "XLOC_000233"; transcript_id "TCONS_00000368"; exon_number "2"; gene_name "Axud1"; oId "FBtr0077762"; nearest_ref "FBtr0077762"; class_code "="; tss_id "TSS277";
2L	Cufflinks	exon	2368316	2370137	.	+	.	gene_id "XLOC_000233"; transcript_id "TCONS_00000368"; exon_number "3"; gene_name "Axud1"; oId "FBtr0077762"; nearest_ref "FBtr0077762"; class_code "="; tss_id "TSS277";
2L	Cufflinks	exon	2374713	2374809	.	+	.	gene_id "XLOC_000234"; transcript_id "TCONS_00000371"; exon_number "1"; gene_name "CG15390"; oId "FBtr0077764"; nearest_ref "FBtr0077764"; class_code "="; tss_id "TSS278";
2L	Cufflinks	exon	2374866	2375697	.	+	.	gene_id "XLOC_000234"; transcript_id "TCONS_00000371"; exon_number "2"; gene_name "CG15390"; oId "FBtr0077764"; nearest_ref "FBtr0077764"; class_code "="; tss_id "TSS278";
2L	Cufflinks	exon	2375841	2376143	.	+	.	gene_id "XLOC_000235"; transcript_id "TCONS_00000372"; exon_number "1"; gene_name "Atxn7"; oId "FBtr0077765"; nearest_ref "FBtr0077765"; class_code "="; tss_id "TSS279";
2L	Cufflinks	exon	2377132	2378275	.	+	.	gene_id "XLOC_000235"; transcript_id "TCONS_00000372"; exon_number "2"; gene_name "Atxn7"; oId "FBtr0077765"; nearest_ref "FBtr0077765"; class_code "="; tss_id "TSS279";
2L	Cufflinks	exon	2378336	2380506	.	+	.	gene_id "XLOC_000235"; transcript_id "TCONS_00000372"; exon_number "3"; gene_name "Atxn7"; oId "FBtr0077765"; nearest_ref "FBtr0077765"; class_code "="; tss_id "TSS279";
2L	Cufflinks	exon	2376109	2376263	.	+	.	gene_id "XLOC_000235"; transcript_id "TCONS_00000373"; exon_number "1"; gene_name "Atxn7"; oId "FBtr0077766"; nearest_ref "FBtr0077766"; class_code "="; tss_id "TSS280";
2L	Cufflinks	exon	2377132	2378275	.	+	.	gene_id "XLOC_000235"; transcript_id "TCONS_00000373"; exon_number "2"; gene_name "Atxn7"; oId "FBtr0077766"; nearest_ref "FBtr0077766"; class_code "="; tss_id "TSS280";
2L	Cufflinks	exon	2378336	2380268	.	+	.	gene_id "XLOC_000235"; transcript_id "TCONS_00000373"; exon_number "3"; gene_name "Atxn7"; oId "FBtr0077766"; nearest_ref "FBtr0077766"; class_code "="; tss_id "TSS280";
2L	Cufflinks	exon	2376333	2376672	.	+	.	gene_id "XLOC_000235"; transcript_id "TCONS_00000374"; exon_number "1"; gene_name "Atxn7"; oId "FBtr0331437"; nearest_ref "FBtr0331437"; class_code "="; tss_id "TSS281";
2L	Cufflinks	exon	2377132	2378275	.	+	.	gene_id "XLOC_000235"; transcript_id "TCONS_00000374"; exon_number "2"; gene_name "Atxn7"; oId "FBtr0331437"; nearest_ref "FBtr0331437"; class_code "="; tss_id "TSS281";
2L	Cufflinks	exon	2378336	2380506	.	+	.	gene_id "XLOC_000235"; transcript_id "TCONS_00000374"; exon_number "3"; gene_name "Atxn7"; oId "FBtr0331437"; nearest_ref "FBtr0331437"; class_code "="; tss_id "TSS281";
2L	Cufflinks	exon	2381097	2381125	.	+	.	gene_id "XLOC_000236"; transcript_id "TCONS_00000376"; exon_number "1"; gene_name "Eogt"; oId "FBtr0330685"; nearest_ref "FBtr0330685"; class_code "="; tss_id "TSS282";
2L	Cufflinks	exon	2381189	2382296	.	+	.	gene_id "XLOC_000236"; transcript_id "TCONS_00000376"; exon_number "2"; gene_name "Eogt"; oId "FBtr0330685"; nearest_ref "FBtr0330685"; class_code "="; tss_id "TSS282";
2L	Cufflinks	exon	2382349	2382560	.	+	.	gene_id "XLOC_000236"; transcript_id "TCONS_00000376"; exon_number "3"; gene_name "Eogt"; oId "FBtr0330685"; nearest_ref "FBtr0330685"; class_code "="; tss_id "TSS282";
2L	Cufflinks	exon	2382617	2383073	.	+	.	gene_id "XLOC_000236"; transcript_id "TCONS_00000376"; exon_number "4"; gene_name "Eogt"; oId "FBtr0330685"; nearest_ref "FBtr0330685"; class_code "="; tss_id "TSS282";
2L	Cufflinks	exon	2381097	2382296	.	+	.	gene_id "XLOC_000236"; transcript_id "TCONS_00000375"; exon_number "1"; gene_name "Eogt"; oId "FBtr0077767"; nearest_ref "FBtr0077767"; class_code "="; tss_id "TSS282";
2L	Cufflinks	exon	2382349	2382560	.	+	.	gene_id "XLOC_000236"; transcript_id "TCONS_00000375"; exon_number "2"; gene_name "Eogt"; oId "FBtr0077767"; nearest_ref "FBtr0077767"; class_code "="; tss_id "TSS282";
2L	Cufflinks	exon	2382617	2383073	.	+	.	gene_id "XLOC_000236"; transcript_id "TCONS_00000375"; exon_number "3"; gene_name "Eogt"; oId "FBtr0077767"; nearest_ref "FBtr0077767"; class_code "="; tss_id "TSS282";
2L	Cufflinks	exon	2383202	2384043	.	+	.	gene_id "XLOC_000237"; transcript_id "TCONS_00000377"; exon_number "1"; gene_name "CG9870"; oId "FBtr0077768"; nearest_ref "FBtr0077768"; class_code "="; tss_id "TSS283";
2L	Cufflinks	exon	2384097	2384747	.	+	.	gene_id "XLOC_000237"; transcript_id "TCONS_00000377"; exon_number "2"; gene_name "CG9870"; oId "FBtr0077768"; nearest_ref "FBtr0077768"; class_code "="; tss_id "TSS283";
2L	Cufflinks	exon	2391660	2392117	.	+	.	gene_id "XLOC_000238"; transcript_id "TCONS_00000378"; exon_number "1"; gene_name "VGlut"; oId "FBtr0331202"; nearest_ref "FBtr0331202"; class_code "="; tss_id "TSS284";
2L	Cufflinks	exon	2401107	2401333	.	+	.	gene_id "XLOC_000238"; transcript_id "TCONS_00000378"; exon_number "2"; gene_name "VGlut"; oId "FBtr0331202"; nearest_ref "FBtr0331202"; class_code "="; tss_id "TSS284";
2L	Cufflinks	exon	2401890	2402294	.	+	.	gene_id "XLOC_000238"; transcript_id "TCONS_00000378"; exon_number "3"; gene_name "VGlut"; oId "FBtr0331202"; nearest_ref "FBtr0331202"; class_code "="; tss_id "TSS284";
2L	Cufflinks	exon	2404727	2405057	.	+	.	gene_id "XLOC_000238"; transcript_id "TCONS_00000378"; exon_number "4"; gene_name "VGlut"; oId "FBtr0331202"; nearest_ref "FBtr0331202"; class_code "="; tss_id "TSS284";
2L	Cufflinks	exon	2405502	2405738	.	+	.	gene_id "XLOC_000238"; transcript_id "TCONS_00000378"; exon_number "5"; gene_name "VGlut"; oId "FBtr0331202"; nearest_ref "FBtr0331202"; class_code "="; tss_id "TSS284";
2L	Cufflinks	exon	2406207	2406857	.	+	.	gene_id "XLOC_000238"; transcript_id "TCONS_00000378"; exon_number "6"; gene_name "VGlut"; oId "FBtr0331202"; nearest_ref "FBtr0331202"; class_code "="; tss_id "TSS284";
2L	Cufflinks	exon	2406911	2407096	.	+	.	gene_id "XLOC_000238"; transcript_id "TCONS_00000378"; exon_number "7"; gene_name "VGlut"; oId "FBtr0331202"; nearest_ref "FBtr0331202"; class_code "="; tss_id "TSS284";
2L	Cufflinks	exon	2407160	2407375	.	+	.	gene_id "XLOC_000238"; transcript_id "TCONS_00000378"; exon_number "8"; gene_name "VGlut"; oId "FBtr0331202"; nearest_ref "FBtr0331202"; class_code "="; tss_id "TSS284";
2L	Cufflinks	exon	2407471	2410662	.	+	.	gene_id "XLOC_000238"; transcript_id "TCONS_00000378"; exon_number "9"; gene_name "VGlut"; oId "FBtr0331202"; nearest_ref "FBtr0331202"; class_code "="; tss_id "TSS284";
2L	Cufflinks	exon	2400295	2400350	.	+	.	gene_id "XLOC_000238"; transcript_id "TCONS_00000379"; exon_number "1"; gene_name "VGlut"; oId "FBtr0077769"; nearest_ref "FBtr0077769"; class_code "="; tss_id "TSS285";
2L	Cufflinks	exon	2401107	2401333	.	+	.	gene_id "XLOC_000238"; transcript_id "TCONS_00000379"; exon_number "2"; gene_name "VGlut"; oId "FBtr0077769"; nearest_ref "FBtr0077769"; class_code "="; tss_id "TSS285";
2L	Cufflinks	exon	2401890	2402294	.	+	.	gene_id "XLOC_000238"; transcript_id "TCONS_00000379"; exon_number "3"; gene_name "VGlut"; oId "FBtr0077769"; nearest_ref "FBtr0077769"; class_code "="; tss_id "TSS285";
2L	Cufflinks	exon	2404727	2405057	.	+	.	gene_id "XLOC_000238"; transcript_id "TCONS_00000379"; exon_number "4"; gene_name "VGlut"; oId "FBtr0077769"; nearest_ref "FBtr0077769"; class_code "="; tss_id "TSS285";
2L	Cufflinks	exon	2405502	2405738	.	+	.	gene_id "XLOC_000238"; transcript_id "TCONS_00000379"; exon_number "5"; gene_name "VGlut"; oId "FBtr0077769"; nearest_ref "FBtr0077769"; class_code "="; tss_id "TSS285";
2L	Cufflinks	exon	2406207	2406857	.	+	.	gene_id "XLOC_000238"; transcript_id "TCONS_00000379"; exon_number "6"; gene_name "VGlut"; oId "FBtr0077769"; nearest_ref "FBtr0077769"; class_code "="; tss_id "TSS285";
2L	Cufflinks	exon	2406911	2407096	.	+	.	gene_id "XLOC_000238"; transcript_id "TCONS_00000379"; exon_number "7"; gene_name "VGlut"; oId "FBtr0077769"; nearest_ref "FBtr0077769"; class_code "="; tss_id "TSS285";
2L	Cufflinks	exon	2407160	2407375	.	+	.	gene_id "XLOC_000238"; transcript_id "TCONS_00000379"; exon_number "8"; gene_name "VGlut"; oId "FBtr0077769"; nearest_ref "FBtr0077769"; class_code "="; tss_id "TSS285";
2L	Cufflinks	exon	2407471	2410662	.	+	.	gene_id "XLOC_000238"; transcript_id "TCONS_00000379"; exon_number "9"; gene_name "VGlut"; oId "FBtr0077769"; nearest_ref "FBtr0077769"; class_code "="; tss_id "TSS285";
2L	Cufflinks	exon	2400751	2400965	.	+	.	gene_id "XLOC_000238"; transcript_id "TCONS_00000380"; exon_number "1"; gene_name "VGlut"; oId "FBtr0307078"; nearest_ref "FBtr0307078"; class_code "="; tss_id "TSS286";
2L	Cufflinks	exon	2401107	2401333	.	+	.	gene_id "XLOC_000238"; transcript_id "TCONS_00000380"; exon_number "2"; gene_name "VGlut"; oId "FBtr0307078"; nearest_ref "FBtr0307078"; class_code "="; tss_id "TSS286";
2L	Cufflinks	exon	2401890	2402294	.	+	.	gene_id "XLOC_000238"; transcript_id "TCONS_00000380"; exon_number "3"; gene_name "VGlut"; oId "FBtr0307078"; nearest_ref "FBtr0307078"; class_code "="; tss_id "TSS286";
2L	Cufflinks	exon	2404727	2405057	.	+	.	gene_id "XLOC_000238"; transcript_id "TCONS_00000380"; exon_number "4"; gene_name "VGlut"; oId "FBtr0307078"; nearest_ref "FBtr0307078"; class_code "="; tss_id "TSS286";
2L	Cufflinks	exon	2405502	2405738	.	+	.	gene_id "XLOC_000238"; transcript_id "TCONS_00000380"; exon_number "5"; gene_name "VGlut"; oId "FBtr0307078"; nearest_ref "FBtr0307078"; class_code "="; tss_id "TSS286";
2L	Cufflinks	exon	2406207	2406857	.	+	.	gene_id "XLOC_000238"; transcript_id "TCONS_00000380"; exon_number "6"; gene_name "VGlut"; oId "FBtr0307078"; nearest_ref "FBtr0307078"; class_code "="; tss_id "TSS286";
2L	Cufflinks	exon	2406911	2407096	.	+	.	gene_id "XLOC_000238"; transcript_id "TCONS_00000380"; exon_number "7"; gene_name "VGlut"; oId "FBtr0307078"; nearest_ref "FBtr0307078"; class_code "="; tss_id "TSS286";
2L	Cufflinks	exon	2407160	2407375	.	+	.	gene_id "XLOC_000238"; transcript_id "TCONS_00000380"; exon_number "8"; gene_name "VGlut"; oId "FBtr0307078"; nearest_ref "FBtr0307078"; class_code "="; tss_id "TSS286";
2L	Cufflinks	exon	2407471	2410662	.	+	.	gene_id "XLOC_000238"; transcript_id "TCONS_00000380"; exon_number "9"; gene_name "VGlut"; oId "FBtr0307078"; nearest_ref "FBtr0307078"; class_code "="; tss_id "TSS286";
2L	Cufflinks	exon	2420830	2422029	.	+	.	gene_id "XLOC_000239"; transcript_id "TCONS_00000381"; exon_number "1"; gene_name "CG9886"; oId "FBtr0335462"; nearest_ref "FBtr0335462"; class_code "="; tss_id "TSS287";
2L	Cufflinks	exon	2422086	2424647	.	+	.	gene_id "XLOC_000239"; transcript_id "TCONS_00000381"; exon_number "2"; gene_name "CG9886"; oId "FBtr0335462"; nearest_ref "FBtr0335462"; class_code "="; tss_id "TSS287";
2L	Cufflinks	exon	2424797	2425041	.	+	.	gene_id "XLOC_000240"; transcript_id "TCONS_00000382"; exon_number "1"; gene_name "CG44139"; oId "FBtr0335463"; nearest_ref "FBtr0335463"; class_code "="; tss_id "TSS288";
2L	Cufflinks	exon	2428372	2429050	.	+	.	gene_id "XLOC_000241"; transcript_id "TCONS_00000383"; exon_number "1"; gene_name "dpp"; oId "FBtr0077771"; nearest_ref "FBtr0077771"; class_code "="; tss_id "TSS289";
2L	Cufflinks	exon	2455057	2455938	.	+	.	gene_id "XLOC_000241"; transcript_id "TCONS_00000383"; exon_number "2"; gene_name "dpp"; oId "FBtr0077771"; nearest_ref "FBtr0077771"; class_code "="; tss_id "TSS289";
2L	Cufflinks	exon	2457662	2459823	.	+	.	gene_id "XLOC_000241"; transcript_id "TCONS_00000383"; exon_number "3"; gene_name "dpp"; oId "FBtr0077771"; nearest_ref "FBtr0077771"; class_code "="; tss_id "TSS289";
2L	Cufflinks	exon	2450193	2450325	.	+	.	gene_id "XLOC_000241"; transcript_id "TCONS_00000384"; exon_number "1"; gene_name "dpp"; oId "FBtr0077772"; nearest_ref "FBtr0077772"; class_code "="; tss_id "TSS290";
2L	Cufflinks	exon	2455057	2455938	.	+	.	gene_id "XLOC_000241"; transcript_id "TCONS_00000384"; exon_number "2"; gene_name "dpp"; oId "FBtr0077772"; nearest_ref "FBtr0077772"; class_code "="; tss_id "TSS290";
2L	Cufflinks	exon	2457662	2459823	.	+	.	gene_id "XLOC_000241"; transcript_id "TCONS_00000384"; exon_number "3"; gene_name "dpp"; oId "FBtr0077772"; nearest_ref "FBtr0077772"; class_code "="; tss_id "TSS290";
2L	Cufflinks	exon	2451229	2452414	.	+	.	gene_id "XLOC_000241"; transcript_id "TCONS_00000385"; exon_number "1"; gene_name "dpp"; oId "FBtr0077773"; nearest_ref "FBtr0077773"; class_code "="; tss_id "TSS291";
2L	Cufflinks	exon	2455057	2455938	.	+	.	gene_id "XLOC_000241"; transcript_id "TCONS_00000385"; exon_number "2"; gene_name "dpp"; oId "FBtr0077773"; nearest_ref "FBtr0077773"; class_code "="; tss_id "TSS291";
2L	Cufflinks	exon	2457662	2459823	.	+	.	gene_id "XLOC_000241"; transcript_id "TCONS_00000385"; exon_number "3"; gene_name "dpp"; oId "FBtr0077773"; nearest_ref "FBtr0077773"; class_code "="; tss_id "TSS291";
2L	Cufflinks	exon	2454737	2454908	.	+	.	gene_id "XLOC_000241"; transcript_id "TCONS_00000386"; exon_number "1"; gene_name "dpp"; oId "FBtr0077775"; nearest_ref "FBtr0077775"; class_code "="; tss_id "TSS292";
2L	Cufflinks	exon	2455057	2455938	.	+	.	gene_id "XLOC_000241"; transcript_id "TCONS_00000386"; exon_number "2"; gene_name "dpp"; oId "FBtr0077775"; nearest_ref "FBtr0077775"; class_code "="; tss_id "TSS292";
2L	Cufflinks	exon	2457662	2459823	.	+	.	gene_id "XLOC_000241"; transcript_id "TCONS_00000386"; exon_number "3"; gene_name "dpp"; oId "FBtr0077775"; nearest_ref "FBtr0077775"; class_code "="; tss_id "TSS292";
2L	Cufflinks	exon	2462593	2462629	.	+	.	gene_id "XLOC_000242"; transcript_id "TCONS_00000387"; exon_number "1"; gene_name "tRNA:Y1:22Fa"; oId "FBtr0089298"; nearest_ref "FBtr0089298"; class_code "="; tss_id "TSS293";
2L	Cufflinks	exon	2462651	2462686	.	+	.	gene_id "XLOC_000242"; transcript_id "TCONS_00000387"; exon_number "2"; gene_name "tRNA:Y1:22Fa"; oId "FBtr0089298"; nearest_ref "FBtr0089298"; class_code "="; tss_id "TSS293";
2L	Cufflinks	exon	2492955	2493296	.	+	.	gene_id "XLOC_000243"; transcript_id "TCONS_00000388"; exon_number "1"; gene_name "oaf"; oId "FBtr0077777"; nearest_ref "FBtr0077780"; class_code "="; tss_id "TSS294";
2L	Cufflinks	exon	2495374	2495487	.	+	.	gene_id "XLOC_000243"; transcript_id "TCONS_00000388"; exon_number "2"; gene_name "oaf"; oId "FBtr0077777"; nearest_ref "FBtr0077780"; class_code "="; tss_id "TSS294";
2L	Cufflinks	exon	2495570	2495888	.	+	.	gene_id "XLOC_000243"; transcript_id "TCONS_00000388"; exon_number "3"; gene_name "oaf"; oId "FBtr0077777"; nearest_ref "FBtr0077780"; class_code "="; tss_id "TSS294";
2L	Cufflinks	exon	2496399	2498846	.	+	.	gene_id "XLOC_000243"; transcript_id "TCONS_00000388"; exon_number "4"; gene_name "oaf"; oId "FBtr0077777"; nearest_ref "FBtr0077780"; class_code "="; tss_id "TSS294";
2L	Cufflinks	exon	2517290	2517595	.	+	.	gene_id "XLOC_000244"; transcript_id "TCONS_00000389"; exon_number "1"; gene_name "CR46069"; oId "FBtr0347298"; nearest_ref "FBtr0347298"; class_code "="; tss_id "TSS295";
2L	Cufflinks	exon	2517669	2518207	.	+	.	gene_id "XLOC_000244"; transcript_id "TCONS_00000389"; exon_number "2"; gene_name "CR46069"; oId "FBtr0347298"; nearest_ref "FBtr0347298"; class_code "="; tss_id "TSS295";
2L	Cufflinks	exon	2555750	2556089	.	+	.	gene_id "XLOC_000245"; transcript_id "TCONS_00000390"; exon_number "1"; gene_name "CR44113"; oId "FBtr0335165"; nearest_ref "FBtr0335165"; class_code "="; tss_id "TSS296";
2L	Cufflinks	exon	2577534	2579179	.	+	.	gene_id "XLOC_000246"; transcript_id "TCONS_00000391"; exon_number "1"; gene_name "Elba2"; oId "CUFF.105.1"; nearest_ref "FBtr0077693"; class_code "="; tss_id "TSS297";
2L	Cufflinks	exon	2580292	2580581	.	+	.	gene_id "XLOC_000247"; transcript_id "TCONS_00000393"; exon_number "1"; gene_name "Arpc5"; oId "FBtr0335170"; nearest_ref "FBtr0335170"; class_code "="; tss_id "TSS299";
2L	Cufflinks	exon	2580644	2581423	.	+	.	gene_id "XLOC_000247"; transcript_id "TCONS_00000393"; exon_number "2"; gene_name "Arpc5"; oId "FBtr0335170"; nearest_ref "FBtr0335170"; class_code "="; tss_id "TSS299";
2L	Cufflinks	exon	2591869	2592009	.	+	.	gene_id "XLOC_000248"; transcript_id "TCONS_00000394"; exon_number "1"; gene_name "CG15394"; oId "FBtr0335172"; nearest_ref "FBtr0335172"; class_code "="; tss_id "TSS300";
2L	Cufflinks	exon	2592071	2592229	.	+	.	gene_id "XLOC_000248"; transcript_id "TCONS_00000394"; exon_number "2"; gene_name "CG15394"; oId "FBtr0335172"; nearest_ref "FBtr0335172"; class_code "="; tss_id "TSS300";
2L	Cufflinks	exon	2592289	2592773	.	+	.	gene_id "XLOC_000248"; transcript_id "TCONS_00000394"; exon_number "3"; gene_name "CG15394"; oId "FBtr0335172"; nearest_ref "FBtr0335172"; class_code "="; tss_id "TSS300";
2L	Cufflinks	exon	2609994	2610421	.	+	.	gene_id "XLOC_000249"; transcript_id "TCONS_00000395"; exon_number "1"; gene_name "CG15395"; oId "FBtr0114513"; nearest_ref "FBtr0114513"; class_code "="; tss_id "TSS301";
2L	Cufflinks	exon	2610478	2611283	.	+	.	gene_id "XLOC_000249"; transcript_id "TCONS_00000395"; exon_number "2"; gene_name "CG15395"; oId "FBtr0114513"; nearest_ref "FBtr0114513"; class_code "="; tss_id "TSS301";
2L	Cufflinks	exon	2620187	2620782	.	+	.	gene_id "XLOC_000250"; transcript_id "TCONS_00000396"; exon_number "1"; gene_name "CG43403"; oId "FBtr0308746"; nearest_ref "FBtr0308746"; class_code "="; tss_id "TSS302";
2L	Cufflinks	exon	2646030	2646281	.	+	.	gene_id "XLOC_000251"; transcript_id "TCONS_00000397"; exon_number "1"; gene_name "CR43852"; oId "FBtr0332511"; nearest_ref "FBtr0332511"; class_code "="; tss_id "TSS303";
2L	Cufflinks	exon	2647886	2648361	.	+	.	gene_id "XLOC_000252"; transcript_id "TCONS_00000398"; exon_number "1"; gene_name "CG43851"; oId "FBtr0332512"; nearest_ref "FBtr0332512"; class_code "="; tss_id "TSS304";
2L	Cufflinks	exon	2653046	2653237	.	+	.	gene_id "XLOC_000253"; transcript_id "TCONS_00000399"; exon_number "1"; gene_name "Prosbeta4R1"; oId "FBtr0077697"; nearest_ref "FBtr0077697"; class_code "="; tss_id "TSS305";
2L	Cufflinks	exon	2653289	2653926	.	+	.	gene_id "XLOC_000253"; transcript_id "TCONS_00000399"; exon_number "2"; gene_name "Prosbeta4R1"; oId "FBtr0077697"; nearest_ref "FBtr0077697"; class_code "="; tss_id "TSS305";
2L	Cufflinks	exon	2654049	2654858	.	+	.	gene_id "XLOC_000254"; transcript_id "TCONS_00000400"; exon_number "1"; gene_name "Or23a"; oId "FBtr0077698"; nearest_ref "FBtr0077698"; class_code "="; tss_id "TSS306";
2L	Cufflinks	exon	2654910	2655462	.	+	.	gene_id "XLOC_000254"; transcript_id "TCONS_00000400"; exon_number "2"; gene_name "Or23a"; oId "FBtr0077698"; nearest_ref "FBtr0077698"; class_code "="; tss_id "TSS306";
2L	Cufflinks	exon	2655394	2655556	.	+	.	gene_id "XLOC_000254"; transcript_id "TCONS_00000401"; exon_number "1"; gene_name "Prosbeta4R2"; oId "FBtr0332513"; nearest_ref "FBtr0332513"; class_code "="; tss_id "TSS307";
2L	Cufflinks	exon	2655619	2657102	.	+	.	gene_id "XLOC_000254"; transcript_id "TCONS_00000401"; exon_number "2"; gene_name "Prosbeta4R2"; oId "FBtr0332513"; nearest_ref "FBtr0332513"; class_code "="; tss_id "TSS307";
2L	Cufflinks	exon	2665062	2665198	.	+	.	gene_id "XLOC_000255"; transcript_id "TCONS_00000402"; exon_number "1"; gene_name "CG9879"; oId "FBtr0077700"; nearest_ref "FBtr0077700"; class_code "="; tss_id "TSS308";
2L	Cufflinks	exon	2665256	2666265	.	+	.	gene_id "XLOC_000255"; transcript_id "TCONS_00000402"; exon_number "2"; gene_name "CG9879"; oId "FBtr0077700"; nearest_ref "FBtr0077700"; class_code "="; tss_id "TSS308";
2L	Cufflinks	exon	2669823	2670692	.	+	.	gene_id "XLOC_000256"; transcript_id "TCONS_00000403"; exon_number "1"; gene_name "Gr23a"; oId "FBtr0273435"; nearest_ref "FBtr0273435"; class_code "="; tss_id "TSS309";
2L	Cufflinks	exon	2671862	2672020	.	+	.	gene_id "XLOC_000256"; transcript_id "TCONS_00000403"; exon_number "2"; gene_name "Gr23a"; oId "FBtr0273435"; nearest_ref "FBtr0273435"; class_code "="; tss_id "TSS309";
2L	Cufflinks	exon	2672076	2672186	.	+	.	gene_id "XLOC_000256"; transcript_id "TCONS_00000403"; exon_number "3"; gene_name "Gr23a"; oId "FBtr0273435"; nearest_ref "FBtr0273435"; class_code "="; tss_id "TSS309";
2L	Cufflinks	exon	2670923	2671804	.	+	.	gene_id "XLOC_000256"; transcript_id "TCONS_00000404"; exon_number "1"; gene_name "Gr23a"; oId "FBtr0077702"; nearest_ref "FBtr0077702"; class_code "="; tss_id "TSS310";
2L	Cufflinks	exon	2671862	2672020	.	+	.	gene_id "XLOC_000256"; transcript_id "TCONS_00000404"; exon_number "2"; gene_name "Gr23a"; oId "FBtr0077702"; nearest_ref "FBtr0077702"; class_code "="; tss_id "TSS310";
2L	Cufflinks	exon	2672076	2672186	.	+	.	gene_id "XLOC_000256"; transcript_id "TCONS_00000404"; exon_number "3"; gene_name "Gr23a"; oId "FBtr0077702"; nearest_ref "FBtr0077702"; class_code "="; tss_id "TSS310";
2L	Cufflinks	exon	2677734	2678057	.	+	.	gene_id "XLOC_000257"; transcript_id "TCONS_00000405"; exon_number "1"; gene_name "CG31690"; oId "FBtr0301682"; nearest_ref "FBtr0301682"; class_code "="; tss_id "TSS311";
2L	Cufflinks	exon	2683868	2684151	.	+	.	gene_id "XLOC_000257"; transcript_id "TCONS_00000405"; exon_number "2"; gene_name "CG31690"; oId "FBtr0301682"; nearest_ref "FBtr0301682"; class_code "="; tss_id "TSS311";
2L	Cufflinks	exon	2704926	2705036	.	+	.	gene_id "XLOC_000257"; transcript_id "TCONS_00000405"; exon_number "3"; gene_name "CG31690"; oId "FBtr0301682"; nearest_ref "FBtr0301682"; class_code "="; tss_id "TSS311";
2L	Cufflinks	exon	2710499	2711916	.	+	.	gene_id "XLOC_000257"; transcript_id "TCONS_00000405"; exon_number "4"; gene_name "CG31690"; oId "FBtr0301682"; nearest_ref "FBtr0301682"; class_code "="; tss_id "TSS311";
2L	Cufflinks	exon	2712022	2712136	.	+	.	gene_id "XLOC_000257"; transcript_id "TCONS_00000405"; exon_number "5"; gene_name "CG31690"; oId "FBtr0301682"; nearest_ref "FBtr0301682"; class_code "="; tss_id "TSS311";
2L	Cufflinks	exon	2718294	2718774	.	+	.	gene_id "XLOC_000257"; transcript_id "TCONS_00000405"; exon_number "6"; gene_name "CG31690"; oId "FBtr0301682"; nearest_ref "FBtr0301682"; class_code "="; tss_id "TSS311";
2L	Cufflinks	exon	2718840	2718924	.	+	.	gene_id "XLOC_000257"; transcript_id "TCONS_00000405"; exon_number "7"; gene_name "CG31690"; oId "FBtr0301682"; nearest_ref "FBtr0301682"; class_code "="; tss_id "TSS311";
2L	Cufflinks	exon	2719002	2719431	.	+	.	gene_id "XLOC_000257"; transcript_id "TCONS_00000405"; exon_number "8"; gene_name "CG31690"; oId "FBtr0301682"; nearest_ref "FBtr0301682"; class_code "="; tss_id "TSS311";
2L	Cufflinks	exon	2725674	2725738	.	+	.	gene_id "XLOC_000258"; transcript_id "TCONS_00000406"; exon_number "1"; gene_name "CG31689"; oId "FBtr0334161"; nearest_ref "FBtr0334161"; class_code "="; tss_id "TSS312";
2L	Cufflinks	exon	2726227	2726335	.	+	.	gene_id "XLOC_000258"; transcript_id "TCONS_00000406"; exon_number "2"; gene_name "CG31689"; oId "FBtr0334161"; nearest_ref "FBtr0334161"; class_code "="; tss_id "TSS312";
2L	Cufflinks	exon	2737032	2737321	.	+	.	gene_id "XLOC_000258"; transcript_id "TCONS_00000406"; exon_number "3"; gene_name "CG31689"; oId "FBtr0334161"; nearest_ref "FBtr0334161"; class_code "="; tss_id "TSS312";
2L	Cufflinks	exon	2737422	2737567	.	+	.	gene_id "XLOC_000258"; transcript_id "TCONS_00000406"; exon_number "4"; gene_name "CG31689"; oId "FBtr0334161"; nearest_ref "FBtr0334161"; class_code "="; tss_id "TSS312";
2L	Cufflinks	exon	2737662	2737900	.	+	.	gene_id "XLOC_000258"; transcript_id "TCONS_00000406"; exon_number "5"; gene_name "CG31689"; oId "FBtr0334161"; nearest_ref "FBtr0334161"; class_code "="; tss_id "TSS312";
2L	Cufflinks	exon	2738075	2738382	.	+	.	gene_id "XLOC_000258"; transcript_id "TCONS_00000406"; exon_number "6"; gene_name "CG31689"; oId "FBtr0334161"; nearest_ref "FBtr0334161"; class_code "="; tss_id "TSS312";
2L	Cufflinks	exon	2738447	2738615	.	+	.	gene_id "XLOC_000258"; transcript_id "TCONS_00000406"; exon_number "7"; gene_name "CG31689"; oId "FBtr0334161"; nearest_ref "FBtr0334161"; class_code "="; tss_id "TSS312";
2L	Cufflinks	exon	2738683	2738783	.	+	.	gene_id "XLOC_000258"; transcript_id "TCONS_00000406"; exon_number "8"; gene_name "CG31689"; oId "FBtr0334161"; nearest_ref "FBtr0334161"; class_code "="; tss_id "TSS312";
2L	Cufflinks	exon	2738869	2739024	.	+	.	gene_id "XLOC_000258"; transcript_id "TCONS_00000406"; exon_number "9"; gene_name "CG31689"; oId "FBtr0334161"; nearest_ref "FBtr0334161"; class_code "="; tss_id "TSS312";
2L	Cufflinks	exon	2739089	2739297	.	+	.	gene_id "XLOC_000258"; transcript_id "TCONS_00000406"; exon_number "10"; gene_name "CG31689"; oId "FBtr0334161"; nearest_ref "FBtr0334161"; class_code "="; tss_id "TSS312";
2L	Cufflinks	exon	2739362	2739830	.	+	.	gene_id "XLOC_000258"; transcript_id "TCONS_00000406"; exon_number "11"; gene_name "CG31689"; oId "FBtr0334161"; nearest_ref "FBtr0334161"; class_code "="; tss_id "TSS312";
2L	Cufflinks	exon	2730104	2730372	.	+	.	gene_id "XLOC_000258"; transcript_id "TCONS_00000410"; exon_number "1"; gene_name "CG31689"; oId "FBtr0334159"; nearest_ref "FBtr0334159"; class_code "="; tss_id "TSS313";
2L	Cufflinks	exon	2736311	2736430	.	+	.	gene_id "XLOC_000258"; transcript_id "TCONS_00000410"; exon_number "2"; gene_name "CG31689"; oId "FBtr0334159"; nearest_ref "FBtr0334159"; class_code "="; tss_id "TSS313";
2L	Cufflinks	exon	2737032	2737321	.	+	.	gene_id "XLOC_000258"; transcript_id "TCONS_00000410"; exon_number "3"; gene_name "CG31689"; oId "FBtr0334159"; nearest_ref "FBtr0334159"; class_code "="; tss_id "TSS313";
2L	Cufflinks	exon	2737422	2737567	.	+	.	gene_id "XLOC_000258"; transcript_id "TCONS_00000410"; exon_number "4"; gene_name "CG31689"; oId "FBtr0334159"; nearest_ref "FBtr0334159"; class_code "="; tss_id "TSS313";
2L	Cufflinks	exon	2737662	2737900	.	+	.	gene_id "XLOC_000258"; transcript_id "TCONS_00000410"; exon_number "5"; gene_name "CG31689"; oId "FBtr0334159"; nearest_ref "FBtr0334159"; class_code "="; tss_id "TSS313";
2L	Cufflinks	exon	2738075	2738382	.	+	.	gene_id "XLOC_000258"; transcript_id "TCONS_00000410"; exon_number "6"; gene_name "CG31689"; oId "FBtr0334159"; nearest_ref "FBtr0334159"; class_code "="; tss_id "TSS313";
2L	Cufflinks	exon	2738447	2738615	.	+	.	gene_id "XLOC_000258"; transcript_id "TCONS_00000410"; exon_number "7"; gene_name "CG31689"; oId "FBtr0334159"; nearest_ref "FBtr0334159"; class_code "="; tss_id "TSS313";
2L	Cufflinks	exon	2738683	2738783	.	+	.	gene_id "XLOC_000258"; transcript_id "TCONS_00000410"; exon_number "8"; gene_name "CG31689"; oId "FBtr0334159"; nearest_ref "FBtr0334159"; class_code "="; tss_id "TSS313";
2L	Cufflinks	exon	2738869	2739024	.	+	.	gene_id "XLOC_000258"; transcript_id "TCONS_00000410"; exon_number "9"; gene_name "CG31689"; oId "FBtr0334159"; nearest_ref "FBtr0334159"; class_code "="; tss_id "TSS313";
2L	Cufflinks	exon	2739089	2739297	.	+	.	gene_id "XLOC_000258"; transcript_id "TCONS_00000410"; exon_number "10"; gene_name "CG31689"; oId "FBtr0334159"; nearest_ref "FBtr0334159"; class_code "="; tss_id "TSS313";
2L	Cufflinks	exon	2739362	2739830	.	+	.	gene_id "XLOC_000258"; transcript_id "TCONS_00000410"; exon_number "11"; gene_name "CG31689"; oId "FBtr0334159"; nearest_ref "FBtr0334159"; class_code "="; tss_id "TSS313";
2L	Cufflinks	exon	2730104	2730469	.	+	.	gene_id "XLOC_000258"; transcript_id "TCONS_00000409"; exon_number "1"; gene_name "CG31689"; oId "FBtr0077707"; nearest_ref "FBtr0077707"; class_code "="; tss_id "TSS313";
2L	Cufflinks	exon	2736174	2736430	.	+	.	gene_id "XLOC_000258"; transcript_id "TCONS_00000409"; exon_number "2"; gene_name "CG31689"; oId "FBtr0077707"; nearest_ref "FBtr0077707"; class_code "="; tss_id "TSS313";
2L	Cufflinks	exon	2737032	2737321	.	+	.	gene_id "XLOC_000258"; transcript_id "TCONS_00000409"; exon_number "3"; gene_name "CG31689"; oId "FBtr0077707"; nearest_ref "FBtr0077707"; class_code "="; tss_id "TSS313";
2L	Cufflinks	exon	2737422	2737567	.	+	.	gene_id "XLOC_000258"; transcript_id "TCONS_00000409"; exon_number "4"; gene_name "CG31689"; oId "FBtr0077707"; nearest_ref "FBtr0077707"; class_code "="; tss_id "TSS313";
2L	Cufflinks	exon	2737662	2737900	.	+	.	gene_id "XLOC_000258"; transcript_id "TCONS_00000409"; exon_number "5"; gene_name "CG31689"; oId "FBtr0077707"; nearest_ref "FBtr0077707"; class_code "="; tss_id "TSS313";
2L	Cufflinks	exon	2738075	2738382	.	+	.	gene_id "XLOC_000258"; transcript_id "TCONS_00000409"; exon_number "6"; gene_name "CG31689"; oId "FBtr0077707"; nearest_ref "FBtr0077707"; class_code "="; tss_id "TSS313";
2L	Cufflinks	exon	2738447	2738615	.	+	.	gene_id "XLOC_000258"; transcript_id "TCONS_00000409"; exon_number "7"; gene_name "CG31689"; oId "FBtr0077707"; nearest_ref "FBtr0077707"; class_code "="; tss_id "TSS313";
2L	Cufflinks	exon	2738683	2738783	.	+	.	gene_id "XLOC_000258"; transcript_id "TCONS_00000409"; exon_number "8"; gene_name "CG31689"; oId "FBtr0077707"; nearest_ref "FBtr0077707"; class_code "="; tss_id "TSS313";
2L	Cufflinks	exon	2738869	2739024	.	+	.	gene_id "XLOC_000258"; transcript_id "TCONS_00000409"; exon_number "9"; gene_name "CG31689"; oId "FBtr0077707"; nearest_ref "FBtr0077707"; class_code "="; tss_id "TSS313";
2L	Cufflinks	exon	2739089	2739297	.	+	.	gene_id "XLOC_000258"; transcript_id "TCONS_00000409"; exon_number "10"; gene_name "CG31689"; oId "FBtr0077707"; nearest_ref "FBtr0077707"; class_code "="; tss_id "TSS313";
2L	Cufflinks	exon	2739362	2739830	.	+	.	gene_id "XLOC_000258"; transcript_id "TCONS_00000409"; exon_number "11"; gene_name "CG31689"; oId "FBtr0077707"; nearest_ref "FBtr0077707"; class_code "="; tss_id "TSS313";
2L	Cufflinks	exon	2730104	2730469	.	+	.	gene_id "XLOC_000258"; transcript_id "TCONS_00000408"; exon_number "1"; gene_name "CG31689"; oId "FBtr0077706"; nearest_ref "FBtr0077706"; class_code "="; tss_id "TSS313";
2L	Cufflinks	exon	2736130	2736430	.	+	.	gene_id "XLOC_000258"; transcript_id "TCONS_00000408"; exon_number "2"; gene_name "CG31689"; oId "FBtr0077706"; nearest_ref "FBtr0077706"; class_code "="; tss_id "TSS313";
2L	Cufflinks	exon	2737032	2737321	.	+	.	gene_id "XLOC_000258"; transcript_id "TCONS_00000408"; exon_number "3"; gene_name "CG31689"; oId "FBtr0077706"; nearest_ref "FBtr0077706"; class_code "="; tss_id "TSS313";
2L	Cufflinks	exon	2737422	2737567	.	+	.	gene_id "XLOC_000258"; transcript_id "TCONS_00000408"; exon_number "4"; gene_name "CG31689"; oId "FBtr0077706"; nearest_ref "FBtr0077706"; class_code "="; tss_id "TSS313";
2L	Cufflinks	exon	2737662	2737900	.	+	.	gene_id "XLOC_000258"; transcript_id "TCONS_00000408"; exon_number "5"; gene_name "CG31689"; oId "FBtr0077706"; nearest_ref "FBtr0077706"; class_code "="; tss_id "TSS313";
2L	Cufflinks	exon	2738075	2738382	.	+	.	gene_id "XLOC_000258"; transcript_id "TCONS_00000408"; exon_number "6"; gene_name "CG31689"; oId "FBtr0077706"; nearest_ref "FBtr0077706"; class_code "="; tss_id "TSS313";
2L	Cufflinks	exon	2738447	2738615	.	+	.	gene_id "XLOC_000258"; transcript_id "TCONS_00000408"; exon_number "7"; gene_name "CG31689"; oId "FBtr0077706"; nearest_ref "FBtr0077706"; class_code "="; tss_id "TSS313";
2L	Cufflinks	exon	2738683	2738783	.	+	.	gene_id "XLOC_000258"; transcript_id "TCONS_00000408"; exon_number "8"; gene_name "CG31689"; oId "FBtr0077706"; nearest_ref "FBtr0077706"; class_code "="; tss_id "TSS313";
2L	Cufflinks	exon	2738869	2739024	.	+	.	gene_id "XLOC_000258"; transcript_id "TCONS_00000408"; exon_number "9"; gene_name "CG31689"; oId "FBtr0077706"; nearest_ref "FBtr0077706"; class_code "="; tss_id "TSS313";
2L	Cufflinks	exon	2739089	2739297	.	+	.	gene_id "XLOC_000258"; transcript_id "TCONS_00000408"; exon_number "10"; gene_name "CG31689"; oId "FBtr0077706"; nearest_ref "FBtr0077706"; class_code "="; tss_id "TSS313";
2L	Cufflinks	exon	2739362	2739830	.	+	.	gene_id "XLOC_000258"; transcript_id "TCONS_00000408"; exon_number "11"; gene_name "CG31689"; oId "FBtr0077706"; nearest_ref "FBtr0077706"; class_code "="; tss_id "TSS313";
2L	Cufflinks	exon	2730104	2730372	.	+	.	gene_id "XLOC_000258"; transcript_id "TCONS_00000407"; exon_number "1"; gene_name "CG31689"; oId "FBtr0077705"; nearest_ref "FBtr0077705"; class_code "="; tss_id "TSS313";
2L	Cufflinks	exon	2736174	2736430	.	+	.	gene_id "XLOC_000258"; transcript_id "TCONS_00000407"; exon_number "2"; gene_name "CG31689"; oId "FBtr0077705"; nearest_ref "FBtr0077705"; class_code "="; tss_id "TSS313";
2L	Cufflinks	exon	2737032	2737321	.	+	.	gene_id "XLOC_000258"; transcript_id "TCONS_00000407"; exon_number "3"; gene_name "CG31689"; oId "FBtr0077705"; nearest_ref "FBtr0077705"; class_code "="; tss_id "TSS313";
2L	Cufflinks	exon	2737422	2737567	.	+	.	gene_id "XLOC_000258"; transcript_id "TCONS_00000407"; exon_number "4"; gene_name "CG31689"; oId "FBtr0077705"; nearest_ref "FBtr0077705"; class_code "="; tss_id "TSS313";
2L	Cufflinks	exon	2737662	2737900	.	+	.	gene_id "XLOC_000258"; transcript_id "TCONS_00000407"; exon_number "5"; gene_name "CG31689"; oId "FBtr0077705"; nearest_ref "FBtr0077705"; class_code "="; tss_id "TSS313";
2L	Cufflinks	exon	2738075	2738382	.	+	.	gene_id "XLOC_000258"; transcript_id "TCONS_00000407"; exon_number "6"; gene_name "CG31689"; oId "FBtr0077705"; nearest_ref "FBtr0077705"; class_code "="; tss_id "TSS313";
2L	Cufflinks	exon	2738447	2738615	.	+	.	gene_id "XLOC_000258"; transcript_id "TCONS_00000407"; exon_number "7"; gene_name "CG31689"; oId "FBtr0077705"; nearest_ref "FBtr0077705"; class_code "="; tss_id "TSS313";
2L	Cufflinks	exon	2738683	2738783	.	+	.	gene_id "XLOC_000258"; transcript_id "TCONS_00000407"; exon_number "8"; gene_name "CG31689"; oId "FBtr0077705"; nearest_ref "FBtr0077705"; class_code "="; tss_id "TSS313";
2L	Cufflinks	exon	2738869	2739024	.	+	.	gene_id "XLOC_000258"; transcript_id "TCONS_00000407"; exon_number "9"; gene_name "CG31689"; oId "FBtr0077705"; nearest_ref "FBtr0077705"; class_code "="; tss_id "TSS313";
2L	Cufflinks	exon	2739089	2739297	.	+	.	gene_id "XLOC_000258"; transcript_id "TCONS_00000407"; exon_number "10"; gene_name "CG31689"; oId "FBtr0077705"; nearest_ref "FBtr0077705"; class_code "="; tss_id "TSS313";
2L	Cufflinks	exon	2739362	2739830	.	+	.	gene_id "XLOC_000258"; transcript_id "TCONS_00000407"; exon_number "11"; gene_name "CG31689"; oId "FBtr0077705"; nearest_ref "FBtr0077705"; class_code "="; tss_id "TSS313";
2L	Cufflinks	exon	2730836	2730892	.	+	.	gene_id "XLOC_000258"; transcript_id "TCONS_00000411"; exon_number "1"; gene_name "CG31689"; oId "FBtr0077708"; nearest_ref "FBtr0077708"; class_code "="; tss_id "TSS314";
2L	Cufflinks	exon	2736174	2736430	.	+	.	gene_id "XLOC_000258"; transcript_id "TCONS_00000411"; exon_number "2"; gene_name "CG31689"; oId "FBtr0077708"; nearest_ref "FBtr0077708"; class_code "="; tss_id "TSS314";
2L	Cufflinks	exon	2737032	2737321	.	+	.	gene_id "XLOC_000258"; transcript_id "TCONS_00000411"; exon_number "3"; gene_name "CG31689"; oId "FBtr0077708"; nearest_ref "FBtr0077708"; class_code "="; tss_id "TSS314";
2L	Cufflinks	exon	2737422	2737567	.	+	.	gene_id "XLOC_000258"; transcript_id "TCONS_00000411"; exon_number "4"; gene_name "CG31689"; oId "FBtr0077708"; nearest_ref "FBtr0077708"; class_code "="; tss_id "TSS314";
2L	Cufflinks	exon	2737662	2737900	.	+	.	gene_id "XLOC_000258"; transcript_id "TCONS_00000411"; exon_number "5"; gene_name "CG31689"; oId "FBtr0077708"; nearest_ref "FBtr0077708"; class_code "="; tss_id "TSS314";
2L	Cufflinks	exon	2738075	2738382	.	+	.	gene_id "XLOC_000258"; transcript_id "TCONS_00000411"; exon_number "6"; gene_name "CG31689"; oId "FBtr0077708"; nearest_ref "FBtr0077708"; class_code "="; tss_id "TSS314";
2L	Cufflinks	exon	2738447	2738615	.	+	.	gene_id "XLOC_000258"; transcript_id "TCONS_00000411"; exon_number "7"; gene_name "CG31689"; oId "FBtr0077708"; nearest_ref "FBtr0077708"; class_code "="; tss_id "TSS314";
2L	Cufflinks	exon	2738683	2738783	.	+	.	gene_id "XLOC_000258"; transcript_id "TCONS_00000411"; exon_number "8"; gene_name "CG31689"; oId "FBtr0077708"; nearest_ref "FBtr0077708"; class_code "="; tss_id "TSS314";
2L	Cufflinks	exon	2738869	2739024	.	+	.	gene_id "XLOC_000258"; transcript_id "TCONS_00000411"; exon_number "9"; gene_name "CG31689"; oId "FBtr0077708"; nearest_ref "FBtr0077708"; class_code "="; tss_id "TSS314";
2L	Cufflinks	exon	2739089	2739297	.	+	.	gene_id "XLOC_000258"; transcript_id "TCONS_00000411"; exon_number "10"; gene_name "CG31689"; oId "FBtr0077708"; nearest_ref "FBtr0077708"; class_code "="; tss_id "TSS314";
2L	Cufflinks	exon	2739362	2739830	.	+	.	gene_id "XLOC_000258"; transcript_id "TCONS_00000411"; exon_number "11"; gene_name "CG31689"; oId "FBtr0077708"; nearest_ref "FBtr0077708"; class_code "="; tss_id "TSS314";
2L	Cufflinks	exon	2735814	2736136	.	+	.	gene_id "XLOC_000258"; transcript_id "TCONS_00000413"; exon_number "1"; gene_name "CG31689"; oId "FBtr0334160"; nearest_ref "FBtr0334160"; class_code "="; tss_id "TSS315";
2L	Cufflinks	exon	2736311	2736430	.	+	.	gene_id "XLOC_000258"; transcript_id "TCONS_00000413"; exon_number "2"; gene_name "CG31689"; oId "FBtr0334160"; nearest_ref "FBtr0334160"; class_code "="; tss_id "TSS315";
2L	Cufflinks	exon	2737032	2737321	.	+	.	gene_id "XLOC_000258"; transcript_id "TCONS_00000413"; exon_number "3"; gene_name "CG31689"; oId "FBtr0334160"; nearest_ref "FBtr0334160"; class_code "="; tss_id "TSS315";
2L	Cufflinks	exon	2737422	2737567	.	+	.	gene_id "XLOC_000258"; transcript_id "TCONS_00000413"; exon_number "4"; gene_name "CG31689"; oId "FBtr0334160"; nearest_ref "FBtr0334160"; class_code "="; tss_id "TSS315";
2L	Cufflinks	exon	2737662	2737900	.	+	.	gene_id "XLOC_000258"; transcript_id "TCONS_00000413"; exon_number "5"; gene_name "CG31689"; oId "FBtr0334160"; nearest_ref "FBtr0334160"; class_code "="; tss_id "TSS315";
2L	Cufflinks	exon	2738075	2738382	.	+	.	gene_id "XLOC_000258"; transcript_id "TCONS_00000413"; exon_number "6"; gene_name "CG31689"; oId "FBtr0334160"; nearest_ref "FBtr0334160"; class_code "="; tss_id "TSS315";
2L	Cufflinks	exon	2738447	2738615	.	+	.	gene_id "XLOC_000258"; transcript_id "TCONS_00000413"; exon_number "7"; gene_name "CG31689"; oId "FBtr0334160"; nearest_ref "FBtr0334160"; class_code "="; tss_id "TSS315";
2L	Cufflinks	exon	2738683	2738783	.	+	.	gene_id "XLOC_000258"; transcript_id "TCONS_00000413"; exon_number "8"; gene_name "CG31689"; oId "FBtr0334160"; nearest_ref "FBtr0334160"; class_code "="; tss_id "TSS315";
2L	Cufflinks	exon	2738869	2739024	.	+	.	gene_id "XLOC_000258"; transcript_id "TCONS_00000413"; exon_number "9"; gene_name "CG31689"; oId "FBtr0334160"; nearest_ref "FBtr0334160"; class_code "="; tss_id "TSS315";
2L	Cufflinks	exon	2739089	2739297	.	+	.	gene_id "XLOC_000258"; transcript_id "TCONS_00000413"; exon_number "10"; gene_name "CG31689"; oId "FBtr0334160"; nearest_ref "FBtr0334160"; class_code "="; tss_id "TSS315";
2L	Cufflinks	exon	2739362	2739830	.	+	.	gene_id "XLOC_000258"; transcript_id "TCONS_00000413"; exon_number "11"; gene_name "CG31689"; oId "FBtr0334160"; nearest_ref "FBtr0334160"; class_code "="; tss_id "TSS315";
2L	Cufflinks	exon	2735814	2736430	.	+	.	gene_id "XLOC_000258"; transcript_id "TCONS_00000412"; exon_number "1"; gene_name "CG31689"; oId "FBtr0334158"; nearest_ref "FBtr0334158"; class_code "="; tss_id "TSS315";
2L	Cufflinks	exon	2737032	2737321	.	+	.	gene_id "XLOC_000258"; transcript_id "TCONS_00000412"; exon_number "2"; gene_name "CG31689"; oId "FBtr0334158"; nearest_ref "FBtr0334158"; class_code "="; tss_id "TSS315";
2L	Cufflinks	exon	2737422	2737567	.	+	.	gene_id "XLOC_000258"; transcript_id "TCONS_00000412"; exon_number "3"; gene_name "CG31689"; oId "FBtr0334158"; nearest_ref "FBtr0334158"; class_code "="; tss_id "TSS315";
2L	Cufflinks	exon	2737662	2737900	.	+	.	gene_id "XLOC_000258"; transcript_id "TCONS_00000412"; exon_number "4"; gene_name "CG31689"; oId "FBtr0334158"; nearest_ref "FBtr0334158"; class_code "="; tss_id "TSS315";
2L	Cufflinks	exon	2738075	2738382	.	+	.	gene_id "XLOC_000258"; transcript_id "TCONS_00000412"; exon_number "5"; gene_name "CG31689"; oId "FBtr0334158"; nearest_ref "FBtr0334158"; class_code "="; tss_id "TSS315";
2L	Cufflinks	exon	2738447	2738615	.	+	.	gene_id "XLOC_000258"; transcript_id "TCONS_00000412"; exon_number "6"; gene_name "CG31689"; oId "FBtr0334158"; nearest_ref "FBtr0334158"; class_code "="; tss_id "TSS315";
2L	Cufflinks	exon	2738683	2738783	.	+	.	gene_id "XLOC_000258"; transcript_id "TCONS_00000412"; exon_number "7"; gene_name "CG31689"; oId "FBtr0334158"; nearest_ref "FBtr0334158"; class_code "="; tss_id "TSS315";
2L	Cufflinks	exon	2738869	2739024	.	+	.	gene_id "XLOC_000258"; transcript_id "TCONS_00000412"; exon_number "8"; gene_name "CG31689"; oId "FBtr0334158"; nearest_ref "FBtr0334158"; class_code "="; tss_id "TSS315";
2L	Cufflinks	exon	2739089	2739297	.	+	.	gene_id "XLOC_000258"; transcript_id "TCONS_00000412"; exon_number "9"; gene_name "CG31689"; oId "FBtr0334158"; nearest_ref "FBtr0334158"; class_code "="; tss_id "TSS315";
2L	Cufflinks	exon	2739362	2739830	.	+	.	gene_id "XLOC_000258"; transcript_id "TCONS_00000412"; exon_number "10"; gene_name "CG31689"; oId "FBtr0334158"; nearest_ref "FBtr0334158"; class_code "="; tss_id "TSS315";
2L	Cufflinks	exon	2739986	2740034	.	+	.	gene_id "XLOC_000259"; transcript_id "TCONS_00000414"; exon_number "1"; gene_name "Hrs"; oId "FBtr0089751"; nearest_ref "FBtr0089751"; class_code "="; tss_id "TSS316";
2L	Cufflinks	exon	2740140	2740211	.	+	.	gene_id "XLOC_000259"; transcript_id "TCONS_00000414"; exon_number "2"; gene_name "Hrs"; oId "FBtr0089751"; nearest_ref "FBtr0089751"; class_code "="; tss_id "TSS316";
2L	Cufflinks	exon	2740389	2740473	.	+	.	gene_id "XLOC_000259"; transcript_id "TCONS_00000414"; exon_number "3"; gene_name "Hrs"; oId "FBtr0089751"; nearest_ref "FBtr0089751"; class_code "="; tss_id "TSS316";
2L	Cufflinks	exon	2740520	2740784	.	+	.	gene_id "XLOC_000259"; transcript_id "TCONS_00000414"; exon_number "4"; gene_name "Hrs"; oId "FBtr0089751"; nearest_ref "FBtr0089751"; class_code "="; tss_id "TSS316";
2L	Cufflinks	exon	2741108	2741482	.	+	.	gene_id "XLOC_000259"; transcript_id "TCONS_00000414"; exon_number "5"; gene_name "Hrs"; oId "FBtr0089751"; nearest_ref "FBtr0089751"; class_code "="; tss_id "TSS316";
2L	Cufflinks	exon	2741559	2743377	.	+	.	gene_id "XLOC_000259"; transcript_id "TCONS_00000414"; exon_number "6"; gene_name "Hrs"; oId "FBtr0089751"; nearest_ref "FBtr0089751"; class_code "="; tss_id "TSS316";
2L	Cufflinks	exon	2740042	2740211	.	+	.	gene_id "XLOC_000259"; transcript_id "TCONS_00000415"; exon_number "1"; gene_name "Hrs"; oId "FBtr0089750"; nearest_ref "FBtr0089750"; class_code "="; tss_id "TSS316";
2L	Cufflinks	exon	2740389	2740473	.	+	.	gene_id "XLOC_000259"; transcript_id "TCONS_00000415"; exon_number "2"; gene_name "Hrs"; oId "FBtr0089750"; nearest_ref "FBtr0089750"; class_code "="; tss_id "TSS316";
2L	Cufflinks	exon	2740520	2740784	.	+	.	gene_id "XLOC_000259"; transcript_id "TCONS_00000415"; exon_number "3"; gene_name "Hrs"; oId "FBtr0089750"; nearest_ref "FBtr0089750"; class_code "="; tss_id "TSS316";
2L	Cufflinks	exon	2741108	2741482	.	+	.	gene_id "XLOC_000259"; transcript_id "TCONS_00000415"; exon_number "4"; gene_name "Hrs"; oId "FBtr0089750"; nearest_ref "FBtr0089750"; class_code "="; tss_id "TSS316";
2L	Cufflinks	exon	2741559	2743377	.	+	.	gene_id "XLOC_000259"; transcript_id "TCONS_00000415"; exon_number "5"; gene_name "Hrs"; oId "FBtr0089750"; nearest_ref "FBtr0089750"; class_code "="; tss_id "TSS316";
2L	Cufflinks	exon	2740995	2741051	.	+	.	gene_id "XLOC_000259"; transcript_id "TCONS_00000416"; exon_number "1"; gene_name "Hrs"; oId "FBtr0089749"; nearest_ref "FBtr0089749"; class_code "="; tss_id "TSS317";
2L	Cufflinks	exon	2741108	2741482	.	+	.	gene_id "XLOC_000259"; transcript_id "TCONS_00000416"; exon_number "2"; gene_name "Hrs"; oId "FBtr0089749"; nearest_ref "FBtr0089749"; class_code "="; tss_id "TSS317";
2L	Cufflinks	exon	2741559	2743377	.	+	.	gene_id "XLOC_000259"; transcript_id "TCONS_00000416"; exon_number "3"; gene_name "Hrs"; oId "FBtr0089749"; nearest_ref "FBtr0089749"; class_code "="; tss_id "TSS317";
2L	Cufflinks	exon	2745098	2745216	.	+	.	gene_id "XLOC_000260"; transcript_id "TCONS_00000417"; exon_number "1"; gene_name "Cwc25"; oId "FBtr0077712"; nearest_ref "FBtr0077712"; class_code "="; tss_id "TSS318";
2L	Cufflinks	exon	2745272	2745494	.	+	.	gene_id "XLOC_000260"; transcript_id "TCONS_00000417"; exon_number "2"; gene_name "Cwc25"; oId "FBtr0077712"; nearest_ref "FBtr0077712"; class_code "="; tss_id "TSS318";
2L	Cufflinks	exon	2745557	2746944	.	+	.	gene_id "XLOC_000260"; transcript_id "TCONS_00000417"; exon_number "3"; gene_name "Cwc25"; oId "FBtr0077712"; nearest_ref "FBtr0077712"; class_code "="; tss_id "TSS318";
2L	Cufflinks	exon	2752445	2752840	.	+	.	gene_id "XLOC_000261"; transcript_id "TCONS_00000418"; exon_number "1"; gene_name "Bacc"; oId "FBtr0335125"; nearest_ref "FBtr0335125"; class_code "="; tss_id "TSS319";
2L	Cufflinks	exon	2753372	2753660	.	+	.	gene_id "XLOC_000261"; transcript_id "TCONS_00000418"; exon_number "2"; gene_name "Bacc"; oId "FBtr0335125"; nearest_ref "FBtr0335125"; class_code "="; tss_id "TSS319";
2L	Cufflinks	exon	2756008	2756170	.	+	.	gene_id "XLOC_000261"; transcript_id "TCONS_00000418"; exon_number "3"; gene_name "Bacc"; oId "FBtr0335125"; nearest_ref "FBtr0335125"; class_code "="; tss_id "TSS319";
2L	Cufflinks	exon	2756245	2757920	.	+	.	gene_id "XLOC_000261"; transcript_id "TCONS_00000418"; exon_number "4"; gene_name "Bacc"; oId "FBtr0335125"; nearest_ref "FBtr0335125"; class_code "="; tss_id "TSS319";
2L	Cufflinks	exon	2752800	2752837	.	+	.	gene_id "XLOC_000261"; transcript_id "TCONS_00000419"; exon_number "1"; gene_name "Bacc"; oId "FBtr0307080"; nearest_ref "FBtr0307080"; class_code "="; tss_id "TSS320";
2L	Cufflinks	exon	2753372	2753660	.	+	.	gene_id "XLOC_000261"; transcript_id "TCONS_00000419"; exon_number "2"; gene_name "Bacc"; oId "FBtr0307080"; nearest_ref "FBtr0307080"; class_code "="; tss_id "TSS320";
2L	Cufflinks	exon	2756008	2756170	.	+	.	gene_id "XLOC_000261"; transcript_id "TCONS_00000419"; exon_number "3"; gene_name "Bacc"; oId "FBtr0307080"; nearest_ref "FBtr0307080"; class_code "="; tss_id "TSS320";
2L	Cufflinks	exon	2756245	2757975	.	+	.	gene_id "XLOC_000261"; transcript_id "TCONS_00000419"; exon_number "4"; gene_name "Bacc"; oId "FBtr0307080"; nearest_ref "FBtr0307080"; class_code "="; tss_id "TSS320";
2L	Cufflinks	exon	2753233	2753660	.	+	.	gene_id "XLOC_000261"; transcript_id "TCONS_00000420"; exon_number "1"; gene_name "Bacc"; oId "FBtr0077714"; nearest_ref "FBtr0077714"; class_code "="; tss_id "TSS321";
2L	Cufflinks	exon	2756008	2756170	.	+	.	gene_id "XLOC_000261"; transcript_id "TCONS_00000420"; exon_number "2"; gene_name "Bacc"; oId "FBtr0077714"; nearest_ref "FBtr0077714"; class_code "="; tss_id "TSS321";
2L	Cufflinks	exon	2756245	2756663	.	+	.	gene_id "XLOC_000261"; transcript_id "TCONS_00000420"; exon_number "3"; gene_name "Bacc"; oId "FBtr0077714"; nearest_ref "FBtr0077714"; class_code "="; tss_id "TSS321";
2L	Cufflinks	exon	2759924	2760146	.	+	.	gene_id "XLOC_000262"; transcript_id "TCONS_00000421"; exon_number "1"; gene_name "Trn-SR"; oId "FBtr0335126"; nearest_ref "FBtr0335126"; class_code "="; tss_id "TSS322";
2L	Cufflinks	exon	2760217	2761308	.	+	.	gene_id "XLOC_000262"; transcript_id "TCONS_00000421"; exon_number "2"; gene_name "Trn-SR"; oId "FBtr0335126"; nearest_ref "FBtr0335126"; class_code "="; tss_id "TSS322";
2L	Cufflinks	exon	2761504	2761670	.	+	.	gene_id "XLOC_000262"; transcript_id "TCONS_00000421"; exon_number "3"; gene_name "Trn-SR"; oId "FBtr0335126"; nearest_ref "FBtr0335126"; class_code "="; tss_id "TSS322";
2L	Cufflinks	exon	2761724	2763088	.	+	.	gene_id "XLOC_000262"; transcript_id "TCONS_00000421"; exon_number "4"; gene_name "Trn-SR"; oId "FBtr0335126"; nearest_ref "FBtr0335126"; class_code "="; tss_id "TSS322";
2L	Cufflinks	exon	2763151	2763889	.	+	.	gene_id "XLOC_000262"; transcript_id "TCONS_00000421"; exon_number "5"; gene_name "Trn-SR"; oId "FBtr0335126"; nearest_ref "FBtr0335126"; class_code "="; tss_id "TSS322";
2L	Cufflinks	exon	2766233	2766707	.	+	.	gene_id "XLOC_000263"; transcript_id "TCONS_00000422"; exon_number "1"; gene_name "aph-1"; oId "FBtr0335127"; nearest_ref "FBtr0335127"; class_code "="; tss_id "TSS323";
2L	Cufflinks	exon	2766767	2767281	.	+	.	gene_id "XLOC_000263"; transcript_id "TCONS_00000422"; exon_number "2"; gene_name "aph-1"; oId "FBtr0335127"; nearest_ref "FBtr0335127"; class_code "="; tss_id "TSS323";
2L	Cufflinks	exon	2767890	2768226	.	+	.	gene_id "XLOC_000264"; transcript_id "TCONS_00000423"; exon_number "1"; gene_name "Taf10"; oId "FBtr0077717"; nearest_ref "FBtr0077717"; class_code "="; tss_id "TSS324";
2L	Cufflinks	exon	2768286	2768612	.	+	.	gene_id "XLOC_000264"; transcript_id "TCONS_00000423"; exon_number "2"; gene_name "Taf10"; oId "FBtr0077717"; nearest_ref "FBtr0077717"; class_code "="; tss_id "TSS324";
2L	Cufflinks	exon	2770135	2770191	.	+	.	gene_id "XLOC_000265"; transcript_id "TCONS_00000424"; exon_number "1"; gene_name "CG2862"; oId "FBtr0077718"; nearest_ref "FBtr0077718"; class_code "="; tss_id "TSS325";
2L	Cufflinks	exon	2770259	2770400	.	+	.	gene_id "XLOC_000265"; transcript_id "TCONS_00000424"; exon_number "2"; gene_name "CG2862"; oId "FBtr0077718"; nearest_ref "FBtr0077718"; class_code "="; tss_id "TSS325";
2L	Cufflinks	exon	2770460	2770904	.	+	.	gene_id "XLOC_000265"; transcript_id "TCONS_00000424"; exon_number "3"; gene_name "CG2862"; oId "FBtr0077718"; nearest_ref "FBtr0077718"; class_code "="; tss_id "TSS325";
2L	Cufflinks	exon	2770194	2770400	.	+	.	gene_id "XLOC_000265"; transcript_id "TCONS_00000425"; exon_number "1"; gene_name "CG2862"; oId "FBtr0077719"; nearest_ref "FBtr0077719"; class_code "="; tss_id "TSS325";
2L	Cufflinks	exon	2770460	2770808	.	+	.	gene_id "XLOC_000265"; transcript_id "TCONS_00000425"; exon_number "2"; gene_name "CG2862"; oId "FBtr0077719"; nearest_ref "FBtr0077719"; class_code "="; tss_id "TSS325";
2L	Cufflinks	exon	2797832	2798321	.	+	.	gene_id "XLOC_000266"; transcript_id "TCONS_00000426"; exon_number "1"; gene_name "CR43821"; oId "FBtr0332217"; nearest_ref "FBtr0332217"; class_code "="; tss_id "TSS326";
2L	Cufflinks	exon	2805261	2805601	.	+	.	gene_id "XLOC_000267"; transcript_id "TCONS_00000427"; exon_number "1"; gene_name "daw"; oId "FBtr0335151"; nearest_ref "FBtr0335151"; class_code "="; tss_id "TSS327";
2L	Cufflinks	exon	2808980	2810253	.	+	.	gene_id "XLOC_000267"; transcript_id "TCONS_00000427"; exon_number "2"; gene_name "daw"; oId "FBtr0335151"; nearest_ref "FBtr0335151"; class_code "="; tss_id "TSS327";
2L	Cufflinks	exon	2810368	2810643	.	+	.	gene_id "XLOC_000267"; transcript_id "TCONS_00000427"; exon_number "3"; gene_name "daw"; oId "FBtr0335151"; nearest_ref "FBtr0335151"; class_code "="; tss_id "TSS327";
2L	Cufflinks	exon	2811149	2811528	.	+	.	gene_id "XLOC_000267"; transcript_id "TCONS_00000427"; exon_number "4"; gene_name "daw"; oId "FBtr0335151"; nearest_ref "FBtr0335151"; class_code "="; tss_id "TSS327";
2L	Cufflinks	exon	2811598	2812376	.	+	.	gene_id "XLOC_000267"; transcript_id "TCONS_00000427"; exon_number "5"; gene_name "daw"; oId "FBtr0335151"; nearest_ref "FBtr0335151"; class_code "="; tss_id "TSS327";
2L	Cufflinks	exon	2808322	2808536	.	+	.	gene_id "XLOC_000267"; transcript_id "TCONS_00000428"; exon_number "1"; gene_name "daw"; oId "FBtr0077721"; nearest_ref "FBtr0077721"; class_code "="; tss_id "TSS328";
2L	Cufflinks	exon	2808980	2810253	.	+	.	gene_id "XLOC_000267"; transcript_id "TCONS_00000428"; exon_number "2"; gene_name "daw"; oId "FBtr0077721"; nearest_ref "FBtr0077721"; class_code "="; tss_id "TSS328";
2L	Cufflinks	exon	2810368	2810643	.	+	.	gene_id "XLOC_000267"; transcript_id "TCONS_00000428"; exon_number "3"; gene_name "daw"; oId "FBtr0077721"; nearest_ref "FBtr0077721"; class_code "="; tss_id "TSS328";
2L	Cufflinks	exon	2811149	2811528	.	+	.	gene_id "XLOC_000267"; transcript_id "TCONS_00000428"; exon_number "4"; gene_name "daw"; oId "FBtr0077721"; nearest_ref "FBtr0077721"; class_code "="; tss_id "TSS328";
2L	Cufflinks	exon	2811598	2812145	.	+	.	gene_id "XLOC_000267"; transcript_id "TCONS_00000428"; exon_number "5"; gene_name "daw"; oId "FBtr0077721"; nearest_ref "FBtr0077721"; class_code "="; tss_id "TSS328";
2L	Cufflinks	exon	2812437	2814179	.	+	.	gene_id "XLOC_000268"; transcript_id "TCONS_00000429"; exon_number "1"; gene_name "CG2964"; oId "FBtr0077722"; nearest_ref "FBtr0077722"; class_code "="; tss_id "TSS329";
2L	Cufflinks	exon	2814243	2814429	.	+	.	gene_id "XLOC_000268"; transcript_id "TCONS_00000429"; exon_number "2"; gene_name "CG2964"; oId "FBtr0077722"; nearest_ref "FBtr0077722"; class_code "="; tss_id "TSS329";
2L	Cufflinks	exon	2838411	2838485	.	+	.	gene_id "XLOC_000269"; transcript_id "TCONS_00000430"; exon_number "1"; gene_name "Cpr23B"; oId "FBtr0077618"; nearest_ref "FBtr0077618"; class_code "="; tss_id "TSS330";
2L	Cufflinks	exon	2838557	2839547	.	+	.	gene_id "XLOC_000269"; transcript_id "TCONS_00000430"; exon_number "2"; gene_name "Cpr23B"; oId "FBtr0077618"; nearest_ref "FBtr0077618"; class_code "="; tss_id "TSS330";
2L	Cufflinks	exon	2840124	2840627	.	+	.	gene_id "XLOC_000270"; transcript_id "TCONS_00000431"; exon_number "1"; gene_name "CG2975"; oId "FBtr0077619"; nearest_ref "FBtr0077619"; class_code "="; tss_id "TSS331";
2L	Cufflinks	exon	2840975	2841502	.	+	.	gene_id "XLOC_000270"; transcript_id "TCONS_00000431"; exon_number "2"; gene_name "CG2975"; oId "FBtr0077619"; nearest_ref "FBtr0077619"; class_code "="; tss_id "TSS331";
2L	Cufflinks	exon	2841563	2841659	.	+	.	gene_id "XLOC_000270"; transcript_id "TCONS_00000431"; exon_number "3"; gene_name "CG2975"; oId "FBtr0077619"; nearest_ref "FBtr0077619"; class_code "="; tss_id "TSS331";
2L	Cufflinks	exon	2841822	2842094	.	+	.	gene_id "XLOC_000270"; transcript_id "TCONS_00000431"; exon_number "4"; gene_name "CG2975"; oId "FBtr0077619"; nearest_ref "FBtr0077619"; class_code "="; tss_id "TSS331";
2L	Cufflinks	exon	2842157	2842638	.	+	.	gene_id "XLOC_000270"; transcript_id "TCONS_00000431"; exon_number "5"; gene_name "CG2975"; oId "FBtr0077619"; nearest_ref "FBtr0077619"; class_code "="; tss_id "TSS331";
2L	Cufflinks	exon	2847632	2848459	.	+	.	gene_id "XLOC_000271"; transcript_id "TCONS_00000432"; exon_number "1"; gene_name "CG2983"; oId "FBtr0335130"; nearest_ref "FBtr0335130"; class_code "="; tss_id "TSS332";
2L	Cufflinks	exon	2848519	2848997	.	+	.	gene_id "XLOC_000271"; transcript_id "TCONS_00000432"; exon_number "2"; gene_name "CG2983"; oId "FBtr0335130"; nearest_ref "FBtr0335130"; class_code "="; tss_id "TSS332";
2L	Cufflinks	exon	2856070	2856175	.	+	.	gene_id "XLOC_000272"; transcript_id "TCONS_00000433"; exon_number "1"; gene_name "RpS21"; oId "FBtr0273293"; nearest_ref "FBtr0273293"; class_code "="; tss_id "TSS333";
2L	Cufflinks	exon	2856247	2856305	.	+	.	gene_id "XLOC_000272"; transcript_id "TCONS_00000433"; exon_number "2"; gene_name "RpS21"; oId "FBtr0273293"; nearest_ref "FBtr0273293"; class_code "="; tss_id "TSS333";
2L	Cufflinks	exon	2856377	2856705	.	+	.	gene_id "XLOC_000272"; transcript_id "TCONS_00000433"; exon_number "3"; gene_name "RpS21"; oId "FBtr0273293"; nearest_ref "FBtr0273293"; class_code "="; tss_id "TSS333";
2L	Cufflinks	exon	2856111	2856175	.	+	.	gene_id "XLOC_000272"; transcript_id "TCONS_00000434"; exon_number "1"; gene_name "RpS21"; oId "FBtr0077622"; nearest_ref "FBtr0077622"; class_code "="; tss_id "TSS333";
2L	Cufflinks	exon	2856223	2856305	.	+	.	gene_id "XLOC_000272"; transcript_id "TCONS_00000434"; exon_number "2"; gene_name "RpS21"; oId "FBtr0077622"; nearest_ref "FBtr0077622"; class_code "="; tss_id "TSS333";
2L	Cufflinks	exon	2856377	2856568	.	+	.	gene_id "XLOC_000272"; transcript_id "TCONS_00000434"; exon_number "3"; gene_name "RpS21"; oId "FBtr0077622"; nearest_ref "FBtr0077622"; class_code "="; tss_id "TSS333";
2L	Cufflinks	exon	2856631	2856705	.	+	.	gene_id "XLOC_000272"; transcript_id "TCONS_00000434"; exon_number "4"; gene_name "RpS21"; oId "FBtr0077622"; nearest_ref "FBtr0077622"; class_code "="; tss_id "TSS333";
2L	Cufflinks	exon	2856111	2856175	.	+	.	gene_id "XLOC_000272"; transcript_id "TCONS_00000436"; exon_number "1"; gene_name "RpS21"; oId "FBtr0335131"; nearest_ref "FBtr0335131"; class_code "="; tss_id "TSS333";
2L	Cufflinks	exon	2856247	2856305	.	+	.	gene_id "XLOC_000272"; transcript_id "TCONS_00000436"; exon_number "2"; gene_name "RpS21"; oId "FBtr0335131"; nearest_ref "FBtr0335131"; class_code "="; tss_id "TSS333";
2L	Cufflinks	exon	2856377	2856568	.	+	.	gene_id "XLOC_000272"; transcript_id "TCONS_00000436"; exon_number "3"; gene_name "RpS21"; oId "FBtr0335131"; nearest_ref "FBtr0335131"; class_code "="; tss_id "TSS333";
2L	Cufflinks	exon	2856631	2857029	.	+	.	gene_id "XLOC_000272"; transcript_id "TCONS_00000436"; exon_number "4"; gene_name "RpS21"; oId "FBtr0335131"; nearest_ref "FBtr0335131"; class_code "="; tss_id "TSS333";
2L	Cufflinks	exon	2856111	2856175	.	+	.	gene_id "XLOC_000272"; transcript_id "TCONS_00000435"; exon_number "1"; gene_name "RpS21"; oId "FBtr0077623"; nearest_ref "FBtr0077623"; class_code "="; tss_id "TSS333";
2L	Cufflinks	exon	2856247	2856305	.	+	.	gene_id "XLOC_000272"; transcript_id "TCONS_00000435"; exon_number "2"; gene_name "RpS21"; oId "FBtr0077623"; nearest_ref "FBtr0077623"; class_code "="; tss_id "TSS333";
2L	Cufflinks	exon	2856377	2856568	.	+	.	gene_id "XLOC_000272"; transcript_id "TCONS_00000435"; exon_number "3"; gene_name "RpS21"; oId "FBtr0077623"; nearest_ref "FBtr0077623"; class_code "="; tss_id "TSS333";
2L	Cufflinks	exon	2856631	2856672	.	+	.	gene_id "XLOC_000272"; transcript_id "TCONS_00000435"; exon_number "4"; gene_name "RpS21"; oId "FBtr0077623"; nearest_ref "FBtr0077623"; class_code "="; tss_id "TSS333";
2L	Cufflinks	exon	2856769	2857029	.	+	.	gene_id "XLOC_000272"; transcript_id "TCONS_00000435"; exon_number "5"; gene_name "RpS21"; oId "FBtr0077623"; nearest_ref "FBtr0077623"; class_code "="; tss_id "TSS333";
2L	Cufflinks	exon	2857164	2857576	.	+	.	gene_id "XLOC_000273"; transcript_id "TCONS_00000438"; exon_number "1"; gene_name "CG2991"; oId "FBtr0077626"; nearest_ref "FBtr0077626"; class_code "="; tss_id "TSS334";
2L	Cufflinks	exon	2864969	2865418	.	+	.	gene_id "XLOC_000273"; transcript_id "TCONS_00000438"; exon_number "2"; gene_name "CG2991"; oId "FBtr0077626"; nearest_ref "FBtr0077626"; class_code "="; tss_id "TSS334";
2L	Cufflinks	exon	2865482	2865577	.	+	.	gene_id "XLOC_000273"; transcript_id "TCONS_00000438"; exon_number "3"; gene_name "CG2991"; oId "FBtr0077626"; nearest_ref "FBtr0077626"; class_code "="; tss_id "TSS334";
2L	Cufflinks	exon	2866332	2866741	.	+	.	gene_id "XLOC_000273"; transcript_id "TCONS_00000438"; exon_number "4"; gene_name "CG2991"; oId "FBtr0077626"; nearest_ref "FBtr0077626"; class_code "="; tss_id "TSS334";
2L	Cufflinks	exon	2866814	2867230	.	+	.	gene_id "XLOC_000273"; transcript_id "TCONS_00000438"; exon_number "5"; gene_name "CG2991"; oId "FBtr0077626"; nearest_ref "FBtr0077626"; class_code "="; tss_id "TSS334";
2L	Cufflinks	exon	2867337	2868548	.	+	.	gene_id "XLOC_000273"; transcript_id "TCONS_00000438"; exon_number "6"; gene_name "CG2991"; oId "FBtr0077626"; nearest_ref "FBtr0077626"; class_code "="; tss_id "TSS334";
2L	Cufflinks	exon	2857164	2857576	.	+	.	gene_id "XLOC_000273"; transcript_id "TCONS_00000437"; exon_number "1"; gene_name "CG2991"; oId "FBtr0077625"; nearest_ref "FBtr0077625"; class_code "="; tss_id "TSS334";
2L	Cufflinks	exon	2859625	2859714	.	+	.	gene_id "XLOC_000273"; transcript_id "TCONS_00000437"; exon_number "2"; gene_name "CG2991"; oId "FBtr0077625"; nearest_ref "FBtr0077625"; class_code "="; tss_id "TSS334";
2L	Cufflinks	exon	2864969	2865418	.	+	.	gene_id "XLOC_000273"; transcript_id "TCONS_00000437"; exon_number "3"; gene_name "CG2991"; oId "FBtr0077625"; nearest_ref "FBtr0077625"; class_code "="; tss_id "TSS334";
2L	Cufflinks	exon	2865482	2865577	.	+	.	gene_id "XLOC_000273"; transcript_id "TCONS_00000437"; exon_number "4"; gene_name "CG2991"; oId "FBtr0077625"; nearest_ref "FBtr0077625"; class_code "="; tss_id "TSS334";
2L	Cufflinks	exon	2866332	2866741	.	+	.	gene_id "XLOC_000273"; transcript_id "TCONS_00000437"; exon_number "5"; gene_name "CG2991"; oId "FBtr0077625"; nearest_ref "FBtr0077625"; class_code "="; tss_id "TSS334";
2L	Cufflinks	exon	2866814	2867230	.	+	.	gene_id "XLOC_000273"; transcript_id "TCONS_00000437"; exon_number "6"; gene_name "CG2991"; oId "FBtr0077625"; nearest_ref "FBtr0077625"; class_code "="; tss_id "TSS334";
2L	Cufflinks	exon	2867337	2868548	.	+	.	gene_id "XLOC_000273"; transcript_id "TCONS_00000437"; exon_number "7"; gene_name "CG2991"; oId "FBtr0077625"; nearest_ref "FBtr0077625"; class_code "="; tss_id "TSS334";
2L	Cufflinks	exon	2862537	2862840	.	+	.	gene_id "XLOC_000273"; transcript_id "TCONS_00000439"; exon_number "1"; gene_name "CG2991"; oId "FBtr0077627"; nearest_ref "FBtr0077627"; class_code "="; tss_id "TSS335";
2L	Cufflinks	exon	2864969	2865418	.	+	.	gene_id "XLOC_000273"; transcript_id "TCONS_00000439"; exon_number "2"; gene_name "CG2991"; oId "FBtr0077627"; nearest_ref "FBtr0077627"; class_code "="; tss_id "TSS335";
2L	Cufflinks	exon	2865482	2865577	.	+	.	gene_id "XLOC_000273"; transcript_id "TCONS_00000439"; exon_number "3"; gene_name "CG2991"; oId "FBtr0077627"; nearest_ref "FBtr0077627"; class_code "="; tss_id "TSS335";
2L	Cufflinks	exon	2866332	2866741	.	+	.	gene_id "XLOC_000273"; transcript_id "TCONS_00000439"; exon_number "4"; gene_name "CG2991"; oId "FBtr0077627"; nearest_ref "FBtr0077627"; class_code "="; tss_id "TSS335";
2L	Cufflinks	exon	2866814	2867230	.	+	.	gene_id "XLOC_000273"; transcript_id "TCONS_00000439"; exon_number "5"; gene_name "CG2991"; oId "FBtr0077627"; nearest_ref "FBtr0077627"; class_code "="; tss_id "TSS335";
2L	Cufflinks	exon	2867337	2868548	.	+	.	gene_id "XLOC_000273"; transcript_id "TCONS_00000439"; exon_number "6"; gene_name "CG2991"; oId "FBtr0077627"; nearest_ref "FBtr0077627"; class_code "="; tss_id "TSS335";
2L	Cufflinks	exon	2869652	2870649	.	+	.	gene_id "XLOC_000274"; transcript_id "TCONS_00000440"; exon_number "1"; gene_name "CG8813"; oId "FBtr0077628"; nearest_ref "FBtr0077628"; class_code "="; tss_id "TSS336";
2L	Cufflinks	exon	2874890	2875264	.	+	.	gene_id "XLOC_000275"; transcript_id "TCONS_00000441"; exon_number "1"; gene_name "CG8814"; oId "FBtr0077629"; nearest_ref "FBtr0077629"; class_code "="; tss_id "TSS337";
2L	Cufflinks	exon	2875386	2876410	.	+	.	gene_id "XLOC_000275"; transcript_id "TCONS_00000441"; exon_number "2"; gene_name "CG8814"; oId "FBtr0077629"; nearest_ref "FBtr0077629"; class_code "="; tss_id "TSS337";
2L	Cufflinks	exon	2876784	2877168	.	+	.	gene_id "XLOC_000275"; transcript_id "TCONS_00000441"; exon_number "3"; gene_name "CG8814"; oId "FBtr0077629"; nearest_ref "FBtr0077629"; class_code "="; tss_id "TSS337";
2L	Cufflinks	exon	2878344	2879001	.	+	.	gene_id "XLOC_000276"; transcript_id "TCONS_00000442"; exon_number "1"; gene_name "CG31950"; oId "FBtr0332457"; nearest_ref "FBtr0332457"; class_code "="; tss_id "TSS338";
2L	Cufflinks	exon	2879112	2879879	.	+	.	gene_id "XLOC_000277"; transcript_id "TCONS_00000444"; exon_number "1"; gene_name "betaggt-II"; oId "FBtr0077631"; nearest_ref "FBtr0077631"; class_code "="; tss_id "TSS340";
2L	Cufflinks	exon	2880044	2880708	.	+	.	gene_id "XLOC_000277"; transcript_id "TCONS_00000444"; exon_number "2"; gene_name "betaggt-II"; oId "FBtr0077631"; nearest_ref "FBtr0077631"; class_code "="; tss_id "TSS340";
2L	Cufflinks	exon	2885929	2886133	.	+	.	gene_id "XLOC_000278"; transcript_id "TCONS_00000446"; exon_number "1"; gene_name "lilli"; oId "FBtr0290040"; nearest_ref "FBtr0290040"; class_code "="; tss_id "TSS341";
2L	Cufflinks	exon	2946709	2947435	.	+	.	gene_id "XLOC_000278"; transcript_id "TCONS_00000446"; exon_number "2"; gene_name "lilli"; oId "FBtr0290040"; nearest_ref "FBtr0290040"; class_code "="; tss_id "TSS341";
2L	Cufflinks	exon	2947609	2948030	.	+	.	gene_id "XLOC_000278"; transcript_id "TCONS_00000446"; exon_number "3"; gene_name "lilli"; oId "FBtr0290040"; nearest_ref "FBtr0290040"; class_code "="; tss_id "TSS341";
2L	Cufflinks	exon	2948089	2948145	.	+	.	gene_id "XLOC_000278"; transcript_id "TCONS_00000446"; exon_number "4"; gene_name "lilli"; oId "FBtr0290040"; nearest_ref "FBtr0290040"; class_code "="; tss_id "TSS341";
2L	Cufflinks	exon	2948205	2951111	.	+	.	gene_id "XLOC_000278"; transcript_id "TCONS_00000446"; exon_number "5"; gene_name "lilli"; oId "FBtr0290040"; nearest_ref "FBtr0290040"; class_code "="; tss_id "TSS341";
2L	Cufflinks	exon	2951191	2951382	.	+	.	gene_id "XLOC_000278"; transcript_id "TCONS_00000446"; exon_number "6"; gene_name "lilli"; oId "FBtr0290040"; nearest_ref "FBtr0290040"; class_code "="; tss_id "TSS341";
2L	Cufflinks	exon	2951470	2951556	.	+	.	gene_id "XLOC_000278"; transcript_id "TCONS_00000446"; exon_number "7"; gene_name "lilli"; oId "FBtr0290040"; nearest_ref "FBtr0290040"; class_code "="; tss_id "TSS341";
2L	Cufflinks	exon	2951640	2951805	.	+	.	gene_id "XLOC_000278"; transcript_id "TCONS_00000446"; exon_number "8"; gene_name "lilli"; oId "FBtr0290040"; nearest_ref "FBtr0290040"; class_code "="; tss_id "TSS341";
2L	Cufflinks	exon	2951877	2952027	.	+	.	gene_id "XLOC_000278"; transcript_id "TCONS_00000446"; exon_number "9"; gene_name "lilli"; oId "FBtr0290040"; nearest_ref "FBtr0290040"; class_code "="; tss_id "TSS341";
2L	Cufflinks	exon	2952089	2952511	.	+	.	gene_id "XLOC_000278"; transcript_id "TCONS_00000446"; exon_number "10"; gene_name "lilli"; oId "FBtr0290040"; nearest_ref "FBtr0290040"; class_code "="; tss_id "TSS341";
2L	Cufflinks	exon	2885929	2886578	.	+	.	gene_id "XLOC_000278"; transcript_id "TCONS_00000445"; exon_number "1"; gene_name "lilli"; oId "FBtr0077632"; nearest_ref "FBtr0077632"; class_code "="; tss_id "TSS341";
2L	Cufflinks	exon	2889674	2890916	.	+	.	gene_id "XLOC_000278"; transcript_id "TCONS_00000445"; exon_number "2"; gene_name "lilli"; oId "FBtr0077632"; nearest_ref "FBtr0077632"; class_code "="; tss_id "TSS341";
2L	Cufflinks	exon	2929984	2930151	.	+	.	gene_id "XLOC_000278"; transcript_id "TCONS_00000445"; exon_number "3"; gene_name "lilli"; oId "FBtr0077632"; nearest_ref "FBtr0077632"; class_code "="; tss_id "TSS341";
2L	Cufflinks	exon	2945030	2945792	.	+	.	gene_id "XLOC_000278"; transcript_id "TCONS_00000445"; exon_number "4"; gene_name "lilli"; oId "FBtr0077632"; nearest_ref "FBtr0077632"; class_code "="; tss_id "TSS341";
2L	Cufflinks	exon	2946709	2947435	.	+	.	gene_id "XLOC_000278"; transcript_id "TCONS_00000445"; exon_number "5"; gene_name "lilli"; oId "FBtr0077632"; nearest_ref "FBtr0077632"; class_code "="; tss_id "TSS341";
2L	Cufflinks	exon	2947609	2948030	.	+	.	gene_id "XLOC_000278"; transcript_id "TCONS_00000445"; exon_number "6"; gene_name "lilli"; oId "FBtr0077632"; nearest_ref "FBtr0077632"; class_code "="; tss_id "TSS341";
2L	Cufflinks	exon	2948089	2948145	.	+	.	gene_id "XLOC_000278"; transcript_id "TCONS_00000445"; exon_number "7"; gene_name "lilli"; oId "FBtr0077632"; nearest_ref "FBtr0077632"; class_code "="; tss_id "TSS341";
2L	Cufflinks	exon	2948205	2951111	.	+	.	gene_id "XLOC_000278"; transcript_id "TCONS_00000445"; exon_number "8"; gene_name "lilli"; oId "FBtr0077632"; nearest_ref "FBtr0077632"; class_code "="; tss_id "TSS341";
2L	Cufflinks	exon	2951191	2951382	.	+	.	gene_id "XLOC_000278"; transcript_id "TCONS_00000445"; exon_number "9"; gene_name "lilli"; oId "FBtr0077632"; nearest_ref "FBtr0077632"; class_code "="; tss_id "TSS341";
2L	Cufflinks	exon	2951470	2951556	.	+	.	gene_id "XLOC_000278"; transcript_id "TCONS_00000445"; exon_number "10"; gene_name "lilli"; oId "FBtr0077632"; nearest_ref "FBtr0077632"; class_code "="; tss_id "TSS341";
2L	Cufflinks	exon	2951640	2951805	.	+	.	gene_id "XLOC_000278"; transcript_id "TCONS_00000445"; exon_number "11"; gene_name "lilli"; oId "FBtr0077632"; nearest_ref "FBtr0077632"; class_code "="; tss_id "TSS341";
2L	Cufflinks	exon	2951877	2952027	.	+	.	gene_id "XLOC_000278"; transcript_id "TCONS_00000445"; exon_number "12"; gene_name "lilli"; oId "FBtr0077632"; nearest_ref "FBtr0077632"; class_code "="; tss_id "TSS341";
2L	Cufflinks	exon	2952089	2952511	.	+	.	gene_id "XLOC_000278"; transcript_id "TCONS_00000445"; exon_number "13"; gene_name "lilli"; oId "FBtr0077632"; nearest_ref "FBtr0077632"; class_code "="; tss_id "TSS341";
2L	Cufflinks	exon	2885929	2886578	.	+	.	gene_id "XLOC_000278"; transcript_id "TCONS_00000447"; exon_number "1"; gene_name "lilli"; oId "FBtr0332458"; nearest_ref "FBtr0332458"; class_code "="; tss_id "TSS341";
2L	Cufflinks	exon	2889674	2890916	.	+	.	gene_id "XLOC_000278"; transcript_id "TCONS_00000447"; exon_number "2"; gene_name "lilli"; oId "FBtr0332458"; nearest_ref "FBtr0332458"; class_code "="; tss_id "TSS341";
2L	Cufflinks	exon	2946709	2947435	.	+	.	gene_id "XLOC_000278"; transcript_id "TCONS_00000447"; exon_number "3"; gene_name "lilli"; oId "FBtr0332458"; nearest_ref "FBtr0332458"; class_code "="; tss_id "TSS341";
2L	Cufflinks	exon	2947609	2948030	.	+	.	gene_id "XLOC_000278"; transcript_id "TCONS_00000447"; exon_number "4"; gene_name "lilli"; oId "FBtr0332458"; nearest_ref "FBtr0332458"; class_code "="; tss_id "TSS341";
2L	Cufflinks	exon	2948089	2948145	.	+	.	gene_id "XLOC_000278"; transcript_id "TCONS_00000447"; exon_number "5"; gene_name "lilli"; oId "FBtr0332458"; nearest_ref "FBtr0332458"; class_code "="; tss_id "TSS341";
2L	Cufflinks	exon	2948205	2951111	.	+	.	gene_id "XLOC_000278"; transcript_id "TCONS_00000447"; exon_number "6"; gene_name "lilli"; oId "FBtr0332458"; nearest_ref "FBtr0332458"; class_code "="; tss_id "TSS341";
2L	Cufflinks	exon	2951191	2951382	.	+	.	gene_id "XLOC_000278"; transcript_id "TCONS_00000447"; exon_number "7"; gene_name "lilli"; oId "FBtr0332458"; nearest_ref "FBtr0332458"; class_code "="; tss_id "TSS341";
2L	Cufflinks	exon	2951470	2951556	.	+	.	gene_id "XLOC_000278"; transcript_id "TCONS_00000447"; exon_number "8"; gene_name "lilli"; oId "FBtr0332458"; nearest_ref "FBtr0332458"; class_code "="; tss_id "TSS341";
2L	Cufflinks	exon	2951640	2951805	.	+	.	gene_id "XLOC_000278"; transcript_id "TCONS_00000447"; exon_number "9"; gene_name "lilli"; oId "FBtr0332458"; nearest_ref "FBtr0332458"; class_code "="; tss_id "TSS341";
2L	Cufflinks	exon	2951877	2952027	.	+	.	gene_id "XLOC_000278"; transcript_id "TCONS_00000447"; exon_number "10"; gene_name "lilli"; oId "FBtr0332458"; nearest_ref "FBtr0332458"; class_code "="; tss_id "TSS341";
2L	Cufflinks	exon	2952089	2953077	.	+	.	gene_id "XLOC_000278"; transcript_id "TCONS_00000447"; exon_number "11"; gene_name "lilli"; oId "FBtr0332458"; nearest_ref "FBtr0332458"; class_code "="; tss_id "TSS341";
2L	Cufflinks	exon	2885929	2886578	.	+	.	gene_id "XLOC_000278"; transcript_id "TCONS_00000448"; exon_number "1"; gene_name "lilli"; oId "FBtr0077633"; nearest_ref "FBtr0077633"; class_code "="; tss_id "TSS341";
2L	Cufflinks	exon	2889674	2890916	.	+	.	gene_id "XLOC_000278"; transcript_id "TCONS_00000448"; exon_number "2"; gene_name "lilli"; oId "FBtr0077633"; nearest_ref "FBtr0077633"; class_code "="; tss_id "TSS341";
2L	Cufflinks	exon	2945030	2945792	.	+	.	gene_id "XLOC_000278"; transcript_id "TCONS_00000448"; exon_number "3"; gene_name "lilli"; oId "FBtr0077633"; nearest_ref "FBtr0077633"; class_code "="; tss_id "TSS341";
2L	Cufflinks	exon	2946709	2947435	.	+	.	gene_id "XLOC_000278"; transcript_id "TCONS_00000448"; exon_number "4"; gene_name "lilli"; oId "FBtr0077633"; nearest_ref "FBtr0077633"; class_code "="; tss_id "TSS341";
2L	Cufflinks	exon	2947609	2948030	.	+	.	gene_id "XLOC_000278"; transcript_id "TCONS_00000448"; exon_number "5"; gene_name "lilli"; oId "FBtr0077633"; nearest_ref "FBtr0077633"; class_code "="; tss_id "TSS341";
2L	Cufflinks	exon	2948089	2948145	.	+	.	gene_id "XLOC_000278"; transcript_id "TCONS_00000448"; exon_number "6"; gene_name "lilli"; oId "FBtr0077633"; nearest_ref "FBtr0077633"; class_code "="; tss_id "TSS341";
2L	Cufflinks	exon	2948205	2951111	.	+	.	gene_id "XLOC_000278"; transcript_id "TCONS_00000448"; exon_number "7"; gene_name "lilli"; oId "FBtr0077633"; nearest_ref "FBtr0077633"; class_code "="; tss_id "TSS341";
2L	Cufflinks	exon	2951191	2951382	.	+	.	gene_id "XLOC_000278"; transcript_id "TCONS_00000448"; exon_number "8"; gene_name "lilli"; oId "FBtr0077633"; nearest_ref "FBtr0077633"; class_code "="; tss_id "TSS341";
[truncated: 176,608 more rows]
