# Supplementary material for: The Gene Expression Program for the Formation of Wing Cuticle in Drosophila
Source: PLoS Genet. 2016 May 27;12(5):e1006100. doi: 10.1371/journal.pgen.1006100 (PMC4883753; doi:10.1371/journal.pgen.1006100)
Supplement: S3 File — (ZIP) [file pgen.1006100.s021.zip]

Archive with 6 entries (5 files):
- Supplementary File 4 MIQE/
- Supplementary File 4 MIQE/MIQE_data_readme.docx
- Supplementary File 4 MIQE/MIQE_library_data.xlsx
- Supplementary File 4 MIQE/MIQE_melt_curves.pdf
- Supplementary File 4 MIQE/MIQE_primer_data.xlsx
- Supplementary File 4 MIQE/MIQE_primer_standard_curves.pdf
