# Supplementary material for: The Gene Expression Program for the Formation of Wing Cuticle in Drosophila
Source: PLoS Genet. 2016 May 27;12(5):e1006100. doi: 10.1371/journal.pgen.1006100 (PMC4883753; doi:10.1371/journal.pgen.1006100)
Supplement: S3 File — (ZIP) [file pgen.1006100.s021.zip › Supplementary File 4 MIQE/MIQE_library_data.xlsx]

## Sheet: Sheet1
Library	Biological replicate	RIN	MiSeq run (=library #)	PCR cycles	DNA library concentration (nM)
42 hr	1	7.5	1	12	338.37
	2	5.7	3	8	8.78
52 hr	1	7.7	1	12	426.47
	2	5.4	3	8	4.24
62 hr	1	7.5	1	12	452.32
	2	5.6	3	8	5.95
72 hr	1	7.4	1	12	142.05
	2	N/A	2	9	55.39
80 hr	1	N/A	2	9	43.41
	2	5.6	3	8	3.93
88 hr	1	N/A	2	9	49.42
	2	5.2	3	8	6.47
96 hr	1	N/A	2	9	61.01
	2	5.3	3	8	5.34
