# Supplementary material for: The Gene Expression Program for the Formation of Wing Cuticle in Drosophila
Source: PLoS Genet. 2016 May 27;12(5):e1006100. doi: 10.1371/journal.pgen.1006100 (PMC4883753; doi:10.1371/journal.pgen.1006100)
Supplement: S3 File — (ZIP) [file pgen.1006100.s021.zip › Supplementary File 4 MIQE/MIQE_primer_data.xlsx]

## Sheet: Sheet1
Primer pair name (see MIQE_melt_curves.pdf)	Primer name	full sequence	5' exon/EST	3' exon/EST	length (b)	amplicon length (bp)	Standard curve slope	Standard curve y-intercept (cycles)	Standard curve fit R2	Cq at lowest accepted dilution	Lowest dilution Cq SD	Dilutions prepared for standard curve	Dilutions used	Pair efficiency from standard curve slope	Tm from melt curve (at highest concentration of pooled sample) (°C)	Target sequence accession	NOTES
CG10005-RA	CG10005-RA-f	AGGAACACCTACACTCCACG	AG	GAACACCTACACTCCACG	20	103	-3.409	24.3732	0.977806	27.7826	0.0155	4	2	0.9648	74.4269	Fbtr0082507	efficiency checked using Miner software because of inadequate standard curve. Miner software reported values ranging from 81 to 86%.
	CG10005-RA-r	GCTAATTTCCTGTACTCTGTGGTG	GCTAATTTC	CTGTACTCTGTGGTG	24
CG10005-RB (improved)	CG10005-RB-f-C2T	GCCAGGGACAGAAATCCACA	GCCAGGGACAGAAATCCACA		20	71	-3.56243	19.3246	0.998649	27.7167	0.00649928	4	4	0.908567	84.1667	Fbtr0335438	contains C→T mutation (bold) making it complementary to Oregon-R flies grown in Adler lab.
	CG10005-RB-r-C2T	GAAAAGATCTATTGGCGCTGGC	GAAAAGAT	CTATTGGCGCTGGC	22
CG10005 - all isoforms	CG10005-all-f	TGAAGCCATCTTCCAGCCAG	TGAAGCCATCTTCCAGCCAG		20	133	-3.50841	18.7219	0.998653	27.0037	0.00362838	4	4	0.927654	83.8333	FBgn0037972
	CG10005-all-r	GGTGTGATCAGCTCTGGGTC	GGTGTGATCAGCTCTGGGTC		20
CG14257-RB	CG14257-RB-f	GCCACCCATCAGTACCTTCC	GCCACCCATCAGTACCTTCC		20	146	-3.55431	24.2413	0.99954	31.3305	0.00221758	4	3	0.911387	90.5164	FBtr0299564
	CG14257-RB-r	CTATTTGCGCTGGTCGCATC	CTATTTGCGCTGGTCG	CATC	20
CG14257-RC	CG14257-RC-f	GGCCTATGGACAAGATGTCTACC	GGCCTATGGACAAGATG	TCTACC	23	130	-3.52737	20.4278	0.999443	31.0309	0.00290801	4	4	0.920867	81.6507	FBtr0331702
	CG14257-RC-r	TTCGGAATAGGCAGGAACGG	TTCGGAATAGGCAGGAACGG		20
Cht6-RF	Cht6-RF-f	AAAGGACATTGTCACGCTGC	AAAGGACATTGTCAC	GCTGC	20	97	-3.734	23.213	0.999808	30.6939	0.0016	4	3	0.8527	86.9045	FBtr0307370	reverse primer is complementary to Cht6-RF and Cht6-RG.
	Cht6-RFG-r	CGACGTCGGCGAGTTGATA	CGACGTCGGCGAGTTGATA		19
Cht6-RG	Cht6-RG-f	GGAACAACCCGAACTGGACA	GGAACAACCCGAACTGGACA		20	116	-3.589	21.7298	0.999633	28.9149	0.00355065	4	3	0.899609	83.1284	FBtr0307371
	Cht6-RG-r	GTCGCAGCTCACTGTCCT	GTCGCAGC	TCACTGTCCT	18
dyl - all isoforms	dyl-all-f	ACTCAACACACAGCACCTGTC	ACTCAACACACAG	CACCTGTC	21	75	-3.79496	20.3775	0.999523	31.7955	0.00585538	4	4	0.834455	85.491	FBgn0066365
	dyl-all-r	CTGTGTTCGAGTGGCAGGG	CTGTGTTCGAGTGGCAGGG		19
mwh-RA	mwh-RA-f	CGTTCTGTTGTGGCCCAATTC	CGTTCTGTTGTGGCCCAATTC		21	116	-3.6425	23.7581	0.999632	31.0325	0.00333918	4	3	0.881642	84.1134	FBtr0331392
	mwh-RA-r	CAGTGTCGAGCTGTCGCTAT	CAGTGTCGAGCTGTCG	CTAT	20
mwh-RB	mwh-RB-f	CAATGGAGAGACGTCGAGGG	CAATGGAGAGACGTCGAGGG		20	104	-3.55648	24.1819	0.998814	31.3229	0.00542521	4	3	0.910632	83.4567	FBtr0331393
	mwh-RB-r	TAGCCGAACGACTCTTGGTG	TAGCCGAACGA	CTCTTGGTG	20
Xbp1 - all isoforms	Xbp1-all-f	ATACGCATCCTCGTCGAACA	ATACGCATCCTCGTCGAACA		20	127	-3.47521	20.4479	0.997062	33.0243	0.0159766	8	7	0.939779	82.8642	FBgn0021872
	Xbp1-all-r	CACACGGTTCTTTAGCTTCTTTCT	CACACGGTTCTTTAGCTTC	TTTCT	24
unused/discarded primers
CG10005-RB (initial)	CG10005-RB-f	CCAGGGACAGAAACCCACAA	CCAGGGACAG	AAACCCACAA	20	110	-3.299	23.8631	0.995222	23.8631	0.004	4	3	1.0097	84.6, 79.7	Fbtr0335438	RNAseq revealed an SNP in the sequenced fly gene, corrected to CG10005-RB-C2T.
	CG10005-RB-r	GGAGGTGATTGTAGTCGAAGAGG	GGAGGTGATTGTAGTCGAAGAGG		23
RpL27A - all isoforms	RpL27A-all-f	CATCGACTTGGTTAAATTCGGCT	CATCGACTTGGTTAAATTC	GGCT	23	122	-3.54289	19.902	0.99942	32.7844	0.00656683	8	7	0.915383	85.491	FBgn0261606	not used
	RpL27A-all-r	CGGCCTTCTTGATCTTGTCCT	CGGCCTTCTTGATCTTGTCCT		21
N/A	dyl-all-r (defective)	CTGGGGCGCACCGTAAATG	CTGGGGCGCACCGTAAATG		19	118											not used
